# Supplementary material for: Whole Genome and Global Gene Expression Analyses of the Model Mushroom Flammulina velutipes Reveal a High Capacity for Lignocellulose Degradation
Source: PLoS One. 2014 Apr 8;9(4):e93560. doi: 10.1371/journal.pone.0093560 (PMC3979922; doi:10.1371/journal.pone.0093560)
Supplement: Table S1 — Distribution of the number of genes and exons in the F. velutipes genome. (XLS) [file pone.0093560.s003.xls]

## Sheet: Table S1
Table S1. Distribution of the number of genes and exons in the F. velutipes genome.
Chromosome no.	Scaffold	Length (bp)	# Gene (augustus*)	# Exon (augustus*)	Avg. exon per gene (augustus*)	Avg. exon length (augustus*)	Avg. Intron length (augustus*)	isoform* (different transcription start sites; DTSSs)
1	Ctg26	1543237	538 (435)	2,834 (2,286)	5.27 (5.26)	242.8 (241.4)	271.2 (77.8)	186(44)
2	Ctg02	1704096	567 (467)	3,361 (2,376)	5.93 (5.09)	250.3 (253.1)	116.3 (97.6)	238(51)
3	Ctg01	2195887	742 (602)	3,706 (2,835)	4.99 (4.71)	260.3 (258.3)	139.3 (84.9)	241(54)
4	Ctg06	2452449	799 (609)	4,341 (3,043)	5.43 (5.00)	258.8 (273.6)	139.9 (101.9)	267(71)
5	Ctg29	2616717	928 (786)	5,575 (4,600)	6.01 (5.85)	216.6 (214.3)	220.1 (90.9)	396(99)
6	Ctg13	3053742	1,047 (965)	6,156 (5,306)	5.88 (5.50)	248.8 (252.1)	106.5 (88.4)	412(86)
7	Ctg33	3555525	1,238 (1,135)	7,767 (6,890)	6.27 (6.07)	232.8 (231.5)	148.1(86.5)	555(122)
8	Ctg03	3897418	1,331 (1,201)	8,566 (7,170)	6.44 (5.97)	236 (234.1)	178.3 (91.8)	584(135)
9	Ctg11_1	4336796	1,495 (1,338)	8,649 (8,137)	5.79 (6.08)	241.3 (229.9)	179.2 (92.4)	652(147)
10	Ctg11_2	4751402	1,686 (1,440)	9,838 (8,423)	5.84 (5.85)	245.8 (230.5)	263.6 (95.5)	686(149)
11	Ctg05	5535272	1,847 (1,667)	11,227 (9,584)	6.08 (5.75)	245.4 (241.4)	160 (99.6)	815(206)
Total		35638732	12,218 (10,645)	72,020 (60,650)	5.81(5.56)	243.5 (241.8)	174.7 (91.5)	5,032(1,164)
* Results from AUGUSTUS tool [59]
