# Supplementary material for: Whole Genome and Global Gene Expression Analyses of the Model Mushroom Flammulina velutipes Reveal a High Capacity for Lignocellulose Degradation
Source: PLoS One. 2014 Apr 8;9(4):e93560. doi: 10.1371/journal.pone.0093560 (PMC3979922; doi:10.1371/journal.pone.0093560)
Supplement: Table S2 — Alignment of ESTs on 12,218 predicted genes of F. velutipes . (XLS) [file pone.0093560.s004.xls]

## Sheet: Table S2
Table S2. Alignment of ESTs on 12,218 predicted genes of F. velutipes
Query					Subject					Score		Identities	Gaps	Strand
ORF ID	Length	Start	End		Description	Length	Start	End		Bit	E-Value	Pct. (%)	Pct. (%)	Query	Subject
ctg01_AA_00001	744	3210	3953		FvMc-66-G04-CMV.ab1	658	327	348		31.9	0.69	90	0	Plus	Plus
ctg01_AA_00002	1057	6101	7157		FvMc-55-B03-CMV.ab1	798	403	420		33.7	0.2	100	0	Plus	Plus
ctg01_AA_00003	2020	7271	9290		FvPr-25-H11-CMV.ab1	599	1	599		1021	0	97	0	Plus	Plus
ctg01_AA_00004	1034	13065	14098		FvFb-57-B02-CMV.ab1	704	592	527		87.8	1e-17	89	0	Plus	Minus
ctg01_AA_00005	1735	17203	18937		FvFb-31-C05-CMV.ab1	714	382	341		35.6	0.13	78	0	Plus	Minus
ctg01_AA_00006	667	20226	20892		FvFb-57-B02-CMV.ab1	704	528	596		84.2	9e-17	86	0	Plus	Plus
ctg01_AA_00007	1286	22915	24200		FvFb-57-G01-CMV.ab1	667	156	652		544	6e-155	84	0	Plus	Plus
ctg01_AA_00008	335	24859	25193		Fungi_EST_Contig500	593	339	369		31.9	0.23	80	11	Plus	Plus
ctg01_AA_00009	1167	28728	29894		FvMc-55-E06-CMV.ab1	748	413	380		33.7	0.31	82	11	Plus	Minus
ctg01_AA_00010	1849	30260	32108		FvFb-46-F11-CMV.ab1	818	275	242		44.6	0.0002	88	0	Plus	Minus
ctg01_AA_00011	264	32637	32900		FVFB_12_C02.ab1	704	320	341		30.1	0.81	91	4	Plus	Plus
ctg01_AA_00012	1658	33696	35353		FvMc-55-B01-CMV.ab1	774	8	737		331	1e-90	69	7	Plus	Plus
ctg01_AA_00013	438	36664	37101		No hit
ctg01_AA_00014	390	37891	38280		FvFb-37-H04-CMV.ab1	809	527	511		31.9	0.35	100	0	Plus	Minus
ctg01_AA_00015	432	39131	39562		No hit
ctg01_AA_00016	4176	40366	44541		Fungi_EST_Contig483	862	837	759		118	3e-26	93	2	Plus	Minus
ctg01_AA_00017	3550	44662	48211		FvFb-54-D12-CMV.ab1	376	218	245		37.4	0.076	89	0	Plus	Plus
ctg01_AA_00018	1063	49035	50097		FvPr-31-H03-CMV.ab1	747	679	654		33.7	0.29	88	0	Plus	Minus
ctg01_AA_00019	381	52721	53101		FvFb-39-A08-CMV.ab1	750	664	645		31.9	0.29	95	0	Plus	Minus
ctg01_AA_00020	1158	55374	56531		FvFb-46-F11-CMV.ab1	818	296	242		46.4	5e-05	78	0	Plus	Minus
ctg01_AA_00021	7722	57131	64852		FvMc-36-G03-CMV.ab1	682	619	590		37.4	0.14	86	0	Plus	Minus
ctg01_AA_00022	2670	65302	67971		FvFb-42-B07-CMV.ab1	791	111	91		33.7	0.63	95	0	Plus	Minus
ctg01_AA_00023	4045	68830	72874		FvFb-44-A07-CMV.ab1	456	151	128		33.7	0.8	92	4	Plus	Minus
ctg01_AA_00024	3705	73956	77660		No hit
ctg01_AA_00025	340	82548	82887		FvMc-52-E07-CMV.ab1	649	303	331		35.6	0.021	86	0	Plus	Plus
ctg01_AA_00026	2017	90586	92602		Fungi_EST_Contig1205	743	710	684		31.9	0.92	85	0	Plus	Minus
ctg01_AA_00027	567	93009	93575		FvMc-43-D07-CMV.ab1	787	768	785		33.7	0.15	100	0	Plus	Plus
ctg01_AA_00028	4025	94152	98176		FvPr-31-H03-CMV.ab1	747	680	654		35.6	0.18	88	0	Plus	Minus
ctg01_AA_00029	1557	98336	99892		FvFb-46-F11-CMV.ab1	818	296	242		50	5e-06	80	0	Plus	Minus
ctg01_AA_00030	3392	100107	103498		FVPR_6_F06.ab1	512	6	28		42.8	0.001	100	0	Plus	Plus
ctg01_AA_00031	8257	104046	112302		FvPr-27-F11-CMV.ab1	727	96	175		64.4	1e-09	77	0	Plus	Plus
ctg01_AA_00032	2006	112737	114742		FvPr-27-F11-CMV.ab1	727	95	155		48.2	2e-05	77	0	Plus	Plus
ctg01_AA_00033	731	114907	115637		Fungi_EST_Contig696	874	23	50		39.2	0.004	92	3	Plus	Plus
ctg01_AA_00034	538	116752	117289		FvMc-55-B01-CMV.ab1	774	346	113		134	6e-32	69	12	Plus	Minus
ctg01_AA_00035	374	119642	120015		FvMc-56-B07-CMV.ab1	825	263	282		31.9	0.34	95	0	Plus	Plus
ctg01_AA_00036	1524	121135	122658		FvMc-55-B01-CMV.ab1	774	113	737		315	7e-86	69	8	Plus	Plus
ctg01_AA_00037	1749	124911	126659		FvPr-27-F11-CMV.ab1	727	669	702		35.6	0.11	82	0	Plus	Plus
ctg01_AA_00038	1634	126948	128581		Fungi_EST_Contig502	465	251	225		35.6	0.083	88	0	Plus	Minus
ctg01_AA_00039	1318	129140	130457		FvPr-23-H06-CMV.ab1	657	415	437		33.7	0.23	91	0	Plus	Plus
ctg01_AA_00040	1496	130727	132222		FVFB_28_A04.ab1	234	168	139		35.6	0.063	87	3	Plus	Minus
ctg01_AA_00041	174	133666	133839		Fungi_EST_Contig1650	599	359	388		35.6	0.012	87	3	Plus	Plus
ctg01_AA_00042	1061	134337	135397		FvMc-70-G06-CMV.ab1	671	34	615		1045	0	99	0	Plus	Plus
ctg01_AA_00043	1638	138527	140164		Fungi_EST_Contig1542	1097	1011	994		33.7	0.44	100	0	Plus	Minus
ctg01_AA_00044	603	141654	142256		No hit
ctg01_AA_00045	964	144974	145937		FVMC_7_B03.ab1	300	52	79		37.4	0.02	89	0	Plus	Plus
ctg01_AA_00046	3001	146243	149243		FvMc-41-F07-CMV.ab1	658	279	247		37.4	0.037	84	0	Plus	Minus
ctg01_AA_00047	681	150887	151567		Fungi_EST_Contig1418	1211	1129	1156		33.7	0.18	89	3	Plus	Plus
ctg01_AA_00048	1048	156494	157541		FvMc-39-H02-CMV.ab1	800	537	555		35.6	0.071	100	0	Plus	Plus
ctg01_AA_00049	1566	158553	160118		FvMc-59-H12-CMV.ab1	618	256	228		35.6	0.12	86	0	Plus	Minus
ctg01_AA_00050	1634	160792	162425		Fungi_EST_Contig799	797	500	482		35.6	0.097	100	0	Plus	Minus
ctg01_AA_00051	1877	163543	165419		No hit
ctg01_AA_00052	4076	166837	170912		FvMc-55-B01-CMV.ab1	774	129	737		325	1e-88	71	4	Plus	Plus
ctg01_AA_00053	630	171164	171793		FvFb-46-F11-CMV.ab1	818	798	707		44.6	9e-05	70	0	Plus	Minus
ctg01_AA_00054	313	176244	176556		Fungi_EST_Contig619	1545	974	959		30.1	0.98	100	0	Plus	Minus
ctg01_AA_00055	1929	178649	180577		Fungi_EST_Contig531	334	158	136		35.6	0.12	95	4	Plus	Minus
ctg01_AA_00056	1554	181044	182597		FvFb-46-F11-CMV.ab1	818	296	179		51.8	2e-06	72	6	Plus	Minus
ctg01_AA_00057	1216	184224	185439		FvMc-54-A11-CMV.ab1	584	263	244		31.9	0.86	95	0	Plus	Minus
ctg01_AA_00058	336	187702	188037		No hit
ctg01_AA_00059	1357	188625	189981		No hit
ctg01_AA_00060	1320	190292	191611		FVFB_24_C12.ab1	477	206	248		41	0.002	83	6	Plus	Plus
ctg01_AA_00061	1083	192364	193446		Fungi_EST_Contig146	917	903	150		203	3e-52	66	5	Plus	Minus
ctg01_AA_00062	3418	194135	197552		Fungi_EST_Contig146	917	288	917		578	7e-165	80	1	Plus	Plus
ctg01_AA_00063	2239	199790	202028		FvMc-59-G10-CMV.ab1	756	311	275		41	0.002	84	5	Plus	Minus
ctg01_AA_00064	2022	201322	203343		Fungi_EST_Contig370	605	534	555		33.7	0.39	95	4	Plus	Plus
ctg01_AA_00065	1296	203943	205238		Fungi_EST_Contig146	917	151	905		592	2e-169	77	1	Plus	Plus
ctg01_AA_00066	1256	205369	206624		Fungi_EST_Contig146	917	94	862		233	2e-61	67	1	Plus	Plus
ctg01_AA_00067	1948	207208	209155		Fungi_EST_Contig195	694	560	526		39.2	0.012	88	5	Plus	Minus
ctg01_AA_00068	948	210339	211286		FvMc-62-D08-CMV.ab1	653	338	316		37.4	0.021	95	0	Plus	Minus
ctg01_AA_00069	1116	211667	212782		FvFb-43-B05-CMV.ab1	742	29	385		161	9e-40	70	1	Plus	Plus
ctg01_AA_00070	1362	213838	215199		FvFb-42-A04-CMV.ab1	685	620	651		31.9	0.76	82	5	Plus	Plus
ctg01_AA_00071	2507	216053	218559		FvMc-49-G10-CMV.ab1	652	249	303		37.4	0.048	74	0	Plus	Plus
ctg01_AA_00072	1506	219501	221006		FvFb-46-F11-CMV.ab1	818	816	707		53.6	4e-07	72	1	Plus	Minus
ctg01_AA_00073	126	221448	221573		FvMc-49-G03-CMV.ab1	601	333	317		31.9	0.1	100	0	Plus	Minus
ctg01_AA_00074	796	221961	222756		No hit
ctg01_AA_00075	814	224033	224846		Fungi_EST_Contig56	739	494	474		39.2	0.004	100	0	Plus	Minus
ctg01_AA_00076	1645	224990	226634		OUT12.22._C11_T7_05.ab1	428	20	407		277	2e-74	75	0	Plus	Plus
ctg01_AA_00077	1551	226945	228495		FvFb-46-F11-CMV.ab1	818	816	707		53.6	4e-07	71	3	Plus	Minus
ctg01_AA_00078	1567	228983	230549		FvFb-46-F11-CMV.ab1	818	813	707		46.4	7e-05	69	7	Plus	Minus
ctg01_AA_00079	512	230678	231189		Fungi_EST_Contig956	791	613	591		33.7	0.13	91	0	Plus	Minus
ctg01_AA_00080	4484	233654	238137		OUT12.22._C11_T7_05.ab1	428	1	426		331	2e-90	77	0	Plus	Plus
ctg01_AA_00081	2178	238476	240653		FvMc-51-B11-CMV.ab1	544	74	51		35.6	0.15	91	0	Plus	Minus
ctg01_AA_00082	1205	243800	245004		FvPr-29-A09-CMV.ab1	709	145	167		33.7	0.32	91	0	Plus	Plus
ctg01_AA_00083	2371	248926	251296		OUT12.22._C11_T7_05.ab1	428	1	425		401	1e-111	80	0	Plus	Plus
ctg01_AA_00084	1503	253241	254743		FvMc-38-H08-CMV.ab1	787	454	430		37.4	0.033	92	0	Plus	Minus
ctg01_AA_00085	15093	255129	270221		OUT12.22._C11_T7_05.ab1	428	20	428		288	1e-76	75	0	Plus	Plus
ctg01_AA_00086	699	270409	271107		FVMC_12_E11.ab1	275	268	243		33.7	0.19	88	0	Plus	Minus
ctg01_AA_00087	2976	272038	275013		FVMC_1_A08.ab1	682	623	601		33.7	0.69	91	0	Plus	Minus
ctg01_AA_00088	728	275559	276286		FvMc-70-H12-CMV.ab1	634	260	280		33.7	0.17	95	0	Plus	Plus
ctg01_AA_00089	3037	277794	280830		OUT12.22._C11_T7_05.ab1	428	211	383		145	2e-34	78	0	Plus	Plus
ctg01_AA_00090	682	282055	282736		No hit
ctg01_AA_00091	2155	282828	284982		FvFb-43-B05-CMV.ab1	742	11	666		389	6e-108	73	3	Plus	Plus
ctg01_AA_00092	1887	290542	292428		OUT12.22._C11_T7_05.ab1	428	1	404		251	1e-66	73	0	Plus	Plus
ctg01_AA_00093	1497	293298	294794		FvFb-46-F11-CMV.ab1	818	771	707		37.4	0.033	72	0	Plus	Minus
ctg01_AA_00094	189	296179	296367		Fungi_EST_Contig183	1034	741	760		31.9	0.16	95	0	Plus	Plus
ctg01_AA_00095	1576	297330	298905		OUT12.22._C11_T7_05.ab1	428	428	19		383	2e-106	80	0	Plus	Minus
ctg01_AA_00096	3149	300019	303167		FvFb-39-H04-CMV.ab1	717	43	717		580	2e-165	79	0	Plus	Plus
ctg01_AA_00097	1497	303931	305427		FVPR_5_H03.ab1	367	349	320		33.7	0.41	84	6	Plus	Minus
ctg01_AA_00098	2898	305740	308637		OUT12.22._C11_T7_05.ab1	428	1	428		764	0	99	0	Plus	Plus
ctg01_AA_00099	1739	308749	310487		Fungi_EST_Contig469	1010	300	267		44.6	0.0002	88	0	Plus	Minus
ctg01_AA_00100	1385	310958	312342		FvFb-46-F11-CMV.ab1	818	706	786		42.8	0.0007	71	0	Plus	Plus
ctg01_AA_00101	1917	313261	315177		FvMc-30-G05-CMV.ab1	704	56	704		1011	0	94	0	Plus	Plus
ctg01_AA_00102	552	315750	316301		FvMc-44-H02-CMV.ab1	731	165	148		33.7	0.11	100	0	Plus	Minus
ctg01_AA_00103	479	316686	317164		Fungi_EST_Contig1553	1287	557	525		31.9	0.29	84	9	Plus	Minus
ctg01_AA_00104	298	318369	318666		FVPR_8_G11.ab1	501	74	97		35.6	0.022	91	0	Plus	Plus
ctg01_AA_00105	452	319793	320244		No hit
ctg01_AA_00106	2755	326063	328817		FVPR_19_F12.ab1	536	41	404		630	0	98	0	Plus	Plus
ctg01_AA_00107	1062	328174	329235		FvPr-27-C06-CMV.ab1	579	371	350		31.9	0.84	90	0	Plus	Minus
ctg01_AA_00108	380	331878	332257		Fungi_EST_Contig517	725	65	43		33.7	0.083	91	0	Plus	Minus
ctg01_AA_00109	1217	336352	337568		FVMC_11_G06.ab1	635	407	631		154	1e-37	75	0	Plus	Plus
ctg01_AA_00110	1658	338216	339873		FvMc-47-B04-CMV.ab1	721	572	721		77	4e-14	71	0	Plus	Plus
ctg01_AA_00111	1249	340517	341765		FvMc-37-D05-CMV.ab1	792	540	683		75.2	9e-14	71	0	Plus	Plus
ctg01_AA_00112	535	341957	342491		No hit
ctg01_AA_00113	576	342764	343339		FVPR_15_A06.ab1	358	295	311		31.9	0.37	100	0	Plus	Plus
ctg01_AA_00114	296	345674	345969		Fungi_EST_Contig1434	684	30	46		31.9	0.21	100	0	Plus	Plus
ctg01_AA_00115	864	346055	346918		FvMc-46-H01-CMV.ab1	609	74	132		60.8	1e-09	85	3	Plus	Plus
ctg01_AA_00116	1098	348041	349138		FvMc-68-D04-CMV.ab1	710	376	663		91.5	1e-18	68	3	Plus	Plus
ctg01_AA_00117	1482	349961	351442		Fungi_EST_Contig1201	829	22	76		59	7e-09	83	0	Plus	Plus
ctg01_AA_00118	3295	352391	355685		FVMC_11_G06.ab1	635	345	634		228	1e-59	77	2	Plus	Plus
ctg01_AA_00119	1194	356194	357387		FvMc-37-D05-CMV.ab1	792	547	743		113	3e-25	72	0	Plus	Plus
ctg01_AA_00120	280	358599	358878		No hit
ctg01_AA_00121	126	360262	360387		Fungi_EST_Contig566	704	481	450		33.7	0.029	87	6	Plus	Minus
ctg01_AA_00122	584	360958	361541		FvFb-31-B05-CMV.ab1	755	67	41		31.9	0.38	85	0	Plus	Minus
ctg01_AA_00123	1640	361912	363551		FVMC_11_G06.ab1	635	6	633		255	5e-68	68	5	Plus	Plus
ctg01_AA_00124	380	364024	364403		Fungi_EST_Contig918	740	117	85		30.1	0.87	81	3	Plus	Minus
ctg01_AA_00125	872	366646	367517		FvMc-37-D05-CMV.ab1	792	389	792		679	0	97	0	Plus	Plus
ctg01_AA_00126	985	370956	371940		FVMC_11_G06.ab1	635	410	632		118	8e-27	71	0	Plus	Plus
ctg01_AA_00127	2150	372787	374936		FVMC_15_1_B04.ab1	198	1	198		349	5e-96	98	0	Plus	Plus
ctg01_AA_00128	325	380257	380581		FvMc-65-B01-CMV.ab1	783	200	219		31.9	0.29	95	0	Plus	Plus
ctg01_AA_00129	1405	382500	383904		Fungi_EST_Contig1601	853	241	313		64.4	2e-10	79	0	Plus	Plus
ctg01_AA_00130	3115	385869	388983		No hit
ctg01_AA_00131	1085	389922	391006		Fungi_EST_Contig1601	853	241	304		48.2	9e-06	76	0	Plus	Plus
ctg01_AA_00132	1900	392437	394336		No hit
ctg01_AA_00133	2021	397707	399727		FvFb-30-E10-CMV.ab1	691	58	455		524	1e-148	89	0	Plus	Plus
ctg01_AA_00134	782	402807	403588		FvMc-63-D06-CMV.ab1	605	34	605		924	0	95	0	Plus	Plus
ctg01_AA_00135	2625	404126	406750		Fungi_EST_Contig1865	780	53	646		302	6e-82	70	4	Plus	Plus
ctg01_AA_00136	494	408311	408804		FvMc-53-F04-CMV.ab1	590	408	430		31.9	0.4	91	4	Plus	Plus
ctg01_AA_00137	438	409572	410009		No hit
ctg01_AA_00138	1038	411106	412143		Fungi_EST_Contig1204	719	246	222		31.9	0.87	88	0	Plus	Minus
ctg01_AA_00139	1291	412383	413673		No hit
ctg01_AA_00140	3491	415018	418508		FvMc-67-E04-CMV.ab1	755	423	394		33.7	0.67	86	3	Plus	Minus
ctg01_AA_00141	428	419672	420099		FvMc-68-B11-CMV.ab1	698	302	323		31.9	0.34	90	0	Plus	Plus
ctg01_AA_00142	710	420586	421295		FvMc-63-D06-CMV.ab1	605	444	527		35.6	0.046	71	4	Plus	Plus
ctg01_AA_00143	3036	421901	424936		Fungi_EST_Contig1904	816	191	224		35.6	0.23	84	12	Plus	Plus
ctg01_AA_00144	3208	427588	430795		FVPR_20_F01.ab1	222	1	222		356	5e-98	95	0	Plus	Plus
ctg01_AA_00145	264	431291	431554		FvFb-42-H02-CMV.ab1	663	105	87		30.1	0.81	94	0	Plus	Minus
ctg01_AA_00146	237	432076	432312		No hit
ctg01_AA_00147	1643	432553	434195		FVFB_28_C10.ab1	108	5	43		35.6	0.12	79	0	Plus	Plus
ctg01_AA_00148	1155	434763	435917		Fungi_EST_Contig1946	693	72	693		1063	0	96	2	Plus	Plus
ctg01_AA_00149	1548	437397	438944		No hit
ctg01_AA_00150	2004	442210	444213		FVFB_8_H10.ab1	498	486	466		33.7	0.52	95	0	Plus	Minus
ctg01_AA_00151	557	445510	446066		No hit
ctg01_AA_00152	1388	447950	449337		FvMc-69-E03-CMV.ab1	803	144	732		973	0	96	0	Plus	Plus
ctg01_AA_00153	1094	452637	453730		FVPR_7_G05.ab1	200	1	200		356	2e-98	99	0	Plus	Plus
ctg01_AA_00154	1433	455678	457110		FVFB_3_E05.ab1	729	363	332		41	0.003	87	0	Plus	Minus
ctg01_AA_00155	691	456427	457117		FVFB_3_E05.ab1	729	332	363		41	0.001	87	0	Plus	Plus
ctg01_AA_00156	1240	458568	459807		FVFB_9_A10.ab1	691	1	691		996	0	88	7	Plus	Plus
ctg01_AA_00157	3819	462374	466192		FvMc-32-F08-CMV.ab1	701	278	256		33.7	0.45	91	0	Plus	Minus
ctg01_AA_00158	390	467301	467690		FvMc_24_F11.ab1	360	343	1		502	7e-143	92	0	Plus	Minus
ctg01_AA_00159	2807	468618	471424		FvFb-57-B11-CMV.ab1	735	150	128		33.7	0.65	91	0	Plus	Minus
ctg01_AA_00160	2554	472097	474650		FvMc-68-B11-CMV.ab1	698	1	698		1251	0	99	0	Plus	Plus
ctg01_AA_00161	3049	474816	477864		FvPr-29-H08-CMV.ab1	726	426	396		33.7	0.71	83	0	Plus	Minus
ctg01_AA_00162	1260	477076	478335		Fungi_EST_Contig1153	859	596	615		31.9	0.91	95	0	Plus	Plus
ctg01_AA_00163	1507	478731	480237		FvPr-26-G04-CMV.ab1	750	123	750		1119	0	99	0	Plus	Plus
ctg01_AA_00164	1542	481857	483398		FvFb-29-C02-CMV.ab1	775	127	153		35.6	0.1	88	0	Plus	Plus
ctg01_AA_00165	963	484144	485106		Fungi_EST_Contig1825	778	316	778		471	2e-133	82	1	Plus	Plus
ctg01_AA_00166	2317	484970	487286		FVFB_27_D11.ab1	424	325	411		35.6	0.11	68	0	Plus	Plus
ctg01_AA_00167	2151	487541	489691		FvMc-40-F12-CMV.ab1	808	437	460		35.6	0.13	91	0	Plus	Plus
ctg01_AA_00168	1127	489779	490905		Fungi_EST_Contig348	608	1	608		821	0	89	0	Plus	Plus
ctg01_AA_00169	3732	491886	495617		FMC3_C12_T7_06.ab1	459	393	456		39.2	0.019	73	13	Plus	Plus
ctg01_AA_00170	366	496825	497190		FvFb-53-G10-CMV.ab1	525	440	477		51.8	3e-07	89	0	Plus	Plus
ctg01_AA_00171	2254	497834	500087		FvMc-66-C11-CMV.ab1	589	128	146		35.6	0.16	100	0	Plus	Plus
ctg01_AA_00172	2282	501605	503886		Fungi_EST_Contig1360	925	186	206		33.7	0.54	95	0	Plus	Plus
ctg01_AA_00173	1847	505308	507154		Fungi_EST_Contig1446	673	21	673		1164	0	99	0	Plus	Plus
ctg01_AA_00174	1026	508346	509371		Fungi_EST_Contig449	441	47	441		695	0	98	0	Plus	Plus
ctg01_AA_00175	1654	512578	514231		FVFB_18_G04.ab1	301	1	301		374	9e-104	87	4	Plus	Plus
ctg01_AA_00176	1147	514448	515594		Fungi_EST_Contig348	608	6	607		618	3e-177	82	0	Plus	Plus
ctg01_AA_00177	1950	516212	518161		FVFB_28_A10.ab1	422	59	150		98.7	8e-21	83	0	Plus	Plus
ctg01_AA_00178	1848	522849	524696		FvMc-53-B10-CMV.ab1	776	65	93		33.7	0.41	86	3	Plus	Plus
ctg01_AA_00179	1260	524992	526251		No hit
ctg01_AA_00180	1991	526437	528427		Fungi_EST_Contig116	496	90	64		41	0.004	92	0	Plus	Minus
ctg01_AA_00181	930	528561	529490		Fungi_EST_Contig1809	754	463	519		44.6	0.0001	77	0	Plus	Plus
ctg01_AA_00182	708	533817	534524		FvMc-68-D04-CMV.ab1	710	382	401		31.9	0.55	95	0	Plus	Plus
ctg01_AA_00183	2141	535902	538042		Fungi_EST_Contig261	811	24	811		1404	0	99	0	Plus	Plus
ctg01_AA_00184	853	539456	540308		No hit
ctg01_AA_00185	456	540795	541250		FvPr-23-A09-CMV.ab1	620	98	389		104	6e-23	67	0	Plus	Plus
ctg01_AA_00186	906	541388	542293		FvMc-55-B03-CMV.ab1	798	86	778		1214	0	98	0	Plus	Plus
ctg01_AA_00187	2039	542662	544700		FvMc-62-B10-CMV.ab1	705	404	355		41	0.003	78	0	Plus	Minus
ctg01_AA_00188	1223	544892	546114		Fungi_EST_Contig1055	728	154	203		50	4e-06	82	0	Plus	Plus
ctg01_AA_00189	827	547565	548391		FvPr-23-A09-CMV.ab1	620	1	481		859	0	99	0	Plus	Plus
ctg01_AA_00190	2320	549498	551817		FVPR_8_G09.ab1	501	68	36		35.6	0.16	85	8	Plus	Minus
ctg01_AA_00191	2047	552421	554467		FvMc_18_H03.ab1	696	696	1		1238	0	99	0	Plus	Minus
ctg01_AA_00192	4662	555001	559662		Fungi_EST_Contig1938	636	1	636		865	0	88	8	Plus	Plus
ctg01_AA_00193	1661	560261	561921		Fungi_EST_Contig629	1017	1	984		1707	0	98	0	Plus	Plus
ctg01_AA_00194	3381	562666	566046		FvMc-38-C01-CMV.ab1	659	14	36		33.7	0.8	91	0	Plus	Plus
ctg01_AA_00195	789	569585	570373		FvMc-49-G10-CMV.ab1	652	38	565		223	1e-58	69	1	Plus	Plus
ctg01_AA_00196	503	571751	572253		No hit
ctg01_AA_00197	1751	572468	574218		FvMc-55-G12-CMV.ab1	690	319	341		33.7	0.38	91	0	Plus	Plus
ctg01_AA_00198	426	574726	575151		FvFb-38-G07-CMV.ab1	757	586	566		30.1	0.79	90	0	Plus	Minus
ctg01_AA_00199	576	582160	582735		No hit
ctg01_AA_00200	159	584317	584475		FvFb-43-H06-CMV.ab1	577	165	147		30.1	0.46	94	0	Plus	Minus
ctg01_AA_00201	1151	585737	586887		Fungi_EST_Contig1556	724	723	3		1142	0	95	0	Plus	Minus
ctg01_AA_00202	1012	587176	588187		FvMc-58-G11-CMV.ab1	678	435	623		48.2	1e-05	66	4	Plus	Plus
ctg01_AA_00203	3099	593873	596971		FvPr-29-B07-CMV.ab1	696	584	610		33.7	0.6	88	7	Plus	Plus
ctg01_AA_00204	811	598350	599160		Fungi_EST_Contig447	282	28	282		455	2e-128	99	0	Plus	Plus
ctg01_AA_00205	1700	601228	602927		FVMC_13_A10.ab1	781	602	637		39.2	0.01	83	0	Plus	Plus
ctg01_AA_00206	2043	603274	605316		FvMc-46-A04-CMV.ab1	730	11	730		1178	0	96	1	Plus	Plus
ctg01_AA_00207	8358	605983	614340		Fungi_EST_Contig1261	717	717	459		450	6e-126	98	0	Plus	Minus
ctg01_AA_00208	285	614923	615207		Fungi_EST_Contig1867	790	327	358		35.6	0.021	84	0	Plus	Plus
ctg01_AA_00209	623	616227	616849		FvPr-27-F05-CMV.ab1	701	615	701		86	3e-17	81	0	Plus	Plus
ctg01_AA_00210	894	619666	620559		FvPr-27-F05-CMV.ab1	701	16	701		466	1e-131	73	14	Plus	Plus
ctg01_AA_00211	589	620774	621362		FvFb-38-B10-CMV.ab1	828	88	67		31.9	0.44	90	0	Plus	Minus
ctg01_AA_00212	544	622550	623093		FVFB_4_B07.ab1	714	400	445		48.2	5e-06	82	0	Plus	Plus
ctg01_AA_00213	126	624378	624503		No hit
ctg01_AA_00214	141	624947	625087		No hit
ctg01_AA_00215	114	626576	626689		FvMc-53-D06-CMV.ab1	630	62	40		30.1	0.31	91	4	Plus	Minus
ctg01_AA_00216	611	627234	627844		Fungi_EST_Contig239	625	589	566		31.9	0.51	92	7	Plus	Minus
ctg01_AA_00217	5737	628339	634075		FvMc-52-F02-CMV.ab1	686	390	417		37.4	0.086	89	0	Plus	Plus
ctg01_AA_00218	114	639065	639178		No hit
ctg01_AA_00219	5708	646541	652248		Fungi_EST_Contig2013	704	463	372		59	4e-08	73	0	Plus	Minus
ctg01_AA_00220	1623	653135	654757		FvMc-37-F07-CMV.ab1	745	527	544		33.7	0.44	100	0	Plus	Plus
ctg01_AA_00221	653	666712	667364		FvMc-52-F02-CMV.ab1	686	417	390		37.4	0.013	89	0	Plus	Minus
ctg01_AA_00222	1578	675597	677174		Fungi_EST_Contig440	463	187	211		35.6	0.1	92	3	Plus	Plus
ctg01_AA_00223	616	678725	679340		No hit
ctg01_AA_00224	1864	679511	681374		Fungi_EST_Contig975	769	579	604		37.4	0.04	92	3	Plus	Plus
ctg01_AA_00225	514	682541	683054		FVFB_13_D07.ab1	617	602	546		104	5e-23	100	0	Plus	Minus
ctg01_AA_00226	2215	685474	687688		No hit
ctg01_AA_00227	1504	688988	690491		FVFB_21_C03.ab1	258	1	258		466	2e-131	100	0	Plus	Plus
ctg01_AA_00228	2004	690668	692671		FvMc-36-F10-CMV.ab1	570	559	539		33.7	0.48	95	0	Plus	Minus
ctg01_AA_00229	1332	694086	695417		Fungi_EST_Contig522	615	272	299		33.7	0.27	89	3	Plus	Plus
ctg01_AA_00230	1138	696311	697448		FvFb-33-E08-CMV.ab1	493	122	90		33.7	0.28	81	0	Plus	Minus
ctg01_AA_00231	159	704441	704599		No hit
ctg01_AA_00232	676	704943	705618		FvFb-47-E06-CMV.ab1	757	50	69		37.4	0.014	100	0	Plus	Plus
ctg01_AA_00233	2294	706672	708965		Fungi_EST_Contig1415	1273	223	1273		1851	0	99	0	Plus	Plus
ctg01_AA_00234	1884	710579	712462		Fungi_EST_Contig1000	818	348	816		66.2	7e-11	64	4	Plus	Plus
ctg01_AA_00235	644	713512	714155		FvFb-59-D04-CMV.ab1	597	10	597		960	0	92	7	Plus	Plus
ctg01_AA_00236	1373	714616	715988		FvFb-60-F11-CMV.ab1	642	116	133		33.7	0.28	100	0	Plus	Plus
ctg01_AA_00237	418	716881	717298		No hit
ctg01_AA_00238	2889	718219	721107		Fungi_EST_Contig1993	901	1	901		1617	0	99	0	Plus	Plus
ctg01_AA_00239	411	722090	722500		No hit
ctg01_AA_00240	1154	722868	724021		Fungi_EST_Contig2006	848	122	848		1288	0	99	0	Plus	Plus
ctg01_AA_00241	247	726198	726444		FvFb-43-E10-CMV.ab1	541	239	265		31.9	0.17	85	0	Plus	Plus
ctg01_AA_00242	1252	729834	731085		Fungi_EST_Contig906	753	28	753		1278	0	99	0	Plus	Plus
ctg01_AA_00243	1641	731673	733313		FvMc-54-F12-CMV.ab1	392	273	306		33.7	0.44	82	2	Plus	Plus
ctg01_AA_00244	1471	734613	736083		FvMc-37-G02-CMV.ab1	690	111	690		251	6e-67	69	1	Plus	Plus
ctg01_AA_00245	881	736565	737445		Fungi_EST_Contig1417	784	35	721		1150	0	97	0	Plus	Plus
ctg01_AA_00246	236	737767	738002		FvFb-47-A06-CMV.ab1	766	60	78		30.1	0.55	94	0	Plus	Plus
ctg01_AA_00247	1234	739252	740485		FvMc-55-H09-CMV.ab1	797	48	797		536	9e-153	76	0	Plus	Plus
ctg01_AA_00248	2395	740865	743259		Fungi_EST_Contig1575	1446	791	757		41	0.003	85	0	Plus	Minus
ctg01_AA_00249	874	744792	745665		FVPR_17_H09.ab1	453	404	420		31.9	0.66	100	0	Plus	Plus
ctg01_AA_00250	612	747114	747725		Fungi_EST_Contig1085	1201	944	1130		293	8e-80	94	0	Plus	Plus
ctg01_AA_00251	243	747900	748142		FvMc_21_A12.ab1	320	121	100		31.9	0.15	90	0	Plus	Minus
ctg01_AA_00252	618	749488	750105		FvMc-51-D04-CMV.ab1	301	2	180		123	1e-28	76	1	Plus	Plus
ctg01_AA_00253	2469	751666	754134		FvPr-28-E05-CMV.ab1	685	197	685		549	2e-156	84	7	Plus	Plus
ctg01_AA_00254	1080	753179	754258		FvMc-67-A01-CMV.ab1	540	335	314		35.6	0.058	95	0	Plus	Minus
ctg01_AA_00255	1170	756704	757873		FVPR_4_B11.ab1	725	725	1		1195	0	96	0	Plus	Minus
ctg01_AA_00256	1149	759407	760555		Fungi_EST_Contig1298	706	37	12		33.7	0.22	88	0	Plus	Minus
ctg01_AA_00257	817	760658	761474		No hit
ctg01_AA_00258	4034	762350	766383		Fungi_EST_Contig202	718	697	718		35.6	0.22	95	0	Plus	Plus
ctg01_AA_00259	913	766634	767546		Fungi_EST_Contig1081	1083	347	1044		1202	0	98	0	Plus	Plus
ctg01_AA_00260	3494	768457	771950		FVFB_11_E02.ab1	704	619	599		33.7	0.74	95	0	Plus	Minus
ctg01_AA_00261	1114	772104	773217		FVFB_4_D11.ab1	492	234	197		37.4	0.016	84	10	Plus	Minus
ctg01_AA_00262	2210	773555	775764		FvMc-46-G10-CMV.ab1	641	50	67		33.7	0.44	100	0	Plus	Plus
ctg01_AA_00263	733	777460	778192		No hit
ctg01_AA_00264	2175	778821	780995		No hit
ctg01_AA_00265	4248	781120	785367		FvMc-30-H11-CMV.ab1	734	245	278		44.6	0.0006	88	0	Plus	Plus
ctg01_AA_00266	641	787664	788304		No hit
ctg01_AA_00267	651	788412	789062		FvMc-67-G03-CMV.ab1	480	408	392		31.9	0.45	100	0	Plus	Minus
ctg01_AA_00268	1717	789173	790889		No hit
ctg01_AA_00269	2000	791521	793520		FvPr-32-H03-CMV.ab1	686	1	646		1059	0	92	7	Plus	Plus
ctg01_AA_00270	1803	793620	795422		FVPR_4_B09.ab1	695	604	643		37.4	0.038	80	4	Plus	Plus
ctg01_AA_00271	792	796495	797286		FvMc-58-C07-CMV.ab1	606	222	351		50	2e-06	69	1	Plus	Plus
ctg01_AA_00272	1009	799562	800570		FvMc-38-G04-CMV.ab1	696	21	696		1202	0	99	0	Plus	Plus
ctg01_AA_00273	705	800669	801373		FvMc-70-H12-CMV.ab1	634	224	252		44.6	8e-05	93	0	Plus	Plus
ctg01_AA_00274	5186	802841	808026		FvPr-28-E07-CMV.ab1	727	11	619		940	0	94	0	Plus	Plus
ctg01_AA_00275	2765	805483	808247		FvPr-28-E07-CMV.ab1	727	11	482		744	0	94	0	Plus	Plus
ctg01_AA_00276	538	809167	809704		Fungi_EST_Contig1066	649	70	435		661	0	100	0	Plus	Plus
ctg01_AA_00277	348	810166	810513		No hit
ctg01_AA_00278	1879	811630	813508		Fungi_EST_Contig573	1299	71	1299		2181	0	99	0	Plus	Plus
ctg01_AA_00279	799	814334	815132		FvMc-36-E11-CMV.ab1	694	453	469		31.9	0.64	100	0	Plus	Plus
ctg01_AA_00280	2430	815354	817783		Fungi_EST_Contig1412	1075	476	456		33.7	0.4	95	0	Plus	Minus
ctg01_AA_00281	2069	818050	820118		No hit
ctg01_AA_00282	1192	820335	821526		Fungi_EST_Contig369	590	32	489		821	0	99	0	Plus	Plus
ctg01_AA_00283	666	822501	823166		Fungi_EST_Contig761	1113	128	107		31.9	0.51	90	0	Plus	Minus
ctg01_AA_00284	1958	824198	826155		Fungi_EST_Contig195	694	1	694		1252	0	100	0	Plus	Plus
ctg01_AA_00285	625	828724	829348		Fungi_EST_Contig81	638	385	413		39.2	0.004	89	0	Plus	Plus
ctg01_AA_00286	1093	828724	829816		Fungi_EST_Contig81	638	385	413		39.2	0.007	89	0	Plus	Plus
ctg01_AA_00287	141	829958	830098		FvMc-55-B05-CMV.ab1	575	40	60		30.1	0.4	90	0	Plus	Plus
ctg01_AA_00288	1417	830208	831624		No hit
ctg01_AA_00289	2382	831812	834193		FVFB_13_H02.ab1	582	137	249		42.8	0.0009	68	0	Plus	Plus
ctg01_AA_00290	2609	835161	837769		FvMc-33-F01-CMV.ab1	633	388	416		35.6	0.16	86	0	Plus	Plus
ctg01_AA_00291	589	838261	838849		FvFb-40-H08-CMV.ab1	475	1	410		717	0	98	0	Plus	Plus
ctg01_AA_00292	132	841307	841438		FVFB_13_C07.ab1	641	333	315		30.1	0.37	94	0	Plus	Minus
ctg01_AA_00293	2804	845752	848555		FvMc_18_F01.ab1	435	1	435		596	2e-170	89	4	Plus	Plus
ctg01_AA_00294	293	848802	849094		FvFb-40-H08-CMV.ab1	475	1	210		221	2e-58	83	0	Plus	Plus
ctg01_AA_00295	677	849651	850327		Fungi_EST_Contig924	831	105	731		996	0	95	0	Plus	Plus
ctg01_AA_00296	3601	850580	854180		FVFB_15_G10.ab1	697	498	461		37.4	0.062	80	7	Plus	Minus
ctg01_AA_00297	2596	857886	860481		FVFB_3_E06.ab1	717	1	717		1285	0	99	0	Plus	Plus
ctg01_AA_00298	8713	862277	870989		FvFb-37-H08-CMV.ab1	704	175	215		39.2	0.051	80	0	Plus	Plus
ctg01_AA_00299	3511	871122	874632		Fungi_EST_Contig1076	638	490	534		50	1e-05	84	0	Plus	Plus
ctg01_AA_00300	1288	874850	876137		No hit
ctg01_AA_00301	1642	876612	878253		FvFb-53-B08-CMV.ab1	204	63	104		37.4	0.03	80	2	Plus	Plus
ctg01_AA_00302	780	880142	880921		FvMc-31-F03-CMV.ab1	665	39	602		931	0	96	0	Plus	Plus
ctg01_AA_00303	949	881041	881989		FvMc-31-D01-CMV.ab1	723	215	195		33.7	0.14	95	0	Plus	Minus
ctg01_AA_00304	2085	882460	884544		Fungi_EST_Contig1349	1439	609	645		35.6	0.14	84	5	Plus	Plus
ctg01_AA_00305	755	884850	885604		FvMc-37-G02-CMV.ab1	690	144	690		250	1e-66	70	1	Plus	Plus
ctg01_AA_00306	154	886170	886323		Fungi_EST_Contig1765	755	552	515		31.9	0.1	82	5	Plus	Minus
ctg01_AA_00307	161	888944	889104		No hit
ctg01_AA_00308	1374	889833	891206		FvMc-37-G02-CMV.ab1	690	105	648		354	7e-98	74	1	Plus	Plus
ctg01_AA_00309	985	891455	892439		FvMc-37-G02-CMV.ab1	690	690	195		389	3e-108	77	0	Plus	Minus
ctg01_AA_00310	1446	898968	900413		FvFb-34-B12-CMV.ab1	836	88	115		33.7	0.31	85	0	Plus	Plus
ctg01_AA_00311	2190	901449	903638		Fungi_EST_Contig117	684	1	684		1126	0	96	0	Plus	Plus
ctg01_AA_00312	720	904336	905055		Fungi_EST_Contig1722	738	133	738		1067	0	99	0	Plus	Plus
ctg01_AA_00313	776	906561	907336		FvMc-37-G02-CMV.ab1	690	134	166		42.8	0.0002	87	0	Plus	Plus
ctg01_AA_00314	2039	909806	911844		FvFb-46-H04-CMV.ab1	648	583	624		35.6	0.13	77	6	Plus	Plus
ctg01_AA_00315	1219	912025	913243		No hit
ctg01_AA_00316	1161	916222	917382		FVFB_12_A10.ab1	680	5	680		1151	0	97	0	Plus	Plus
ctg01_AA_00317	3972	917683	921654		FvMc-56-F10-CMV.ab1	686	137	171		42.8	0.002	88	2	Plus	Plus
ctg01_AA_00318	4886	917798	922683		FvMc-44-G05-CMV.ab1	722	643	670		35.6	0.3	89	7	Plus	Plus
ctg01_AA_00319	697	923431	924127		Fungi_EST_Contig869	730	22	663		1034	0	94	5	Plus	Plus
ctg01_AA_00320	1448	924974	926421		Fungi_EST_Contig498	848	29	848		1294	0	95	0	Plus	Plus
ctg01_AA_00321	476	926724	927199		No hit
ctg01_AA_00322	777	928741	929517		No hit
ctg01_AA_00323	1937	930110	932046		FvFb-37-D08-CMV.ab1	791	54	791		1209	0	96	0	Plus	Plus
ctg01_AA_00324	1029	932176	933204		FMC4_E08_T7_10.ab1	478	1	478		785	0	96	0	Plus	Plus
ctg01_AA_00325	1110	939559	940668		FVFB_8_D08.ab1	727	569	620		44.6	0.0002	78	0	Plus	Plus
ctg01_AA_00326	1684	940743	942426		FVMC_16_F10.ab1	589	125	155		41	0.003	90	6	Plus	Plus
ctg01_AA_00327	2245	942938	945182		Fungi_EST_Contig1253	877	1	877		1541	0	98	0	Plus	Plus
ctg01_AA_00328	934	945611	946544		Fungi_EST_Contig897	792	750	786		35.6	0.062	81	0	Plus	Plus
ctg01_AA_00329	705	951703	952407		FVPR_10_B05.ab1	115	92	108		31.9	0.55	100	0	Plus	Plus
ctg01_AA_00330	2482	958247	960728		FVPR_7_H07.ab1	546	1	546		888	0	96	0	Plus	Plus
ctg01_AA_00331	905	963407	964311		FVFB_24_G05.ab1	606	9	580		504	4e-143	78	6	Plus	Plus
ctg01_AA_00332	494	965077	965570		FVFB_14_D12.ab1	473	9	363		325	1e-89	80	0	Plus	Plus
ctg01_AA_00333	177	965812	965988		FVFB_14_D12.ab1	473	121	296		138	1e-33	77	0	Plus	Plus
ctg01_AA_00334	1985	966322	968306		FVFB_14_D12.ab1	473	1	217		215	4e-56	82	0	Plus	Plus
ctg01_AA_00335	175	969401	969575		FvFb-37-H08-CMV.ab1	704	286	265		30.1	0.52	91	4	Plus	Minus
ctg01_AA_00336	388	969840	970227		FvMc-70-H12-CMV.ab1	634	249	283		37.4	0.004	85	2	Plus	Plus
ctg01_AA_00337	923	975264	976186		Fungi_EST_Contig440	463	5	463		805	0	98	0	Plus	Plus
ctg01_AA_00338	716	976459	977174		FvFb-35-G10-CMV.ab1	766	108	687		320	9e-88	70	18	Plus	Plus
ctg01_AA_00339	825	976687	977511		FvFb-35-G10-CMV.ab1	766	294	738		369	2e-102	75	14	Plus	Plus
ctg01_AA_00340	930	977573	978502		Fungi_EST_Contig563	791	336	285		37.4	0.02	77	7	Plus	Minus
ctg01_AA_00341	1483	979573	981055		FvMc-50-E08-CMV.ab1	711	328	303		37.4	0.033	92	3	Plus	Minus
ctg01_AA_00342	2041	980336	982376		FvMc-37-G11-CMV.ab1	567	452	474		33.7	0.41	91	0	Plus	Plus
ctg01_AA_00343	1239	983160	984398		No hit
ctg01_AA_00344	1620	985210	986829		Fungi_EST_Contig1138	931	556	596		33.7	0.3	78	0	Plus	Plus
ctg01_AA_00345	411	987966	988376		FvFb-39-E12-CMV.ab1	724	562	578		31.9	0.37	100	0	Plus	Plus
ctg01_AA_00346	741	989490	990230		No hit
ctg01_AA_00347	2917	995559	998475		FVFB_22_H10.ab1	672	304	326		33.7	0.27	91	0	Plus	Plus
ctg01_AA_00348	799	1002480	1003278		FVFB2_E07_T7_09.ab1	659	347	659		511	2e-145	96	0	Plus	Plus
ctg01_AA_00349	1320	1009213	1010532		No hit
ctg01_AA_00350	964	1012163	1013126		FvMc-54-B05-CMV.ab1	690	140	119		35.6	0.049	95	0	Plus	Minus
ctg01_AA_00351	1690	1013379	1015068		FvPr-30-E03-CMV.ab1	717	404	425		35.6	0.089	95	0	Plus	Plus
ctg01_AA_00352	665	1015162	1015826		FvFb-38-F12-CMV.ab1	751	259	275		31.9	0.49	100	0	Plus	Plus
ctg01_AA_00353	3762	1016835	1020596		FvMc-44-F11-CMV.ab1	657	2	19		33.7	0.43	100	0	Plus	Plus
ctg01_AA_00354	1963	1021178	1023140		FvMc-48-B09-CMV.ab1	740	269	251		35.6	0.13	100	0	Plus	Minus
ctg01_AA_00355	1569	1025997	1027565		Fungi_EST_Contig1900	802	199	176		33.7	0.36	92	4	Plus	Minus
ctg01_AA_00356	2830	1029018	1031847		FvPr-27-E08-CMV.ab1	747	11	42		35.6	0.21	82	8	Plus	Plus
ctg01_AA_00357	1634	1032168	1033801		No hit
ctg01_AA_00358	210	1035878	1036087		No hit
ctg01_AA_00359	5422	1040682	1046103		FVFB_24_A09.ab1	436	2	29		41	0.008	93	3	Plus	Plus
ctg01_AA_00360	933	1047745	1048677		Fungi_EST_Contig359	1027	467	498		33.7	0.25	78	15	Plus	Plus
ctg01_AA_00361	348	1049147	1049494		No hit
ctg01_AA_00362	819	1052157	1052975		FvFb-34-B12-CMV.ab1	836	248	267		31.9	0.67	95	0	Plus	Plus
ctg01_AA_00363	652	1057772	1058423		Fungi_EST_Contig1581	746	311	288		35.6	0.033	91	0	Plus	Minus
ctg01_AA_00364	5909	1057805	1063713		FvPr-24-H09-CMV.ab1	556	233	256		35.6	0.38	91	0	Plus	Plus
ctg01_AA_00365	25387	1059638	1085024		FVPR_12_F02.ab1	244	1	244		432	7e-121	99	0	Plus	Plus
ctg01_AA_00366	2329	1067084	1069412		Fungi_EST_Contig195	694	547	579		39.2	0.014	87	3	Plus	Plus
ctg01_AA_00367	697	1070285	1070981		FvFb-47-F12-CMV.ab1	641	4	27		31.9	0.46	91	4	Plus	Plus
ctg01_AA_00368	567	1071642	1072208		FvFb-46-E01-CMV.ab1	693	144	174		33.7	0.14	83	0	Plus	Plus
ctg01_AA_00369	2968	1072412	1075379		Fungi_EST_Contig242	608	15	608		967	0	96	0	Plus	Plus
ctg01_AA_00370	2339	1075465	1077803		FVFB_10_E11.ab1	709	90	519		594	6e-170	90	0	Plus	Plus
ctg01_AA_00371	491	1078390	1078880		FvMc-33-C07-CMV.ab1	733	70	54		31.9	0.35	100	0	Plus	Minus
ctg01_AA_00372	1085	1079576	1080660		Fungi_EST_Contig1021	667	191	217		35.6	0.068	88	0	Plus	Plus
ctg01_AA_00373	2046	1080740	1082785		Fungi_EST_Contig1879	1355	6	1217		1205	0	82	0	Plus	Plus
ctg01_AA_00374	2069	1082922	1084990		FVPR_12_F02.ab1	244	1	244		432	5e-121	99	0	Plus	Plus
ctg01_AA_00375	1493	1086061	1087553		Fungi_EST_Contig1879	1355	38	1213		1007	0	78	1	Plus	Plus
ctg01_AA_00376	901	1087938	1088838		FvMc-48-B09-CMV.ab1	740	37	16		35.6	0.061	95	0	Plus	Minus
ctg01_AA_00377	385	1089091	1089475		Fungi_EST_Contig650	663	543	559		31.9	0.29	100	0	Plus	Plus
ctg01_AA_00378	665	1091229	1091893		Fungi_EST_Contig1935	549	6	30		37.4	0.012	92	0	Plus	Plus
ctg01_AA_00379	1416	1092234	1093649		Fungi_EST_Contig619	1545	1238	1254		31.9	0.57	100	0	Plus	Plus
ctg01_AA_00380	1414	1096586	1097999		FVMC_12_F02.ab1	528	2	528		257	2e-68	70	4	Plus	Plus
ctg01_AA_00381	51734	1098505	1150238		FVFB_21_B01.ab1	460	322	344		37.4	0.084	95	0	Plus	Plus
ctg01_AA_00382	913	1108934	1109846		FvMc_28_A04.ab1	416	138	155		33.7	0.23	100	0	Plus	Plus
ctg01_AA_00383	5783	1110464	1116246		FVFB_12_C04.ab1	679	291	341		55.4	4e-07	84	7	Plus	Plus
ctg01_AA_00384	1332	1119376	1120707		OUT12.22._B09_T7_03.ab1	405	86	66		33.7	0.34	95	0	Plus	Minus
ctg01_AA_00385	1495	1120869	1122363		No hit
ctg01_AA_00386	516	1122699	1123214		Fungi_EST_Contig770	493	94	404		354	2e-98	85	0	Plus	Plus
ctg01_AA_00387	2530	1123793	1126322		No hit
ctg01_AA_00388	1210	1127212	1128421		FvFb-50-H08-CMV.ab1	703	130	703		937	0	96	0	Plus	Plus
ctg01_AA_00389	499	1130743	1131241		FvPr-27-F05-CMV.ab1	701	33	10		35.6	0.038	91	0	Plus	Minus
ctg01_AA_00390	1259	1133521	1134779		Fungi_EST_Contig407	621	289	272		33.7	0.21	100	0	Plus	Minus
ctg01_AA_00391	1633	1135513	1137145		Fungi_EST_Contig1921	1157	498	474		37.4	0.029	92	0	Plus	Minus
ctg01_AA_00392	1110	1137679	1138788		No hit
ctg01_AA_00393	1693	1139047	1140739		No hit
ctg01_AA_00394	1106	1141269	1142374		Fungi_EST_Contig1394	729	1	729		1270	0	98	0	Plus	Plus
ctg01_AA_00395	1473	1141333	1142805		Fungi_EST_Contig1394	729	32	729		1214	0	98	0	Plus	Plus
ctg01_AA_00396	1260	1142429	1143688		FvFb-33-B11-CMV.ab1	676	206	629		699	0	95	2	Plus	Plus
ctg01_AA_00397	3925	1144288	1148212		FvMc-46-A04-CMV.ab1	730	39	70		37.4	0.082	87	3	Plus	Plus
ctg01_AA_00398	1681	1150237	1151917		Fungi_EST_Contig1559	1163	1043	1018		33.7	0.41	88	0	Plus	Minus
ctg01_AA_00399	849	1152403	1153251		FvPr-27-G08-CMV.ab1	708	430	459		37.4	0.019	86	0	Plus	Plus
ctg01_AA_00400	1979	1154070	1156048		FvMc-52-H12-CMV.ab1	634	27	459		518	3e-147	81	13	Plus	Plus
ctg01_AA_00401	1699	1156949	1158647		FvPr-32-A01-CMV.ab1	666	289	666		540	1e-153	85	12	Plus	Plus
ctg01_AA_00402	1765	1161183	1162947		FvFb-33-F11-CMV.ab1	825	29	644		866	0	89	8	Plus	Plus
ctg01_AA_00403	3316	1164632	1167947		Fungi_EST_Contig209	620	482	500		35.6	0.22	100	0	Plus	Plus
ctg01_AA_00404	773	1169554	1170326		FVPR_10_A11.ab1	480	8	480		731	0	93	5	Plus	Plus
ctg01_AA_00405	1278	1171049	1172326		No hit
ctg01_AA_00406	898	1174386	1175283		FVFB_23_E12.ab1	426	278	257		31.9	0.79	90	0	Plus	Minus
ctg01_AA_00407	1265	1175811	1177075		FvMc-35-D01-CMV.ab1	667	285	307		33.7	0.34	91	0	Plus	Plus
ctg01_AA_00408	1606	1178153	1179758		FvFb-44-F02-CMV.ab1	458	347	371		41	0.003	96	0	Plus	Plus
ctg01_AA_00409	1825	1180059	1181883		FvMc-32-E05-CMV.ab1	732	442	463		35.6	0.12	95	0	Plus	Plus
ctg01_AA_00410	1663	1182279	1183941		Fungi_EST_Contig95	717	59	717		1072	0	96	0	Plus	Plus
ctg01_AA_00411	2958	1186867	1189824		FvPr-32-B11-CMV.ab1	722	3	515		695	0	88	4	Plus	Plus
ctg01_AA_00412	433	1190872	1191304		No hit
ctg01_AA_00413	908	1191464	1192371		FVFB_9_B05.ab1	690	565	593		33.7	0.23	86	3	Plus	Plus
ctg01_AA_00414	1112	1193952	1195063		Fungi_EST_Contig1232	1838	916	1799		509	1e-144	71	7	Plus	Plus
ctg01_AA_00415	1447	1197558	1199004		FvFb-43-D05-CMV.ab1	749	361	342		37.4	0.028	100	0	Plus	Minus
ctg01_AA_00416	2946	1200354	1203299		Fungi_EST_Contig993	795	274	310		44.6	0.0004	86	0	Plus	Plus
ctg01_AA_00417	2787	1207902	1210688		FvMc-59-E10-CMV.ab1	653	593	615		33.7	0.55	91	0	Plus	Plus
ctg01_AA_00418	998	1211408	1212405		FvPr-24-H04-CMV.ab1	755	128	153		33.7	0.22	88	0	Plus	Plus
ctg01_AA_00419	2591	1213161	1215751		FvMc-68-D04-CMV.ab1	710	232	201		35.6	0.16	84	0	Plus	Minus
ctg01_AA_00420	4178	1216573	1220750		Fungi_EST_Contig887	1624	11	1624		2830	0	98	0	Plus	Plus
ctg01_AA_00421	343	1220919	1221261		FvMc-63-F11-CMV.ab1	692	261	244		33.7	0.067	100	0	Plus	Minus
ctg01_AA_00422	1541	1224178	1225718		FVFB_3_C11.ab1	692	511	531		33.7	0.4	95	0	Plus	Plus
ctg01_AA_00423	445	1227048	1227492		FVFB_10_E11.ab1	709	30	480		587	3e-168	88	2	Plus	Plus
ctg01_AA_00424	296	1229276	1229571		Fungi_EST_Contig571	787	37	175		206	4e-54	92	0	Plus	Plus
ctg01_AA_00425	1366	1230796	1232161		Fungi_EST_Contig1879	1355	9	1213		2017	0	96	3	Plus	Plus
ctg01_AA_00426	1311	1232870	1234180		FvMc-70-A01-CMV.ab1	456	10	456		673	0	92	7	Plus	Plus
ctg01_AA_00427	1775	1235109	1236883		FVMC_5_C07.ab1	725	8	712		343	1e-94	70	4	Plus	Plus
ctg01_AA_00428	901	1237669	1238569		FvMc-30-G07-CMV.ab1	761	513	100		221	8e-58	69	9	Plus	Minus
ctg01_AA_00429	604	1241357	1241960		FvMc-70-A01-CMV.ab1	456	15	289		170	8e-43	74	0	Plus	Plus
ctg01_AA_00430	3068	1242447	1245514		Fungi_EST_Contig1748	1225	4	895		453	2e-127	71	2	Plus	Plus
ctg01_AA_00431	1386	1251879	1253264		FvMc-37-D05-CMV.ab1	792	354	743		91.5	1e-18	65	5	Plus	Plus
ctg01_AA_00432	225	1253621	1253845		FvMc-31-E07-CMV.ab1	761	402	418		31.9	0.19	100	0	Plus	Plus
ctg01_AA_00433	1467	1254671	1256137		No hit
ctg01_AA_00434	5131	1256329	1261459		Fungi_EST_Contig1693	853	131	848		367	3e-101	71	3	Plus	Plus
ctg01_AA_00435	516	1262450	1262965		FvMc-55-F10-CMV.ab1	701	439	478		33.7	0.12	80	2	Plus	Plus
ctg01_AA_00436	1448	1263851	1265298		Fungi_EST_Contig1965	709	419	705		154	1e-37	71	2	Plus	Plus
ctg01_AA_00437	1275	1266418	1267692		Fungi_EST_Contig1965	709	419	580		143	2e-34	79	0	Plus	Plus
ctg01_AA_00438	742	1268882	1269623		FvFb-39-D10-CMV.ab1	549	18	43		33.7	0.14	88	0	Plus	Plus
ctg01_AA_00439	4277	1271909	1276185		FvMc-47-C08-CMV.ab1	685	385	418		39.2	0.026	85	0	Plus	Plus
ctg01_AA_00440	1408	1277599	1279006		Fungi_EST_Contig1965	709	506	602		104	2e-22	84	1	Plus	Plus
ctg01_AA_00441	1245	1279605	1280849		Fungi_EST_Contig1965	709	383	602		149	5e-36	75	0	Plus	Plus
ctg01_AA_00442	2063	1281131	1283193		FvFb-46-H06-CMV.ab1	797	671	649		33.7	0.39	91	0	Plus	Minus
ctg01_AA_00443	2966	1283807	1286772		FvMc-33-E03-CMV.ab1	858	520	546		33.7	0.74	89	3	Plus	Plus
ctg01_AA_00444	2193	1287493	1289685		No hit
ctg01_AA_00445	4176	1289987	1294162		FVFB_24_A09.ab1	436	62	308		437	1e-122	99	0	Plus	Plus
ctg01_AA_00446	279	1295009	1295287		FvPr-32-H04-CMV.ab1	730	202	229		30.1	0.54	85	3	Plus	Plus
ctg01_AA_00447	798	1296065	1296862		FVMC_12_F02.ab1	528	2	528		311	5e-85	72	1	Plus	Plus
ctg01_AA_00448	321	1299247	1299567		FvPr-24-A12-CMV.ab1	789	163	184		35.6	0.024	95	0	Plus	Plus
ctg01_AA_00449	136	1300209	1300344		FVPR_15_C12.ab1	354	120	138		30.1	0.38	94	0	Plus	Plus
ctg01_AA_00450	1597	1300981	1302577		Fungi_EST_Contig1965	709	224	696		221	1e-57	67	11	Plus	Plus
ctg01_AA_00451	549	1303822	1304370		Fungi_EST_Contig953	1068	987	966		31.9	0.45	90	0	Plus	Minus
ctg01_AA_00452	1016	1306850	1307865		Fungi_EST_Contig687	799	653	669		31.9	0.9	100	0	Plus	Plus
ctg01_AA_00453	628	1308596	1309223		Fungi_EST_Contig1316	732	55	633		976	0	97	0	Plus	Plus
ctg01_AA_00454	1687	1311684	1313370		FVFB_12_B12.ab1	712	112	72		35.6	0.088	81	6	Plus	Minus
ctg01_AA_00455	1095	1314914	1316008		FvMc-33-E08-CMV.ab1	709	94	709		1031	0	97	0	Plus	Plus
ctg01_AA_00456	2005	1318866	1320870		FvFb-39-H11-CMV.ab1	763	1	645		1031	0	91	7	Plus	Plus
ctg01_AA_00457	2315	1321990	1324304		Fungi_EST_Contig1965	709	71	682		1077	0	99	0	Plus	Plus
ctg01_AA_00458	751	1324770	1325520		FvFb-50-F08-CMV.ab1	526	313	337		31.9	0.58	88	0	Plus	Plus
ctg01_AA_00459	315	1329511	1329825		FvMc-68-E12-CMV.ab1	575	163	148		30.1	0.79	100	0	Plus	Minus
ctg01_AA_00460	931	1331786	1332716		FvMc-30-G07-CMV.ab1	761	371	539		129	4e-30	76	0	Plus	Plus
ctg01_AA_00461	1110	1334940	1336049		FvMc-45-H03-CMV.ab1	688	133	503		354	6e-98	81	0	Plus	Plus
ctg01_AA_00462	3895	1338461	1342355		FvMc-59-G09-CMV.ab1	761	31	620		132	1e-30	66	2	Plus	Plus
ctg01_AA_00463	80023	1338580	1418602		FvMc-59-G09-CMV.ab1	761	31	620		132	1e-30	66	2	Plus	Plus
ctg01_AA_00464	971	1344389	1345359		No hit
ctg01_AA_00465	1307	1345608	1346914		FMC3_F12_T7_12.ab1	578	1	574		390	9e-109	75	1	Plus	Plus
ctg01_AA_00466	396	1347177	1347572		No hit
ctg01_AA_00467	454	1348009	1348462		FVFB_24_B04.ab1	477	147	198		35.6	0.034	75	0	Plus	Plus
ctg01_AA_00468	457	1348890	1349346		FvFb-47-B12-CMV.ab1	212	101	156		48.2	4e-06	78	0	Plus	Plus
ctg01_AA_00469	105	1350067	1350171		No hit
ctg01_AA_00470	1671	1351399	1353069		FvMc-30-G07-CMV.ab1	761	288	643		259	4e-69	76	0	Plus	Plus
ctg01_AA_00471	1273	1353847	1355119		FVFB_24_G05.ab1	606	20	587		340	2e-93	72	7	Plus	Plus
ctg01_AA_00472	421	1363590	1364010		FvMc-39-D05-CMV.ab1	724	681	656		35.6	0.023	92	3	Plus	Minus
ctg01_AA_00473	1324	1364477	1365800		Fungi_EST_Contig1748	1225	80	472		242	3e-64	74	1	Plus	Plus
ctg01_AA_00474	4272	1369289	1373560		Fungi_EST_Contig1794	757	350	374		31.9	0.4	88	0	Plus	Plus
ctg01_AA_00475	367	1374055	1374421		No hit
ctg01_AA_00476	312	1374571	1374882		FvFb-45-H06-CMV.ab1	798	51	79		30.1	0.97	82	0	Plus	Plus
ctg01_AA_00477	470	1379835	1380304		No hit
ctg01_AA_00478	1748	1381947	1383694		FvMc-30-A02-CMV.ab1	706	380	518		98.7	7e-21	75	0	Plus	Plus
ctg01_AA_00479	1640	1384110	1385749		FvMc-30-G07-CMV.ab1	761	455	643		219	2e-57	85	0	Plus	Plus
ctg01_AA_00480	445	1386922	1387366		FVFB_24_B04.ab1	477	198	253		41	0.0007	76	3	Plus	Plus
ctg01_AA_00481	2597	1387568	1390164		FVFB_11_C02.ab1	265	117	85		33.7	0.46	81	0	Plus	Minus
ctg01_AA_00482	533	1392807	1393339		FVFB_24_G02.ab1	371	252	217		31.9	0.49	86	8	Plus	Minus
ctg01_AA_00483	445	1393898	1394342		FvFb-30-G01-CMV.ab1	661	271	292		31.9	0.4	90	0	Plus	Plus
ctg01_AA_00484	22771	1395855	1418625		FvMc-59-G09-CMV.ab1	761	197	615		163	4e-40	69	0	Plus	Plus
ctg01_AA_00485	171	1407297	1407467		No hit
ctg01_AA_00486	1985	1407761	1409745		FvMc-54-C04-CMV.ab1	646	1	50		68	2e-11	90	0	Plus	Plus
ctg01_AA_00487	2814	1410382	1413195		No hit
ctg01_AA_00488	2733	1415904	1418636		FvMc-59-G09-CMV.ab1	761	31	594		165	1e-40	66	1	Plus	Plus
ctg01_AA_00489	1432	1419456	1420887		FvPr-30-A06-CMV.ab1	631	112	93		31.9	0.77	95	0	Plus	Minus
ctg01_AA_00490	4999	1421386	1426384		FvMc-35-D11-CMV.ab1	568	296	338		42.8	0.002	81	0	Plus	Plus
ctg01_AA_00491	261	1429894	1430154		No hit
ctg01_AA_00492	2442	1431488	1433929		Fungi_EST_Contig229	640	330	295		33.7	0.57	80	0	Plus	Minus
ctg01_AA_00493	966	1434104	1435069		Fungi_EST_Contig1833	815	228	255		42.8	0.0005	92	0	Plus	Plus
ctg01_AA_00494	2904	1435964	1438867		FvMc-31-B04-CMV.ab1	702	528	549		33.7	0.67	95	4	Plus	Plus
ctg01_AA_00495	9603	1439114	1448716		FvMc-48-C07-CMV.ab1	733	54	86		42.8	0.004	87	0	Plus	Plus
ctg01_AA_00496	3949	1448785	1452733		FvMc-45-B09-CMV.ab1	699	637	614		35.6	0.28	91	0	Plus	Minus
ctg01_AA_00497	378	1452940	1453317		No hit
ctg01_AA_00498	492	1452940	1453431		No hit
ctg01_AA_00499	787	1454020	1454806		FvMc-59-G09-CMV.ab1	761	22	472		77	2e-14	63	0	Plus	Plus
ctg01_AA_00500	5722	1456043	1461764		FvMc-52-F02-CMV.ab1	686	330	494		118	3e-26	75	0	Plus	Plus
ctg01_AA_00501	660	1464479	1465138		FvFb-30-F05-CMV.ab1	802	199	226		37.4	0.012	89	0	Plus	Plus
ctg01_AA_00502	1293	1467601	1468893		FVMC_5_C07.ab1	725	1	498		345	3e-95	74	11	Plus	Plus
ctg01_AA_00503	1560	1468965	1470524		FvFb-53-B08-CMV.ab1	204	71	108		37.4	0.033	81	0	Plus	Plus
ctg01_AA_00504	2600	1470903	1473502		FvMc-29-A04-CMV.ab1	666	1	666		839	0	86	8	Plus	Plus
ctg01_AA_00505	291	1475838	1476128		FVFB_5_C12.ab1	693	583	601		30.1	0.9	94	0	Plus	Plus
ctg01_AA_00506	678	1476129	1476806		FvFb-38-A02-CMV.ab1	722	5	26		31.9	0.47	90	0	Plus	Plus
ctg01_AA_00507	1520	1477640	1479159		FVMC_5_C07.ab1	725	7	359		297	2e-80	77	9	Plus	Plus
ctg01_AA_00508	723	1480730	1481452		Fungi_EST_Contig1428	1467	261	295		33.7	0.13	81	5	Plus	Plus
ctg01_AA_00509	1566	1483597	1485162		No hit
ctg01_AA_00510	1139	1485455	1486593		FVFB_24_G05.ab1	606	55	586		288	8e-78	71	7	Plus	Plus
ctg01_AA_00511	1360	1486959	1488318		Fungi_EST_Contig1405	817	436	416		33.7	0.32	95	0	Plus	Minus
ctg01_AA_00512	1143	1488515	1489657		FVFB_15_A06.ab1	710	401	423		35.6	0.084	95	4	Plus	Plus
ctg01_AA_00513	180	1489857	1490036		FvPr-30-G04-CMV.ab1	661	402	430		35.6	0.013	89	3	Plus	Plus
ctg01_AA_00514	369	1489873	1490241		FvPr-30-G04-CMV.ab1	661	430	402		35.6	0.027	89	3	Plus	Minus
ctg01_AA_00515	519	1494636	1495154		FvMc_24_B12.ab1	295	1	294		453	3e-128	94	0	Plus	Plus
ctg01_AA_00516	2030	1496023	1498052		FvFb-46-G07-CMV.ab1	704	393	370		35.6	0.15	91	0	Plus	Minus
ctg01_AA_00517	528	1498476	1499003		Fungi_EST_Contig1022	796	65	23		33.7	0.14	76	0	Plus	Minus
ctg01_AA_00518	1048	1500312	1501359		Fungi_EST_Contig1232	1838	1045	1478		783	0	100	0	Plus	Plus
ctg01_AA_00519	1012	1502480	1503491		FVMC_16_B06.ab1	574	541	522		31.9	0.85	95	0	Plus	Minus
ctg01_AA_00520	1591	1503994	1505584		No hit
ctg01_AA_00521	1672	1505721	1507392		FVFB_24_H09.ab1	740	1	721		1187	0	95	3	Plus	Plus
ctg01_AA_00522	812	1511017	1511828		Fungi_EST_Contig223	724	240	224		31.9	0.76	100	0	Plus	Minus
ctg01_AA_00523	2780	1513146	1515925		FvMc-65-E02-CMV.ab1	624	474	436		35.6	0.21	79	0	Plus	Minus
ctg01_AA_00524	1213	1516140	1517352		FvMc-50-A08-CMV.ab1	662	2	662		203	3e-52	67	6	Plus	Plus
ctg01_AA_00525	765	1519852	1520616		Fungi_EST_Contig1249	745	58	603		733	0	87	4	Plus	Plus
ctg01_AA_00526	760	1521861	1522620		Fungi_EST_Contig1249	745	58	603		832	0	92	2	Plus	Plus
ctg01_AA_00527	1486	1523072	1524557		FvMc-30-G07-CMV.ab1	761	98	596		293	2e-79	73	1	Plus	Plus
ctg01_AA_00528	603	1524893	1525495		Fungi_EST_Contig1744	683	484	463		35.6	0.046	95	0	Plus	Minus
ctg01_AA_00529	872	1527864	1528735		FvFb-45-B07-CMV.ab1	737	421	442		31.9	0.44	90	0	Plus	Plus
ctg01_AA_00530	1591	1529036	1530626		FVMC_5_C07.ab1	725	1	691		590	5e-169	78	4	Plus	Plus
ctg01_AA_00531	2156	1531778	1533933		FvFb-30-F05-CMV.ab1	802	343	413		80.6	2e-15	85	1	Plus	Plus
ctg01_AA_00532	330	1535080	1535409		No hit
ctg01_AA_00533	1536	1538576	1540111		Fungi_EST_Contig1647	857	65	102		35.6	0.11	81	5	Plus	Plus
ctg01_AA_00534	2329	1540695	1543023		No hit
ctg01_AA_00535	3569	1540695	1544263		No hit
ctg01_AA_00536	3758	1544903	1548660		No hit
ctg01_AA_00537	2132	1550348	1552479		FVFB_13_A08.ab1	654	339	361		37.4	0.042	95	0	Plus	Plus
ctg01_AA_00538	561	1553833	1554393		FvFb-43-E02-CMV.ab1	517	135	115		30.1	0.84	90	0	Plus	Minus
ctg01_AA_00539	803	1557252	1558054		FvMc-59-G09-CMV.ab1	761	618	197		140	2e-33	68	1	Plus	Minus
ctg01_AA_00540	4532	1561027	1565558		FvMc-54-C04-CMV.ab1	646	626	247		466	3e-131	87	4	Plus	Minus
ctg01_AA_00541	478	1566283	1566760		No hit
ctg01_AA_00542	458	1569361	1569818		FvMc-47-B04-CMV.ab1	721	16	394		255	2e-68	74	0	Plus	Plus
ctg01_AA_00543	1110	1572706	1573815		FVFB_24_G05.ab1	606	20	586		361	4e-100	73	7	Plus	Plus
ctg01_AA_00544	562	1584758	1585319		FvMc-58-G11-CMV.ab1	678	316	334		30.1	0.98	94	0	Plus	Plus
ctg01_AA_00545	334	1588638	1588971		No hit
ctg01_AA_00546	5200	1589393	1594592		FVMC_5_C07.ab1	725	1	704		398	2e-110	71	8	Plus	Plus
ctg01_AA_00547	1293	1595124	1596416		FvMc-51-F04-CMV.ab1	683	36	490		809	0	99	0	Plus	Plus
ctg01_AA_00548	1038	1598487	1599524		FvMc-62-B06-CMV.ab1	723	128	160		31.9	0.83	81	9	Plus	Plus
ctg01_AA_00549	4456	1600094	1604549		Fungi_EST_Contig1088	719	499	526		42.8	0.002	92	0	Plus	Plus
ctg01_AA_00550	1494	1604948	1606441		FVFB_6_F02.ab1	733	127	109		35.6	0.1	100	0	Plus	Minus
ctg01_AA_00551	3292	1606735	1610026		FvPr-29-B07-CMV.ab1	696	567	605		44.6	0.0005	84	0	Plus	Plus
ctg01_AA_00552	1681	1610485	1612165		FVFB_9_C01.ab1	696	372	95		412	2e-115	92	0	Plus	Minus
ctg01_AA_00553	950	1612915	1613864		FvMc-50-A08-CMV.ab1	662	350	434		73.4	2e-13	78	0	Plus	Plus
ctg01_AA_00554	1337	1614423	1615759		FvMc-50-A08-CMV.ab1	662	41	662		194	2e-49	67	3	Plus	Plus
ctg01_AA_00555	2191	1619264	1621454		FvPr-27-C02-CMV.ab1	748	445	467		33.7	0.34	91	0	Plus	Plus
ctg01_AA_00556	978	1622040	1623017		FVMC_11_G07.ab1	696	610	593		33.7	0.24	100	0	Plus	Minus
ctg01_AA_00557	1507	1623547	1625053		FVFB_24_G05.ab1	606	1	606		982	0	96	1	Plus	Plus
ctg01_AA_00558	380	1630680	1631059		No hit
ctg01_AA_00559	1363	1631527	1632889		FvPr-27-F11-CMV.ab1	727	92	153		44.6	0.0002	75	0	Plus	Plus
ctg01_AA_00560	738	1633711	1634448		No hit
ctg01_AA_00561	949	1635802	1636750		FvPr-27-F11-CMV.ab1	727	718	671		37.4	0.021	77	0	Plus	Minus
ctg01_AA_00562	2087	1636866	1638952		FVPR_14_B12.ab1	465	128	150		33.7	0.49	91	0	Plus	Plus
ctg01_AA_00563	1579	1639982	1641560		FVPR_4_G04.ab1	732	466	441		33.7	0.38	88	0	Plus	Minus
ctg01_AA_00564	485	1642086	1642570		FvFb-43-A10-CMV.ab1	602	335	350		30.1	0.99	100	0	Plus	Plus
ctg01_AA_00565	604	1643407	1644010		FvFb-29-A07-CMV.ab1	814	686	665		31.9	0.45	90	0	Plus	Minus
ctg01_AA_00566	1838	1645693	1647530		Fungi_EST_Contig1870	792	723	792		64.4	3e-10	80	0	Plus	Plus
ctg01_AA_00567	573	1647765	1648337		FvFb-50-H08-CMV.ab1	703	104	123		31.9	0.36	95	0	Plus	Plus
ctg01_AA_00568	471	1651098	1651568		No hit
ctg01_AA_00569	3440	1651743	1655182		FvPr-23-C04-CMV.ab1	724	260	707		277	4e-74	73	0	Plus	Plus
ctg01_AA_00570	3718	1655757	1659474		FvPr-23-C04-CMV.ab1	724	52	408		309	6e-84	76	14	Plus	Plus
ctg01_AA_00571	2659	1659948	1662606		FVFB_21_F01.ab1	550	251	295		39.2	0.009	80	2	Plus	Plus
ctg01_AA_00572	2287	1664024	1666310		No hit
ctg01_AA_00573	2378	1667151	1669528		FvPr-23-C04-CMV.ab1	724	308	707		219	7e-57	69	10	Plus	Plus
ctg01_AA_00574	514	1669392	1669905		Fungi_EST_Contig1870	792	15	458		279	2e-75	73	3	Plus	Plus
ctg01_AA_00575	324	1669657	1669980		FvMc-52-F02-CMV.ab1	686	254	15		172	1e-43	75	0	Plus	Minus
ctg01_AA_00576	4144	1671039	1675182		FvMc-32-B05-CMV.ab1	730	461	438		35.6	0.26	91	0	Plus	Minus
ctg01_AA_00577	626	1676534	1677159		No hit
ctg01_AA_00578	958	1680730	1681687		FvPr-23-C04-CMV.ab1	724	551	707		125	5e-29	77	0	Plus	Plus
ctg01_AA_00579	2975	1685723	1688697		FvFb-32-G07-CMV.ab1	803	303	283		33.7	0.26	95	0	Plus	Minus
ctg01_AA_00580	361	1690840	1691200		FvFb-59-E01-CMV.ab1	658	467	486		31.9	0.25	95	0	Plus	Plus
ctg01_AA_00581	2617	1692022	1694638		FVFB_13_B05.ab1	646	376	399		35.6	0.14	91	0	Plus	Plus
ctg01_AA_00582	822	1699617	1700438		FVMC_5_E03.ab1	678	123	147		31.9	0.37	88	0	Plus	Plus
ctg01_AA_00583	1184	1705046	1706229		FvMc_20_B03.ab1	287	164	180		31.9	0.76	100	0	Plus	Plus
ctg01_AA_00584	3471	1706571	1710041		Fungi_EST_Contig1191	708	393	410		33.7	0.74	100	0	Plus	Plus
ctg01_AA_00585	2580	1710670	1713249		FvFb-54-D12-CMV.ab1	376	186	225		41	0.004	82	0	Plus	Plus
ctg01_AA_00586	6597	1713478	1720074		No hit
ctg01_AA_00587	549	1721547	1722095		FVMC_1_A09.ab1	712	572	544		31.9	0.51	83	6	Plus	Minus
ctg01_AA_00588	890	1725778	1726667		FvFb-47-E06-CMV.ab1	757	73	49		41	0.002	96	0	Plus	Minus
ctg01_AA_00589	4339	1727269	1731607		FvMc-58-D11-CMV.ab1	620	460	487		35.6	0.27	89	7	Plus	Plus
ctg01_AA_00590	1950	1733155	1735104		Fungi_EST_Contig1630	1778	885	867		35.6	0.11	100	0	Plus	Minus
ctg01_AA_00591	3775	1736628	1740402		FvMc-32-F08-CMV.ab1	701	118	146		39.2	0.021	89	0	Plus	Plus
ctg01_AA_00592	3795	1740728	1744522		FVPR_7_D07.ab1	493	119	145		35.6	0.26	88	0	Plus	Plus
ctg01_AA_00593	1264	1745767	1747030		FvMc-54-F01-CMV.ab1	637	388	370		35.6	0.093	100	0	Plus	Minus
ctg01_AA_00594	3137	1747699	1750835		FvFb-57-B02-CMV.ab1	704	528	594		89.7	9e-18	89	0	Plus	Plus
ctg01_AA_00595	1508	1753884	1755391		FvFb-57-B02-CMV.ab1	704	592	527		66.2	2e-11	80	15	Plus	Minus
ctg01_AA_00596	1249	1755848	1757096		FVPR_4_G04.ab1	732	208	181		33.7	0.3	85	0	Plus	Minus
ctg01_AA_00597	1701	1757418	1759118		No hit
ctg01_AA_00598	3619	1759520	1763138		FVFB_24_A12.ab1	781	288	345		42.8	0.002	75	0	Plus	Plus
ctg01_AA_00599	854	1763432	1764285		FvFb-58-C06-CMV.ab1	657	460	657		109	3e-24	71	4	Plus	Plus
ctg01_AA_00600	1116	1765385	1766500		FvFb-53-E05-CMV.ab1	527	26	56		33.7	0.3	83	0	Plus	Plus
ctg01_AA_00601	1893	1767151	1769043		FvFb-57-B02-CMV.ab1	704	592	527		111	2e-24	96	0	Plus	Minus
ctg01_AA_00602	2218	1769472	1771689		No hit
ctg01_AA_00603	2008	1772043	1774050		FvFb-57-B02-CMV.ab1	704	527	591		86	9e-17	89	0	Plus	Plus
ctg01_AA_00604	1531	1777243	1778773		FVPR_22_A02.ab1	386	345	325		39.2	0.009	100	0	Plus	Minus
ctg01_AA_00605	1491	1781973	1783463		FvMc-67-E07-CMV.ab1	763	254	228		33.7	0.4	89	3	Plus	Minus
ctg01_AA_00606	2074	1783657	1785730		FVPR_2_C10.ab1	647	1	88		159	5e-39	100	0	Plus	Plus
ctg01_AA_00607	230	1788314	1788543		FvFb-57-B02-CMV.ab1	704	3	62		48.2	3e-06	73	13	Plus	Plus
ctg01_AA_00608	1297	1794632	1795928		FvMc-33-G07-CMV.ab1	636	81	105		33.7	0.32	92	4	Plus	Plus
ctg01_AA_00609	1671	1800923	1802593		FVFB_24_A12.ab1	781	415	451		50	6e-06	89	0	Plus	Plus
ctg01_AA_00610	1646	1802852	1804497		FvFb-38-D04-CMV.ab1	759	453	435		35.6	0.12	100	0	Plus	Minus
ctg01_AA_00611	1617	1806301	1807917		FvMc-46-E01-CMV.ab1	744	652	627		33.7	0.42	88	0	Plus	Minus
ctg01_AA_00612	1641	1814466	1816106		FVPR_15_E12.ab1	434	140	165		35.6	0.057	89	7	Plus	Plus
ctg01_AA_00613	264	1817424	1817687		Fungi_EST_Contig911	757	208	223		30.1	0.81	100	0	Plus	Plus
ctg01_AA_00614	755	1821668	1822422		FvFb-57-B02-CMV.ab1	704	592	526		95.1	7e-20	91	0	Plus	Minus
ctg01_AA_00615	1731	1825214	1826944		FVFB_3_F01.ab1	722	97	306		68	2e-11	68	5	Plus	Plus
ctg01_AA_00616	1370	1827264	1828633		FvPr-27-C05-CMV.ab1	639	291	267		33.7	0.23	92	4	Plus	Minus
ctg01_AA_00617	1031	1829524	1830554		FVFB_24_A12.ab1	781	288	352		44.6	0.0001	76	4	Plus	Plus
ctg01_AA_00618	506	1831595	1832100		No hit
ctg01_AA_00619	1574	1838907	1840480		No hit
ctg01_AA_00620	486	1841385	1841870		Fungi_EST_Contig1040	948	192	228		35.6	0.036	81	0	Plus	Plus
ctg01_AA_00621	283	1845534	1845816		FvMc-47-F08-CMV.ab1	643	527	549		31.9	0.19	91	4	Plus	Plus
ctg01_AA_00622	7046	1846348	1853393		Fungi_EST_Contig693	757	138	757		969	0	94	0	Plus	Plus
ctg01_AA_00623	1221	1853690	1854910		FvFb-30-H04-CMV.ab1	699	144	699		944	0	97	0	Plus	Plus
ctg01_AA_00624	1943	1855619	1857561		FVPR_19_F03.ab1	397	68	178		73.4	4e-13	75	3	Plus	Plus
ctg01_AA_00625	609	1856629	1857237		FVPR_19_F03.ab1	397	68	178		73.4	8e-14	75	3	Plus	Plus
ctg01_AA_00626	676	1857583	1858258		FVPR_19_F03.ab1	397	86	138		37.4	0.007	75	0	Plus	Plus
ctg01_AA_00627	1333	1862027	1863359		Fungi_EST_Contig1772	779	279	258		31.9	0.96	90	0	Plus	Minus
ctg01_AA_00628	7857	1863698	1871554		FvMc-32-D09-CMV.ab1	706	477	449		39.2	0.034	89	0	Plus	Minus
ctg01_AA_00629	363	1872189	1872551		OUT12.22._C10_T7_06.ab1	472	183	203		33.7	0.076	95	0	Plus	Plus
ctg01_AA_00630	316	1872989	1873304		No hit
ctg01_AA_00631	2572	1873836	1876407		FvFb-35-B01-CMV.ab1	807	122	159		39.2	0.014	85	5	Plus	Plus
ctg01_AA_00632	3949	1876575	1880523		FvPr-31-G02-CMV.ab1	711	25	711		1050	0	93	0	Plus	Plus
ctg01_AA_00633	1218	1881787	1883004		Fungi_EST_Contig353	677	1	677		1160	0	97	1	Plus	Plus
ctg01_AA_00634	2061	1883698	1885758		Fungi_EST_Contig1627	804	626	654		35.6	0.12	89	3	Plus	Plus
ctg01_AA_00635	757	1888012	1888768		Fungi_EST_Contig219	654	401	425		35.6	0.049	92	3	Plus	Plus
ctg01_AA_00636	2839	1890175	1893013		Fungi_EST_Contig169	392	219	392		279	1e-74	95	3	Plus	Plus
ctg01_AA_00637	342	1893870	1894211		No hit
ctg01_AA_00638	814	1894678	1895491		FvMc-47-F03-CMV.ab1	702	146	477		590	2e-169	99	0	Plus	Plus
ctg01_AA_00639	3995	1896301	1900295		FVFB1_B10_T7_04.ab1	550	1	214		333	6e-91	94	0	Plus	Plus
ctg01_AA_00640	1234	1900608	1901841		Fungi_EST_Contig1078	776	182	776		931	0	89	9	Plus	Plus
ctg01_AA_00641	2303	1902355	1904657		No hit
ctg01_AA_00642	1504	1905027	1906530		Fungi_EST_Contig2014	1278	903	937		41	0.002	85	0	Plus	Plus
ctg01_AA_00643	2646	1907177	1909822		FvMc-41-C12-CMV.ab1	692	353	582		64.4	4e-10	66	0	Plus	Plus
ctg01_AA_00644	156	1917495	1917650		FvMc-41-G09-CMV.ab1	568	480	465		30.1	0.45	100	0	Plus	Minus
ctg01_AA_00645	834	1920431	1921264		Fungi_EST_Contig1680	1211	225	249		37.4	0.012	92	0	Plus	Plus
ctg01_AA_00646	2299	1921586	1923884		FvFb-36-G09-CMV.ab1	722	635	653		35.6	0.17	100	0	Plus	Plus
ctg01_AA_00647	388	1927170	1927557		FVMC_2_F02.ab1	743	1	97		176	1e-44	100	0	Plus	Plus
ctg01_AA_00648	702	1928800	1929501		Fungi_EST_Contig1600	736	94	586		832	0	96	1	Plus	Plus
ctg01_AA_00649	3231	1930571	1933801		FvMc-52-A01-CMV.ab1	689	284	258		33.7	0.8	89	3	Plus	Minus
ctg01_AA_00650	1725	1933994	1935718		Fungi_EST_Contig1564	703	36	703		1191	0	99	0	Plus	Plus
ctg01_AA_00651	3926	1935996	1939921		Fungi_EST_Contig619	1545	1516	1491		35.6	0.23	92	3	Plus	Minus
ctg01_AA_00652	1811	1940201	1942011		FvMc-63-H08-CMV.ab1	361	1	361		643	0	99	0	Plus	Plus
ctg01_AA_00653	795	1942368	1943162		No hit
ctg01_AA_00654	1926	1944935	1946860		FvFb-43-C02-CMV.ab1	667	274	359		42.8	0.0006	70	0	Plus	Plus
ctg01_AA_00655	84	1948482	1948565		FVFB_8_D08.ab1	727	327	244		147	1e-36	98	0	Plus	Minus
ctg01_AA_00656	869	1950568	1951436		Fungi_EST_Contig1328	660	129	660		942	0	99	0	Plus	Plus
ctg01_AA_00657	4951	1951795	1956745		Fungi_EST_Contig464	529	2	529		926	0	98	0	Plus	Plus
ctg01_AA_00658	291	1957106	1957396		Fungi_EST_Contig20	716	183	201		30.1	0.9	94	0	Plus	Plus
ctg01_AA_00659	192	1959366	1959557		FvFb-30-A10-CMV.ab1	578	322	346		33.7	0.047	92	4	Plus	Plus
ctg01_AA_00660	4354	1964486	1968839		Fungi_EST_Contig1840	667	10	31		35.6	0.29	95	0	Plus	Plus
ctg01_AA_00661	1302	1969253	1970554		Fungi_EST_Contig1489	732	687	655		33.7	0.26	84	3	Plus	Minus
ctg01_AA_00662	1229	1970790	1972018		No hit
ctg01_AA_00663	5591	1972837	1978427		Fungi_EST_Contig1224	859	2	834		1503	0	100	0	Plus	Plus
ctg01_AA_00664	691	1976529	1977219		FvPr-25-G10-CMV.ab1	638	182	160		33.7	0.16	91	0	Plus	Minus
ctg01_AA_00665	1126	1979260	1980385		FvPr-28-B03-CMV.ab1	776	1	666		1193	0	99	0	Plus	Plus
ctg01_AA_00666	1555	1980738	1982292		Fungi_EST_Contig1257	917	723	743		33.7	0.38	95	0	Plus	Plus
ctg01_AA_00667	1968	1982662	1984629		No hit
ctg01_AA_00668	323	1985733	1986055		Fungi_EST_Contig1282	709	1	199		360	3e-100	100	0	Plus	Plus
ctg01_AA_00669	234	1989316	1989549		OUT12.22._B09_T7_03.ab1	405	274	257		33.7	0.058	100	0	Plus	Minus
ctg01_AA_00670	2231	1990335	1992565		FVFB_27_G10.ab1	547	1	547		879	0	95	0	Plus	Plus
ctg01_AA_00671	1831	1992763	1994593		FVFB_15_C09.ab1	305	1	305		421	6e-118	89	8	Plus	Plus
ctg01_AA_00672	4606	1995217	1999822		Fungi_EST_Contig1112	834	148	834		1153	0	97	0	Plus	Plus
ctg01_AA_00673	2291	2000675	2002965		FVPR_12_B10.ab1	138	1	138		235	8e-62	97	0	Plus	Plus
ctg01_AA_00674	2458	2003669	2006126		FvMc-40-B03-CMV.ab1	771	445	514		46.4	8e-05	74	0	Plus	Plus
ctg01_AA_00675	2182	2006522	2008703		FvPr-26-A09-CMV.ab1	699	278	238		48.2	2e-05	85	0	Plus	Minus
ctg01_AA_00676	1204	2009990	2011193		FVPR_20_A03.ab1	446	1	389		648	0	96	0	Plus	Plus
ctg01_AA_00677	3542	2013445	2016986		FvFb-58-D05-CMV.ab1	576	1	417		711	0	97	0	Plus	Plus
ctg01_AA_00678	2171	2018362	2020532		FVPR_14_H08.ab1	549	209	308		86	1e-16	79	0	Plus	Plus
ctg01_AA_00679	6544	2020987	2027530		Fungi_EST_Contig752	788	43	704		1180	0	99	0	Plus	Plus
ctg01_AA_00680	171	2024064	2024234		Fungi_EST_Contig1148	641	261	243		35.6	0.012	100	0	Plus	Minus
ctg01_AA_00681	3799	2028594	2032392		FVMC_14_H12.ab1	524	118	524		686	0	96	2	Plus	Plus
ctg01_AA_00682	622	2032900	2033521		FvFb-32-F06-CMV.ab1	777	438	456		30.1	0.94	94	0	Plus	Plus
ctg01_AA_00683	1358	2033869	2035226		No hit
ctg01_AA_00684	2086	2035419	2037504		FvMc_22_H09.ab1	651	143	163		33.7	0.48	95	0	Plus	Plus
ctg01_AA_00685	4192	2037866	2042057		FvMc-29-G12-CMV.ab1	715	22	715		892	0	87	8	Plus	Plus
ctg01_AA_00686	1538	2042419	2043956		No hit
ctg01_AA_00687	825	2044383	2045207		FvMc-59-D01-CMV.ab1	706	73	95		37.4	0.018	95	0	Plus	Plus
ctg01_AA_00688	5011	2045936	2050946		FvMc_19_F11.ab1	222	1	220		374	2e-103	97	0	Plus	Plus
ctg01_AA_00689	408	2051372	2051779		No hit
ctg01_AA_00690	3211	2052332	2055542		Fungi_EST_Contig301	417	1	417		726	0	98	0	Plus	Plus
ctg01_AA_00691	2706	2055792	2058497		No hit
ctg01_AA_00692	246	2060632	2060877		Fungi_EST_Contig971	1333	863	837		37.4	0.005	92	3	Plus	Minus
ctg01_AA_00693	1200	2061597	2062796		FvMc-44-D07-CMV.ab1	150	140	105		42.8	0.0004	84	7	Plus	Minus
ctg01_AA_00694	2062	2061609	2063670		FvFb-41-D05-CMV.ab1	741	43	741		1252	0	99	0	Plus	Plus
ctg01_AA_00695	1050	2064006	2065055		Fungi_EST_Contig78	691	1	691		1232	0	99	0	Plus	Plus
ctg01_AA_00696	495	2066120	2066614		FvFb-42-C09-CMV.ab1	845	570	592		33.7	0.13	91	0	Plus	Plus
ctg01_AA_00697	1610	2066771	2068380		FvMc-43-A04-CMV.ab1	724	9	29		33.7	0.36	95	0	Plus	Plus
ctg01_AA_00698	99	2072722	2072820		FVFB_13_D08.ab1	613	114	16		156	3e-39	94	0	Plus	Minus
ctg01_AA_00699	39	2073251	2073289		FVFB_13_D08.ab1	613	583	547		68	3e-13	100	0	Plus	Minus
ctg01_AA_00700	687	2076794	2077480		No hit
ctg01_AA_00701	2545	2078056	2080600		FvFb-43-B12-CMV.ab1	568	24	515		879	0	99	0	Plus	Plus
ctg01_AA_00702	526	2080698	2081223		FMC4_D08_T7_08.ab1	536	144	166		33.7	0.12	91	0	Plus	Plus
ctg01_AA_00703	1515	2083640	2085154		FvFb-49-D12-CMV.ab1	631	292	308		31.9	0.91	100	0	Plus	Plus
ctg01_AA_00704	888	2085848	2086735		FVFB_11_E05.ab1	722	113	136		35.6	0.068	91	0	Plus	Plus
ctg01_AA_00705	30	2089675	2089704		No hit
ctg01_AA_00706	321	2089920	2090240		No hit
ctg01_AA_00707	102	2093086	2093187		Fungi_EST_Contig484	771	62	159		178	8e-46	100	0	Plus	Plus
ctg01_AA_00708	2534	2096724	2099257		Fungi_EST_Contig671	1061	139	1061		1591	0	98	0	Plus	Plus
ctg01_AA_00709	2207	2099406	2101612		No hit
ctg01_AA_00710	3125	2102001	2105125		Fungi_EST_Contig56	739	23	739		1027	0	90	6	Plus	Plus
ctg01_AA_00711	816	2105554	2106369		FvPr-29-B01-CMV.ab1	704	227	201		35.6	0.063	88	0	Plus	Minus
ctg01_AA_00712	237	2108654	2108890		No hit
ctg01_AA_00713	1717	2112479	2114195		FvMc-67-G08-CMV.ab1	747	693	676		33.7	0.44	100	0	Plus	Minus
ctg01_AA_00714	471	2114337	2114807		FvFb-44-H11-CMV.ab1	668	533	388		250	7e-67	97	0	Plus	Minus
ctg01_AA_00715	603	2117173	2117775		FvPr-23-C07-CMV.ab1	554	491	554		107	6e-24	96	0	Plus	Plus
ctg01_AA_00716	6688	2118120	2124807		FvMc-66-G06-CMV.ab1	624	315	131		232	2e-60	88	2	Plus	Minus
ctg01_AA_00717	5459	2125695	2131153		FvFb-34-G02-CMV.ab1	727	431	463		37.4	0.1	86	8	Plus	Plus
ctg01_AA_00718	2453	2131459	2133911		FvMc-39-E06-CMV.ab1	763	575	597		33.7	0.59	91	0	Plus	Plus
ctg01_AA_00719	102	2135504	2135605		FvMc-48-C10-CMV.ab1	681	252	272		30.1	0.27	90	0	Plus	Plus
ctg01_AA_00720	1316	2140534	2141849		Fungi_EST_Contig1371	785	174	725		733	0	84	12	Plus	Plus
ctg01_AA_00721	794	2142422	2143215		Fungi_EST_Contig1141	741	37	586		987	0	99	0	Plus	Plus
ctg01_AA_00722	2775	2143952	2146726		Fungi_EST_Contig1371	785	192	783		407	3e-113	73	7	Plus	Plus
ctg01_AA_00723	471	2149512	2149982		Fungi_EST_Contig5	662	4	367		652	0	99	0	Plus	Plus
ctg01_AA_00724	3770	2150592	2154361		FvFb-37-F07-CMV.ab1	825	107	130		35.6	0.24	91	0	Plus	Plus
ctg01_AA_00725	2729	2154834	2157562		FvMc-41-E01-CMV.ab1	727	1	587		1041	0	99	0	Plus	Plus
ctg01_AA_00726	2538	2157960	2160497		FvMc-43-E05-CMV.ab1	806	281	301		33.7	0.48	95	0	Plus	Plus
ctg01_AA_00727	2620	2160904	2163523		FvMc-44-F09-CMV.ab1	634	2	634		1097	0	97	2	Plus	Plus
ctg01_AA_00728	1121	2164019	2165139		Fungi_EST_Contig1153	859	339	390		44.6	0.0001	78	0	Plus	Plus
ctg01_AA_00729	699	2165209	2165907		No hit
ctg01_AA_00730	999	2173124	2174122		Fungi_EST_Contig493	1216	856	885		39.2	0.006	93	6	Plus	Plus
ctg01_AA_00731	1001	2177458	2178458		Fungi_EST_Contig875	848	101	848		1341	0	99	0	Plus	Plus
ctg01_AA_00732	1301	2178789	2180089		No hit
ctg01_AA_00733	102	2180756	2180857		No hit
ctg01_AA_00734	609	2184864	2185472		FvFb-59-H12-CMV.ab1	655	91	64		42.8	0.0003	92	0	Plus	Minus
ctg01_AA_00735	649	2186577	2187225		FVFB_4_C01.ab1	674	1	331		598	1e-171	100	0	Plus	Plus
ctg01_AA_00736	744	2188078	2188821		FvMc-59-F10-CMV.ab1	796	438	421		33.7	0.11	100	0	Plus	Minus
ctg01_AA_00737	1029	2188567	2189595		Fungi_EST_Contig1405	817	188	162		31.9	0.75	85	0	Plus	Minus
ctg01_AA_00738	1362	2188939	2190300		FvFb-57-C04-CMV.ab1	676	453	473		33.7	0.25	95	0	Plus	Plus
ctg01_AA_00739	829	2190452	2191280		FvPr-24-C02-CMV.ab1	720	423	400		33.7	0.14	92	4	Plus	Minus
ctg01_AA_00740	269	2191784	2192052		No hit
ctg01_AA_00741	156	2193433	2193588		FvMc_27_A05.ab1	282	37	22		30.1	0.45	100	0	Plus	Minus
ctg01_AA_00742	36	2195391	2195426		FVFB_11_A06.ab1	714	455	420		57.2	4e-10	94	0	Plus	Minus
ctg02_AA_00001	5652	7241	12892		No hit
ctg02_AA_00002	3754	13065	16818		FvMc-69-C07-CMV.ab1	585	103	86		33.7	0.9	100	0	Plus	Minus
ctg02_AA_00003	297	17090	17386		FVMC_2_F07.ab1	463	275	254		30.1	0.92	91	4	Plus	Minus
ctg02_AA_00004	630	20607	21236		FVFB_13_G02.ab1	628	212	193		31.9	0.48	95	0	Plus	Minus
ctg02_AA_00005	1672	22787	24458		Fungi_EST_Contig73	1277	652	676		31.9	0.91	88	0	Plus	Plus
ctg02_AA_00006	1514	29396	30909		FvFb-50-C11-CMV.ab1	646	484	500		31.9	0.98	100	0	Plus	Plus
ctg02_AA_00007	1620	31198	32817		FVPR_3_C08.ab1	723	43	64		35.6	0.097	95	0	Plus	Plus
ctg02_AA_00008	925	33497	34421		FvMc-51-H08-CMV.ab1	594	565	582		33.7	0.22	100	0	Plus	Plus
ctg02_AA_00009	1125	35074	36198		No hit
ctg02_AA_00010	1390	37999	39388		Fungi_EST_Contig39	689	321	296		39.2	0.006	92	0	Plus	Minus
ctg02_AA_00011	1010	40467	41476		No hit
ctg02_AA_00012	1823	43082	44904		FvFb-54-D12-CMV.ab1	376	186	256		50	5e-06	76	4	Plus	Plus
ctg02_AA_00013	8264	46283	54546		Fungi_EST_Contig1833	815	227	264		42.8	0.003	84	0	Plus	Plus
ctg02_AA_00014	10098	55402	65499		FvFb-36-F04-CMV.ab1	573	241	213		35.6	0.68	86	0	Plus	Minus
ctg02_AA_00015	3220	65621	68840		Fungi_EST_Contig706	693	177	138		35.6	0.2	82	4	Plus	Minus
ctg02_AA_00016	1512	69112	70623		Fungi_EST_Contig1949	1325	1134	1093		37.4	0.029	80	4	Plus	Minus
ctg02_AA_00017	5965	71353	77317		Fungi_EST_Contig1015	703	308	327		37.4	0.12	100	0	Plus	Plus
ctg02_AA_00018	1866	79436	81301		Fungi_EST_Contig642	860	661	685		37.4	0.037	96	4	Plus	Plus
ctg02_AA_00019	1132	83701	84832		FvFb-60-A09-CMV.ab1	730	431	408		35.6	0.046	91	0	Plus	Minus
ctg02_AA_00020	7738	85304	93041		FVMC_2_G10.ab1	641	219	201		35.6	0.42	100	0	Plus	Minus
ctg02_AA_00021	1593	94353	95945		FVPR_2_C01.ab1	791	510	540		33.7	0.32	83	0	Plus	Plus
ctg02_AA_00022	3206	96744	99949		No hit
ctg02_AA_00023	759	100480	101238		No hit
ctg02_AA_00024	3007	103474	106480		FvMc-56-B06-CMV.ab1	735	616	580		33.7	0.6	81	2	Plus	Minus
ctg02_AA_00025	3426	106670	110095		Fungi_EST_Contig1003	1120	403	380		35.6	0.22	91	0	Plus	Minus
ctg02_AA_00026	654	113470	114123		FvMc-40-F06-CMV.ab1	821	662	630		33.7	0.17	84	3	Plus	Minus
ctg02_AA_00027	3079	115302	118380		FVPR_2_F05.ab1	430	355	332		35.6	0.21	91	0	Plus	Minus
ctg02_AA_00028	562	119903	120464		No hit
ctg02_AA_00029	117	121989	122105		FvMc-42-E08-CMV.ab1	722	521	540		31.9	0.092	95	0	Plus	Plus
ctg02_AA_00030	728	124182	124909		Fungi_EST_Contig1036	1616	652	669		33.7	0.11	100	0	Plus	Plus
ctg02_AA_00031	2430	126586	129015		FvFb-33-C06-CMV.ab1	769	420	442		33.7	0.44	91	0	Plus	Plus
ctg02_AA_00032	1590	131233	132822		Fungi_EST_Contig116	496	381	413		33.7	0.32	81	0	Plus	Plus
ctg02_AA_00033	1663	133412	135074		FvPr-29-H06-CMV.ab1	706	579	556		35.6	0.1	91	0	Plus	Minus
ctg02_AA_00034	4988	135846	140833		FvPr-28-B07-CMV.ab1	701	602	636		37.4	0.09	82	0	Plus	Plus
ctg02_AA_00035	1867	141674	143540		FvMc-66-F03-CMV.ab1	628	154	127		37.4	0.039	89	0	Plus	Minus
ctg02_AA_00036	117	146736	146852		Fungi_EST_Contig1036	1616	669	652		33.7	0.026	100	0	Plus	Minus
ctg02_AA_00037	2055	147410	149464		Fungi_EST_Contig1404	1414	1033	1006		37.4	0.025	89	0	Plus	Minus
ctg02_AA_00038	3907	149633	153539		No hit
ctg02_AA_00039	204	153684	153887		FMC3_D07_T7_07.ab1	495	379	362		33.7	0.05	100	0	Plus	Minus
ctg02_AA_00040	902	155794	156695		Fungi_EST_Contig131	804	280	253		42.8	0.0005	92	0	Plus	Minus
ctg02_AA_00041	126	158205	158330		No hit
ctg02_AA_00042	1456	158756	160211		FvMc-65-B11-CMV.ab1	626	116	93		35.6	0.098	91	0	Plus	Minus
ctg02_AA_00043	877	160449	161325		FvFb-41-D03-CMV.ab1	727	2	200		122	4e-28	72	13	Plus	Plus
ctg02_AA_00044	1317	163352	164668		Fungi_EST_Contig1106	722	340	364		33.7	0.31	92	4	Plus	Plus
ctg02_AA_00045	1967	169184	171150		FvFb-53-C06-CMV.ab1	429	214	429		390	1e-108	100	0	Plus	Plus
ctg02_AA_00046	1086	171267	172352		FvFb-45-C02-CMV.ab1	782	91	540		129	5e-30	66	3	Plus	Plus
ctg02_AA_00047	1531	173857	175387		FvMc-69-B08-CMV.ab1	712	65	95		33.7	0.4	83	0	Plus	Plus
ctg02_AA_00048	900	175879	176778		FvFb-45-C02-CMV.ab1	782	167	310		69.8	3e-12	71	1	Plus	Plus
ctg02_AA_00049	1542	177803	179344		FvMc-40-B05-CMV.ab1	798	188	171		33.7	0.42	100	0	Plus	Minus
ctg02_AA_00050	3720	180222	183941		Fungi_EST_Contig991	780	464	406		41	0.006	76	3	Plus	Minus
ctg02_AA_00051	3258	184478	187735		FvMc-48-G08-CMV.ab1	692	478	513		33.7	0.76	80	0	Plus	Plus
ctg02_AA_00052	1880	189656	191535		No hit
ctg02_AA_00053	368	193232	193599		FvMc-37-B05-CMV.ab1	606	599	580		31.9	0.33	95	0	Plus	Minus
ctg02_AA_00054	1193	196034	197226		FVPR_20_H12.ab1	521	521	253		477	9e-135	99	0	Plus	Minus
ctg02_AA_00055	1496	196159	197654		FVPR_20_H12.ab1	521	1	521		931	0	99	0	Plus	Plus
ctg02_AA_00056	318	197370	197687		FVPR_20_H12.ab1	521	1	172		311	1e-85	100	0	Plus	Plus
ctg02_AA_00057	869	198596	199464		FvPr-28-A06-CMV.ab1	568	511	490		31.9	0.58	90	0	Plus	Minus
ctg02_AA_00058	901	200650	201550		FvFb-36-B12-CMV.ab1	777	718	742		35.6	0.055	92	3	Plus	Plus
ctg02_AA_00059	1249	201958	203206		FvMc-63-D10-CMV.ab1	600	413	392		31.9	0.96	90	0	Plus	Minus
ctg02_AA_00060	1154	203489	204642		Fungi_EST_Contig727	812	137	812		1220	0	100	0	Plus	Plus
ctg02_AA_00061	1074	207376	208449		Fungi_EST_Contig1743	726	49	66		33.7	0.24	100	0	Plus	Plus
ctg02_AA_00062	678	208532	209209		FvFb-41-D03-CMV.ab1	727	656	726		62.6	4e-10	79	2	Plus	Plus
ctg02_AA_00063	519	210321	210839		FvFb-35-G10-CMV.ab1	766	623	641		35.6	0.03	100	0	Plus	Plus
ctg02_AA_00064	2654	211423	214076		FVFB_20_G01.ab1	137	1	81		102	1e-21	87	0	Plus	Plus
ctg02_AA_00065	742	217790	218531		FvPr-27-F11-CMV.ab1	727	13	715		203	2e-52	66	4	Plus	Plus
ctg02_AA_00066	1902	220142	222043		No hit
ctg02_AA_00067	565	222704	223268		Fungi_EST_Contig1077	1735	570	546		37.4	0.011	92	0	Plus	Minus
ctg02_AA_00068	1052	223401	224452		FvMc-64-A10-CMV.ab1	712	495	522		37.4	0.019	89	0	Plus	Plus
ctg02_AA_00069	438	224570	225007		FVFB_13_C08.ab1	627	491	516		33.7	0.11	88	0	Plus	Plus
ctg02_AA_00070	394	229563	229956		No hit
ctg02_AA_00071	1370	231812	233181		Fungi_EST_Contig1886	729	37	59		37.4	0.021	95	0	Plus	Plus
ctg02_AA_00072	472	233421	233892		No hit
ctg02_AA_00073	392	233962	234353		Fungi_EST_Contig1479	634	18	41		35.6	0.025	91	0	Plus	Plus
ctg02_AA_00074	2378	234643	237020		FvFb-42-F06-CMV.ab1	762	238	206		33.7	0.54	81	0	Plus	Minus
ctg02_AA_00075	373	237384	237756		FvMc-65-C08-CMV.ab1	614	386	409		31.9	0.29	91	8	Plus	Plus
ctg02_AA_00076	1110	239310	240419		FVPR_5_F11.ab1	199	167	192		33.7	0.28	88	0	Plus	Plus
ctg02_AA_00077	313	241186	241498		FvMc-40-F12-CMV.ab1	808	491	624		53.6	9e-08	69	8	Plus	Plus
ctg02_AA_00078	375	242894	243268		FvMc-64-A06-CMV.ab1	636	594	574		33.7	0.097	95	0	Plus	Minus
ctg02_AA_00079	962	245305	246266		FvMc_17_A10.ab1	645	540	518		33.7	0.23	91	0	Plus	Minus
ctg02_AA_00080	330	246645	246974		No hit
ctg02_AA_00081	562	248118	248679		FvMc-63-B06-CMV.ab1	562	55	136		84.2	7e-17	84	2	Plus	Plus
ctg02_AA_00082	2412	249247	251658		FvFb-29-D04-CMV.ab1	841	807	785		37.4	0.03	95	0	Plus	Minus
ctg02_AA_00083	159	252553	252711		No hit
ctg02_AA_00084	683	253843	254525		No hit
ctg02_AA_00085	2368	254827	257194		FVFB_5_G12.ab1	574	29	574		845	0	94	0	Plus	Plus
ctg02_AA_00086	453	257489	257941		No hit
ctg02_AA_00087	904	260868	261771		FMC3_F09_T7_11.ab1	653	314	293		31.9	0.66	90	0	Plus	Minus
ctg02_AA_00088	3697	262312	266008		FVMC_11_D03.ab1	719	53	705		203	7e-52	67	6	Plus	Plus
ctg02_AA_00089	902	266511	267412		No hit
ctg02_AA_00090	1475	269046	270520		FVMC_6_A09.ab1	511	459	427		33.7	0.2	82	5	Plus	Minus
ctg02_AA_00091	2927	270846	273772		FvMc-59-D09-CMV.ab1	691	380	363		33.7	0.36	100	0	Plus	Minus
ctg02_AA_00092	876	276023	276898		Fungi_EST_Contig659	415	27	43		31.9	0.71	100	0	Plus	Plus
ctg02_AA_00093	291	279572	279862		FvMc-66-G04-CMV.ab1	658	79	58		31.9	0.26	90	0	Plus	Minus
ctg02_AA_00094	325	282294	282618		FvMc_25_H11.ab1	801	186	352		297	2e-81	99	0	Plus	Plus
ctg02_AA_00095	960	284245	285204		FVFB_11_F08.ab1	648	542	564		37.4	0.021	95	0	Plus	Plus
ctg02_AA_00096	2169	287500	289668		No hit
ctg02_AA_00097	3724	290529	294252		FVMC_11_D03.ab1	719	505	564		77	7e-14	88	0	Plus	Plus
ctg02_AA_00098	2815	295254	298068		FvFb-31-H10-CMV.ab1	656	456	530		46.4	0.0001	73	0	Plus	Plus
ctg02_AA_00099	3062	298251	301312		FvFb-31-H10-CMV.ab1	656	433	530		64.4	5e-10	74	0	Plus	Plus
ctg02_AA_00100	3678	302007	305684		Fungi_EST_Contig211	680	415	392		35.6	0.17	91	0	Plus	Minus
ctg02_AA_00101	1411	306420	307830		FvFb-30-A10-CMV.ab1	578	128	159		35.6	0.084	82	8	Plus	Plus
ctg02_AA_00102	1029	309033	310061		No hit
ctg02_AA_00103	1901	312204	314104		No hit
ctg02_AA_00104	711	318160	318870		FvFb-41-C08-CMV.ab1	680	385	356		37.4	0.011	86	0	Plus	Minus
ctg02_AA_00105	2271	324372	326642		Fungi_EST_Contig1639	1373	1	1259		2042	0	95	2	Plus	Plus
ctg02_AA_00106	1294	327941	329234		FVMC_1_D06.ab1	618	1	527		915	0	98	0	Plus	Plus
ctg02_AA_00107	2051	329535	331585		FvMc-70-H12-CMV.ab1	634	226	250		37.4	0.035	92	0	Plus	Plus
ctg02_AA_00108	892	332683	333574		FvFb-37-H04-CMV.ab1	809	629	612		33.7	0.19	100	0	Plus	Minus
ctg02_AA_00109	2999	334242	337240		No hit
ctg02_AA_00110	4157	337344	341500		FVMC_14_H02.ab1	113	1	113		199	1e-50	99	0	Plus	Plus
ctg02_AA_00111	571	341912	342482		Fungi_EST_Contig1502	1274	553	581		31.9	0.18	83	6	Plus	Plus
ctg02_AA_00112	554	343029	343582		No hit
ctg02_AA_00113	1515	345483	346997		FvMc-65-E08-CMV.ab1	432	148	126		33.7	0.39	91	0	Plus	Minus
ctg02_AA_00114	559	348990	349548		FvMc-39-C03-CMV.ab1	786	538	786		432	1e-121	98	0	Plus	Plus
ctg02_AA_00115	1228	351733	352960		FVMC_7_C07.ab1	337	1	337		609	2e-174	100	0	Plus	Plus
ctg02_AA_00116	846	353351	354196		No hit
ctg02_AA_00117	2087	355856	357942		FvMc-47-B08-CMV.ab1	683	172	189		33.7	0.31	100	0	Plus	Plus
ctg02_AA_00118	3543	358440	361982		FVFB_9_C04.ab1	721	1	624		1038	0	96	0	Plus	Plus
ctg02_AA_00119	3160	358940	362099		FVFB_9_C04.ab1	721	1	687		1151	0	97	0	Plus	Plus
ctg02_AA_00120	3676	362236	365911		FvFb-42-F01-CMV.ab1	696	99	696		744	0	85	9	Plus	Plus
ctg02_AA_00121	1969	366377	368345		FVFB_18_H02.ab1	247	125	83		35.6	0.054	79	2	Plus	Minus
ctg02_AA_00122	3258	372588	375845		FvFb-36-A04-CMV.ab1	784	1	784		1406	0	99	0	Plus	Plus
ctg02_AA_00123	1884	376139	378022		FvFb-30-E11-CMV.ab1	793	778	756		33.7	0.45	91	0	Plus	Minus
ctg02_AA_00124	898	381309	382206		FVFB_11_B03.ab1	654	573	555		35.6	0.04	100	0	Plus	Minus
ctg02_AA_00125	886	384114	384999		Fungi_EST_Contig1723	630	286	630		286	2e-77	79	1	Plus	Plus
ctg02_AA_00126	1053	386196	387248		FVFB_13_A10.ab1	597	139	532		100	2e-21	65	4	Plus	Plus
ctg02_AA_00127	360	388063	388422		No hit
ctg02_AA_00128	1161	388739	389899		FvFb-38-F06-CMV.ab1	826	81	826		1314	0	99	0	Plus	Plus
ctg02_AA_00129	1371	391446	392816		Fungi_EST_Contig1465	767	1	767		1348	0	98	0	Plus	Plus
ctg02_AA_00130	2552	395056	397607		FvFb-41-H06-CMV.ab1	704	337	704		632	0	98	0	Plus	Plus
ctg02_AA_00131	1280	400721	402000		FVPR_4_B01.ab1	565	361	454		53.6	3e-07	73	10	Plus	Plus
ctg02_AA_00132	1433	401797	403229		FVFB_28_B03.ab1	214	76	214		237	2e-62	97	0	Plus	Plus
ctg02_AA_00133	1805	403401	405205		FvMc-63-E07-CMV.ab1	354	1	354		607	1e-173	98	0	Plus	Plus
ctg02_AA_00134	1662	406034	407695		FvFb-44-D08-CMV.ab1	546	93	62		35.6	0.13	84	0	Plus	Minus
ctg02_AA_00135	1383	411348	412730		FvFb-53-G02-CMV.ab1	668	318	350		33.7	0.34	84	3	Plus	Plus
ctg02_AA_00136	3600	414533	418132		Fungi_EST_Contig283	716	130	152		33.7	0.82	91	0	Plus	Plus
ctg02_AA_00137	2624	420413	423036		Fungi_EST_Contig1056	880	44	880		1469	0	98	0	Plus	Plus
ctg02_AA_00138	2485	423465	425949		FvFb-43-C02-CMV.ab1	667	229	308		57.2	3e-08	78	3	Plus	Plus
ctg02_AA_00139	4540	424425	428964		FvFb-43-C02-CMV.ab1	667	229	291		41	0.002	76	3	Plus	Plus
ctg02_AA_00140	4087	429102	433188		FVFB_23_B04.ab1	646	646	1		1160	0	99	0	Plus	Minus
ctg02_AA_00141	3268	430769	434036		FVFB_23_B04.ab1	646	1	646		1160	0	99	0	Plus	Plus
ctg02_AA_00142	810	434197	435006		FVFB_25_H10.ab1	582	336	316		33.7	0.22	95	0	Plus	Minus
ctg02_AA_00143	1387	435136	436522		FvMc-70-A03-CMV.ab1	361	225	246		35.6	0.094	95	0	Plus	Plus
ctg02_AA_00144	1952	437025	438976		FVPR_18_G04.ab1	185	1	185		334	9e-92	100	0	Plus	Plus
ctg02_AA_00145	11578	439510	451087		FvPr-25-E12-CMV.ab1	588	130	152		37.4	0.18	95	0	Plus	Plus
ctg02_AA_00146	778	443422	444199		FVPR_8_A07.ab1	574	165	144		31.9	0.48	90	0	Plus	Minus
ctg02_AA_00147	158	450592	450749		Fungi_EST_Contig1711	782	663	681		30.1	0.46	94	0	Plus	Plus
ctg02_AA_00148	954	451173	452126		FvMc-39-H06-CMV.ab1	729	214	192		33.7	0.22	91	0	Plus	Minus
ctg02_AA_00149	294	452852	453145		FvMc-50-F11-CMV.ab1	805	40	18		37.4	0.006	95	0	Plus	Minus
ctg02_AA_00150	1507	453628	455134		OUT12.22._G10_T7_14.ab1	569	260	280		33.7	0.32	95	0	Plus	Plus
ctg02_AA_00151	1137	455479	456615		No hit
ctg02_AA_00152	1723	457475	459197		Fungi_EST_Contig1901	740	281	311		42.8	0.0007	90	0	Plus	Plus
ctg02_AA_00153	1066	459120	460185		No hit
ctg02_AA_00154	1718	461448	463165		FvMc-43-G02-CMV.ab1	661	570	549		31.9	0.91	90	0	Plus	Minus
ctg02_AA_00155	2682	464447	467128		FvFb-43-A09-CMV.ab1	745	1	745		1083	0	91	4	Plus	Plus
ctg02_AA_00156	2613	469310	471922		FvFb-60-D06-CMV.ab1	686	1	341		598	6e-171	98	0	Plus	Plus
ctg02_AA_00157	29042	472069	501110		FVPR_7_H10.ab1	163	1	163		250	9e-67	93	0	Plus	Plus
ctg02_AA_00158	2710	472069	474778		FvMc-43-A12-CMV.ab1	628	151	628		719	0	92	3	Plus	Plus
ctg02_AA_00159	177	473868	474044		FvMc-43-A12-CMV.ab1	628	521	628		196	4e-51	100	0	Plus	Plus
ctg02_AA_00160	1286	474114	475399		FvMc-43-A12-CMV.ab1	628	1	508		618	3e-177	85	9	Plus	Plus
ctg02_AA_00161	864	477808	478671		Fungi_EST_Contig1086	843	488	843		634	0	99	0	Plus	Plus
ctg02_AA_00162	55504	479568	535071		Fungi_EST_Contig1055	728	52	728		1189	0	98	0	Plus	Plus
ctg02_AA_00163	2484	488962	491445		FVMC_8_B10.ab1	453	168	453		448	8e-126	94	0	Plus	Plus
ctg02_AA_00164	830	493317	494146		Fungi_EST_Contig1529	700	74	41		33.7	0.15	85	5	Plus	Minus
ctg02_AA_00165	339	494740	495078		No hit
ctg02_AA_00166	1001	495574	496574		FvMc-32-D07-CMV.ab1	653	611	653		51.8	9e-07	86	0	Plus	Plus
ctg02_AA_00167	763	498007	498769		FvMc_23_C01.ab1	517	1	69		111	9e-25	95	0	Plus	Plus
ctg02_AA_00168	977	499466	500442		No hit
ctg02_AA_00169	1247	503998	505244		FvMc-65-G01-CMV.ab1	728	18	728		1247	0	98	0	Plus	Plus
ctg02_AA_00170	1877	505303	507179		No hit
ctg02_AA_00171	1650	510249	511898		FvFb-40-E02-CMV.ab1	625	1	49		80.6	3e-15	95	0	Plus	Plus
ctg02_AA_00172	693	512360	513052		FvFb-43-E08-CMV.ab1	678	201	229		35.6	0.037	86	0	Plus	Plus
ctg02_AA_00173	1661	513193	514853		Fungi_EST_Contig1359	1566	30	1487		2385	0	94	3	Plus	Plus
ctg02_AA_00174	2681	516348	519028		FvFb-39-C09-CMV.ab1	716	476	458		35.6	0.14	100	0	Plus	Minus
ctg02_AA_00175	316	519243	519558		FVPR_4_D05.ab1	656	232	212		30.1	0.99	90	0	Plus	Minus
ctg02_AA_00176	349	520495	520843		No hit
ctg02_AA_00177	1520	521586	523105		FvPr-29-C02-CMV.ab1	803	168	803		1020	0	95	0	Plus	Plus
ctg02_AA_00178	4497	523202	527698		FvFb-48-B08-CMV.ab1	624	605	126		553	5e-157	84	7	Plus	Minus
ctg02_AA_00179	718	528454	529171		FvPr-29-C02-CMV.ab1	803	803	731		91.5	7e-19	87	0	Plus	Minus
ctg02_AA_00180	1847	528807	530653		FvMc-52-H12-CMV.ab1	634	519	634		102	5e-22	79	0	Plus	Plus
ctg02_AA_00181	3258	531814	535071		FvMc-38-C03-CMV.ab1	681	232	681		749	0	96	0	Plus	Plus
ctg02_AA_00182	1203	536515	537717		FVFB_5_F06.ab1	148	1	81		141	6e-34	98	0	Plus	Plus
ctg02_AA_00183	1708	537376	539083		FvFb-57-A12-CMV.ab1	728	1	728		1263	0	98	0	Plus	Plus
ctg02_AA_00184	1086	541092	542177		FvMc-54-H09-CMV.ab1	737	1	737		1124	0	87	11	Plus	Plus
ctg02_AA_00185	1619	542333	543951		Fungi_EST_Contig1188	801	322	295		33.7	0.38	85	0	Plus	Minus
ctg02_AA_00186	3574	548946	552519		FvMc-52-E11-CMV.ab1	532	34	532		789	0	94	4	Plus	Plus
ctg02_AA_00187	5138	552567	557704		FvMc-41-C12-CMV.ab1	692	350	499		118	4e-26	77	0	Plus	Plus
ctg02_AA_00188	1828	558939	560766		No hit
ctg02_AA_00189	1549	561281	562829		No hit
ctg02_AA_00190	348	564273	564620		FvMc-58-G11-CMV.ab1	678	283	305		33.7	0.09	91	0	Plus	Plus
ctg02_AA_00191	2438	564937	567374		FvMc-29-G12-CMV.ab1	715	115	87		35.6	0.17	86	0	Plus	Minus
ctg02_AA_00192	2549	567912	570460		Fungi_EST_Contig1605	1395	536	1395		1546	0	99	0	Plus	Plus
ctg02_AA_00193	1242	569560	570801		Fungi_EST_Contig1605	1395	659	1371		1281	0	99	0	Plus	Plus
ctg02_AA_00194	1711	573472	575182		FvFb-57-D07-CMV.ab1	632	16	542		789	0	93	0	Plus	Plus
ctg02_AA_00195	1684	575596	577279		FvMc-53-F10-CMV.ab1	762	2	762		1368	0	99	0	Plus	Plus
ctg02_AA_00196	921	577508	578428		Fungi_EST_Contig1113	673	67	594		935	0	99	0	Plus	Plus
ctg02_AA_00197	1327	579096	580422		FvMc-42-G04-CMV.ab1	798	311	338		31.9	0.92	86	3	Plus	Plus
ctg02_AA_00198	584	581253	581836		FvMc-56-D07-CMV.ab1	583	447	566		145	3e-35	86	0	Plus	Plus
ctg02_AA_00199	1095	582587	583681		FvFb-57-D07-CMV.ab1	632	1	121		168	5e-42	90	0	Plus	Plus
ctg02_AA_00200	151	583890	584040		FvMc-65-H09-CMV.ab1	345	175	157		30.1	0.43	94	0	Plus	Minus
ctg02_AA_00201	650	586134	586783		No hit
ctg02_AA_00202	1308	588527	589834		Fungi_EST_Contig1639	1373	842	861		37.4	0.025	100	0	Plus	Plus
ctg02_AA_00203	234	594138	594371		FVFB16_D12_T7_08.ab1	353	179	295		212	8e-56	100	0	Plus	Plus
ctg02_AA_00204	1705	594534	596238		No hit
ctg02_AA_00205	679	601267	601945		FvFb-46-D03-CMV.ab1	713	68	92		31.9	0.39	88	0	Plus	Plus
ctg02_AA_00206	1082	602564	603645		FvFb-42-A04-CMV.ab1	685	315	339		31.9	0.94	88	0	Plus	Plus
ctg02_AA_00207	1655	603780	605434		Fungi_EST_Contig427	570	313	293		33.7	0.38	95	0	Plus	Minus
ctg02_AA_00208	3001	605912	608912		FvFb-44-F02-CMV.ab1	458	170	202		41	0.005	88	2	Plus	Plus
ctg02_AA_00209	2215	609347	611561		Fungi_EST_Contig108	674	1	674		1184	0	98	0	Plus	Plus
ctg02_AA_00210	3135	613433	616567		Fungi_EST_Contig1018	699	325	345		33.7	0.72	95	0	Plus	Plus
ctg02_AA_00211	1604	616921	618524		FvFb-60-D09-CMV.ab1	453	1	453		782	0	98	0	Plus	Plus
ctg02_AA_00212	961	618722	619682		Fungi_EST_Contig1926	873	61	783		1254	0	98	0	Plus	Plus
ctg02_AA_00213	1410	620328	621737		FvFb-49-G01-CMV.ab1	548	228	548		565	2e-161	99	0	Plus	Plus
ctg02_AA_00214	2923	622165	625087		FMC3_D09_T7_07.ab1	577	485	502		33.7	0.75	100	0	Plus	Plus
ctg02_AA_00215	2981	625207	628187		FvMc-47-G06-CMV.ab1	482	379	407		39.2	0.018	89	0	Plus	Plus
ctg02_AA_00216	926	628446	629371		FVPR_12_A09.ab1	336	2	336		551	3e-157	96	0	Plus	Plus
ctg02_AA_00217	1840	631447	633286		FvFb-40-E07-CMV.ab1	711	11	711		1229	0	98	0	Plus	Plus
ctg02_AA_00218	1718	633714	635431		FvMc-29-F03-CMV.ab1	633	73	475		535	4e-152	88	7	Plus	Plus
ctg02_AA_00219	671	635759	636429		FvFb-38-B05-CMV.ab1	817	738	715		35.6	0.033	91	0	Plus	Minus
ctg02_AA_00220	984	637154	638137		Fungi_EST_Contig10	662	48	28		33.7	0.25	95	0	Plus	Minus
ctg02_AA_00221	818	640995	641812		FVFB_10_H07.ab1	663	475	491		31.9	0.39	100	0	Plus	Plus
ctg02_AA_00222	3713	642084	645796		FVFB_7_H11.ab1	207	2	207		372	6e-103	100	0	Plus	Plus
ctg02_AA_00223	1641	646118	647758		FvMc-37-H03-CMV.ab1	580	1	580		1041	0	99	0	Plus	Plus
ctg02_AA_00224	1432	649168	650599		Fungi_EST_Contig343	1056	667	712		37.4	0.028	82	6	Plus	Plus
ctg02_AA_00225	1230	652348	653577		FvMc-37-H03-CMV.ab1	580	174	555		459	2e-129	86	0	Plus	Plus
ctg02_AA_00226	3994	654119	658112		FVFB_12_H01.ab1	653	415	653		417	2e-116	98	0	Plus	Plus
ctg02_AA_00227	1683	658589	660271		FvMc_27_H02.ab1	297	1	297		515	4e-146	98	0	Plus	Plus
ctg02_AA_00228	1530	660458	661987		Fungi_EST_Contig1834	1291	59	1291		2192	0	99	0	Plus	Plus
ctg02_AA_00229	2697	661511	664207		Fungi_EST_Contig1834	1291	1258	873		691	0	99	0	Plus	Minus
ctg02_AA_00230	2104	666818	668921		No hit
ctg02_AA_00231	1127	669499	670625		No hit
ctg02_AA_00232	372	671155	671526		No hit
ctg02_AA_00233	4581	673829	678409		FvMc-48-E07-CMV.ab1	761	282	761		722	0	86	13	Plus	Plus
ctg02_AA_00234	3466	678535	682000		FVFB_9_E07.ab1	508	41	508		820	0	98	0	Plus	Plus
ctg02_AA_00235	291	683140	683430		FvPr-24-C02-CMV.ab1	720	381	398		28.3	0.88	94	0	Plus	Plus
ctg02_AA_00236	2168	684171	686338		FvMc-33-C12-CMV.ab1	562	429	462		33.7	0.47	85	5	Plus	Plus
ctg02_AA_00237	1942	689589	691530		No hit
ctg02_AA_00238	2138	691863	694000		FVMC_12_E07.ab1	501	1	499		841	0	97	0	Plus	Plus
ctg02_AA_00239	631	694133	694763		Fungi_EST_Contig1143	437	29	321		529	5e-151	100	0	Plus	Plus
ctg02_AA_00240	3131	695968	699098		FvFb-32-B12-CMV.ab1	778	180	212		39.2	0.017	87	3	Plus	Plus
ctg02_AA_00241	983	701096	702078		Fungi_EST_Contig1119	845	53	817		1357	0	99	0	Plus	Plus
ctg02_AA_00242	1073	706240	707312		FvFb-37-B02-CMV.ab1	715	715	11		742	0	83	0	Plus	Minus
ctg02_AA_00243	460	707805	708264		No hit
ctg02_AA_00244	631	708416	709046		No hit
ctg02_AA_00245	1275	711189	712463		FvPr-27-G01-CMV.ab1	721	225	207		35.6	0.079	100	0	Plus	Minus
ctg02_AA_00246	2261	712381	714641		FvFb-46-E10-CMV.ab1	137	1	137		230	3e-60	97	0	Plus	Plus
ctg02_AA_00247	2187	714803	716989		FvFb-32-B09-CMV.ab1	796	35	614		789	0	86	9	Plus	Plus
ctg02_AA_00248	2743	717675	720417		Fungi_EST_Contig298	1195	875	847		37.4	0.036	89	6	Plus	Minus
ctg02_AA_00249	897	720780	721676		Fungi_EST_Contig1347	734	15	734		1227	0	96	1	Plus	Plus
ctg02_AA_00250	3153	721958	725110		FvMc-65-H03-CMV.ab1	662	1	549		958	0	98	0	Plus	Plus
ctg02_AA_00251	2702	729960	732661		No hit
ctg02_AA_00252	1370	733578	734947		FvPr-28-B12-CMV.ab1	705	20	45		33.7	0.37	88	0	Plus	Plus
ctg02_AA_00253	1072	735140	736211		FvFb-37-B02-CMV.ab1	715	11	715		755	0	83	0	Plus	Plus
ctg02_AA_00254	1797	738607	740403		No hit
ctg02_AA_00255	1624	741348	742971		No hit
ctg02_AA_00256	1163	743614	744776		FvMc-41-G01-CMV.ab1	670	406	435		35.6	0.083	87	3	Plus	Plus
ctg02_AA_00257	1247	744957	746203		FvPr-26-D10-CMV.ab1	620	72	88		31.9	0.98	100	0	Plus	Plus
ctg02_AA_00258	1892	746458	748349		FVFB2_D02_T7_08.ab1	666	5	666		1113	0	97	0	Plus	Plus
ctg02_AA_00259	1928	750773	752700		FVFB_15_F08.ab1	614	448	427		35.6	0.12	95	0	Plus	Minus
ctg02_AA_00260	897	753079	753975		Fungi_EST_Contig919	794	50	727		1187	0	98	0	Plus	Plus
ctg02_AA_00261	3977	754672	758648		FvMc-44-E08-CMV.ab1	518	1	518		926	0	99	0	Plus	Plus
ctg02_AA_00262	1595	759184	760778		No hit
ctg02_AA_00263	959	761247	762205		FvFb-50-A09-CMV.ab1	816	174	734		881	0	94	0	Plus	Plus
ctg02_AA_00264	768	762525	763292		FvFb-35-A04-CMV.ab1	720	47	607		998	0	99	0	Plus	Plus
ctg02_AA_00265	2220	763914	766133		Fungi_EST_Contig1076	638	479	528		55.4	2e-07	84	0	Plus	Plus
ctg02_AA_00266	174	768856	769029		FvFb-42-B06-CMV.ab1	706	523	350		282	5e-77	95	0	Plus	Minus
ctg02_AA_00267	1926	771012	772937		FvMc-42-C01-CMV.ab1	756	1	756		1359	0	99	0	Plus	Plus
ctg02_AA_00268	1872	775214	777085		FvMc-40-E12-CMV.ab1	765	182	202		33.7	0.48	95	0	Plus	Plus
ctg02_AA_00269	2231	780079	782309		Fungi_EST_Contig103	762	1	695		1204	0	98	0	Plus	Plus
ctg02_AA_00270	1332	784365	785696		No hit
ctg02_AA_00271	1186	785785	786970		FvMc-70-B11-CMV.ab1	709	614	640		37.4	0.024	92	3	Plus	Plus
ctg02_AA_00272	1281	787460	788740		FvFb-29-D04-CMV.ab1	841	52	841		1281	0	95	0	Plus	Plus
ctg02_AA_00273	1020	790478	791497		FvPr-28-B02-CMV.ab1	689	279	312		33.7	0.24	82	8	Plus	Plus
ctg02_AA_00274	758	791847	792604		No hit
ctg02_AA_00275	331	792878	793208		FVPR_6_F06.ab1	512	33	12		33.7	0.085	95	4	Plus	Minus
ctg02_AA_00276	2336	794376	796711		FvPr-24-G11-CMV.ab1	676	73	676		967	0	95	0	Plus	Plus
ctg02_AA_00277	4554	797515	802068		No hit
ctg02_AA_00278	2899	800116	803014		No hit
ctg02_AA_00279	1750	803853	805602		FvMc-32-G05-CMV.ab1	718	1	718		1263	0	99	0	Plus	Plus
ctg02_AA_00280	1139	805351	806489		FvMc-45-D12-CMV.ab1	624	472	512		33.7	0.29	78	0	Plus	Plus
ctg02_AA_00281	1415	807361	808775		FvFb-41-E05-CMV.ab1	661	431	396		31.9	0.86	83	8	Plus	Minus
ctg02_AA_00282	7699	810777	818475		Fungi_EST_Contig1684	944	626	579		39.2	0.044	79	2	Plus	Minus
ctg02_AA_00283	7370	811314	818683		Fungi_EST_Contig1684	944	626	579		39.2	0.043	79	2	Plus	Minus
ctg02_AA_00284	1694	819100	820793		Fungi_EST_Contig1807	804	23	804		1339	0	97	0	Plus	Plus
ctg02_AA_00285	609	821194	821802		FvFb-59-G12-CMV.ab1	633	34	536		724	0	91	2	Plus	Plus
ctg02_AA_00286	3559	826815	830373		FVMC_2_G05.ab1	658	553	535		35.6	0.26	100	0	Plus	Minus
ctg02_AA_00287	582	830658	831239		No hit
ctg02_AA_00288	1145	831822	832966		No hit
ctg02_AA_00289	1506	834980	836485		FvFb-30-H01-CMV.ab1	704	321	343		37.4	0.031	95	0	Plus	Plus
ctg02_AA_00290	1057	837351	838407		FvMc-67-A01-CMV.ab1	540	335	314		35.6	0.056	95	0	Plus	Minus
ctg02_AA_00291	683	838496	839178		FvPr-28-E05-CMV.ab1	685	569	685		197	5e-51	97	0	Plus	Plus
ctg02_AA_00292	505	840161	840665		No hit
ctg02_AA_00293	696	841050	841745		FvFb-32-D03-CMV.ab1	761	680	711		31.9	0.59	81	0	Plus	Plus
ctg02_AA_00294	228	843448	843675		FvMc_21_A12.ab1	320	121	100		31.9	0.14	90	0	Plus	Minus
ctg02_AA_00295	589	843789	844377		Fungi_EST_Contig1085	1201	946	1130		307	3e-84	96	0	Plus	Plus
ctg02_AA_00296	948	844492	845439		Fungi_EST_Contig1085	1201	1	616		1106	0	99	0	Plus	Plus
ctg02_AA_00297	972	848564	849535		FVPR_2_A02.ab1	608	1	509		809	0	95	2	Plus	Plus
ctg02_AA_00298	1223	849842	851064		Fungi_EST_Contig1668	593	50	593		940	0	98	0	Plus	Plus
ctg02_AA_00299	1517	851638	853154		No hit
ctg02_AA_00300	2011	854232	856242		Fungi_EST_Contig216	697	337	308		41	0.003	90	0	Plus	Minus
ctg02_AA_00301	3669	856876	860544		FvMc_25_D12.ab1	554	283	314		33.7	0.9	84	3	Plus	Plus
ctg02_AA_00302	171	860692	860862		No hit
ctg02_AA_00303	4736	861240	865975		FvMc-48-H03-CMV.ab1	663	199	254		39.2	0.019	75	0	Plus	Plus
ctg02_AA_00304	1113	866198	867310		FvMc-30-G05-CMV.ab1	704	386	366		33.7	0.3	95	0	Plus	Minus
ctg02_AA_00305	2154	867595	869748		Fungi_EST_Contig608	822	24	822		1433	0	99	0	Plus	Plus
ctg02_AA_00306	3790	869523	873312		FvFb-47-F12-CMV.ab1	641	1	471		711	0	93	1	Plus	Plus
ctg02_AA_00307	1129	872207	873335		Fungi_EST_Contig1245	880	354	376		33.7	0.29	91	0	Plus	Plus
ctg02_AA_00308	890	873999	874888		FvMc-69-F12-CMV.ab1	305	138	117		31.9	0.83	90	0	Plus	Minus
ctg02_AA_00309	1581	875150	876730		Fungi_EST_Contig1233	776	160	130		37.4	0.035	87	3	Plus	Minus
ctg02_AA_00310	3177	879002	882178		FVPR_14_F05.ab1	382	209	242		44.6	0.0004	88	0	Plus	Plus
ctg02_AA_00311	920	882466	883385		FvFb-40-B09-CMV.ab1	715	78	566		823	0	97	0	Plus	Plus
ctg02_AA_00312	1814	885693	887506		FVFB_9_B03.ab1	515	79	108		35.6	0.14	90	6	Plus	Plus
ctg02_AA_00313	1816	885693	887508		FVFB_9_B03.ab1	515	108	79		35.6	0.14	90	6	Plus	Minus
ctg02_AA_00314	799	887984	888782		Fungi_EST_Contig945	773	125	773		1056	0	92	7	Plus	Plus
ctg02_AA_00315	2362	889748	892109		FVFB_17_H04.ab1	272	87	118		39.2	0.012	87	3	Plus	Plus
ctg02_AA_00316	3202	893965	897166		FvMc_18_F10.ab1	313	9	313		208	1e-53	75	0	Plus	Plus
ctg02_AA_00317	470	897390	897859		No hit
ctg02_AA_00318	219	899017	899235		Fungi_EST_Contig418	1042	548	521		33.7	0.054	85	0	Plus	Minus
ctg02_AA_00319	2513	899616	902128		Fungi_EST_Contig360	476	476	264		105	1e-22	70	0	Plus	Minus
ctg02_AA_00320	622	905023	905644		No hit
ctg02_AA_00321	3460	905837	909296		FvMc-41-C12-CMV.ab1	692	350	594		118	3e-26	70	0	Plus	Plus
ctg02_AA_00322	1223	909379	910601		FVFB_10_D09.ab1	742	265	306		31.9	0.73	76	0	Plus	Plus
ctg02_AA_00323	992	911379	912370		FvMc-45-D12-CMV.ab1	624	12	624		863	0	89	8	Plus	Plus
ctg02_AA_00324	1182	911387	912568		FvMc-45-D12-CMV.ab1	624	3	624		980	0	91	7	Plus	Plus
ctg02_AA_00325	2849	915680	918528		Fungi_EST_Contig442	745	253	295		35.6	0.18	79	2	Plus	Plus
ctg02_AA_00326	330	919460	919789		No hit
ctg02_AA_00327	1608	921843	923450		FvMc_18_F10.ab1	313	1	313		515	3e-146	96	0	Plus	Plus
ctg02_AA_00328	752	924534	925285		Fungi_EST_Contig1864	870	458	493		57.2	1e-08	94	0	Plus	Plus
ctg02_AA_00329	2099	926715	928813		FVFB_21_D01.ab1	353	1	353		623	1e-178	99	0	Plus	Plus
ctg02_AA_00330	1326	931883	933208		FvFb-39-G10-CMV.ab1	763	221	199		33.7	0.34	91	0	Plus	Minus
ctg02_AA_00331	2337	933462	935798		FvMc-53-H01-CMV.ab1	769	255	275		33.7	0.42	95	0	Plus	Plus
ctg02_AA_00332	3339	939369	942707		FvFb-44-F02-CMV.ab1	458	203	241		48.2	3e-05	87	0	Plus	Plus
ctg02_AA_00333	1284	942989	944272		FvFb-60-F02-CMV.ab1	578	51	475		187	1e-47	69	0	Plus	Plus
ctg02_AA_00334	290	944536	944825		Fungi_EST_Contig259	750	565	530		31.9	0.21	81	7	Plus	Minus
ctg02_AA_00335	192	945457	945648		FvMc_26_F02.ab1	424	125	106		37.4	0.004	100	0	Plus	Minus
ctg02_AA_00336	444	945850	946293		Fungi_EST_Contig1445	709	179	286		46.4	2e-05	69	0	Plus	Plus
ctg02_AA_00337	2574	946409	948982		FvMc-41-C12-CMV.ab1	692	351	588		109	1e-23	70	0	Plus	Plus
ctg02_AA_00338	1788	949290	951077		FVFB_8_G10.ab1	685	176	219		33.7	0.47	79	6	Plus	Plus
ctg02_AA_00339	1879	949290	951168		FVFB_8_G10.ab1	685	176	219		33.7	0.51	79	6	Plus	Plus
ctg02_AA_00340	2097	952004	954100		FVPR_15_G07.ab1	193	1	193		161	1e-39	74	24	Plus	Plus
ctg02_AA_00341	1673	954256	955928		No hit
ctg02_AA_00342	4582	956231	960812		Fungi_EST_Contig1284	703	1	593		989	0	96	1	Plus	Plus
ctg02_AA_00343	1694	962753	964446		Fungi_EST_Contig176	1094	661	693		37.4	0.035	84	0	Plus	Plus
ctg02_AA_00344	1595	964513	966107		FvFb-33-H08-CMV.ab1	783	1	783		1377	0	98	0	Plus	Plus
ctg02_AA_00345	5704	966667	972370		FvMc-62-E04-CMV.ab1	565	1	320		536	4e-152	97	0	Plus	Plus
ctg02_AA_00346	4146	973746	977891		No hit
ctg02_AA_00347	2107	978120	980226		FvMc-45-B02-CMV.ab1	676	33	676		1092	0	97	0	Plus	Plus
ctg02_AA_00348	3126	981673	984798		OUT12.22._C11_T7_05.ab1	428	130	350		120	7e-27	71	0	Plus	Plus
ctg02_AA_00349	1095	985662	986756		Fungi_EST_Contig1027	724	343	315		35.6	0.073	86	0	Plus	Minus
ctg02_AA_00350	544	987183	987726		FvMc_18_G08.ab1	611	132	429		187	7e-48	73	0	Plus	Plus
ctg02_AA_00351	937	989257	990193		Fungi_EST_Contig679	947	36	799		1279	0	97	0	Plus	Plus
ctg02_AA_00352	1040	991479	992518		FVFB_8_C06.ab1	741	741	394		495	3e-140	85	12	Plus	Minus
ctg02_AA_00353	3937	993342	997278		FvFb-36-B07-CMV.ab1	745	122	144		33.7	0.92	91	0	Plus	Plus
ctg02_AA_00354	2062	995707	997768		No hit
ctg02_AA_00355	5074	998597	1003670		FvMc-30-D05-CMV.ab1	717	11	717		1213	0	98	0	Plus	Plus
ctg02_AA_00356	1206	1004694	1005899		FvMc-55-H03-CMV.ab1	740	219	241		33.7	0.26	91	0	Plus	Plus
ctg02_AA_00357	577	1006161	1006737		Fungi_EST_Contig1771	925	790	541		104	1e-22	69	0	Plus	Minus
ctg02_AA_00358	2301	1007970	1010270		FVPR_20_D10.ab1	347	80	290		192	5e-49	76	21	Plus	Plus
ctg02_AA_00359	519	1010991	1011509		FVFB16_D11_T7_07.ab1	576	308	242		59	2e-09	79	0	Plus	Minus
ctg02_AA_00360	997	1013014	1014010		FVFB16_D11_T7_07.ab1	576	79	576		363	1e-100	76	3	Plus	Plus
ctg02_AA_00361	1336	1015432	1016767		FvPr-24-H09-CMV.ab1	556	450	469		31.9	0.84	95	0	Plus	Plus
ctg02_AA_00362	798	1017111	1017908		FvFb-47-D09-CMV.ab1	708	201	228		35.6	0.061	89	3	Plus	Plus
ctg02_AA_00363	1685	1021108	1022792		No hit
ctg02_AA_00364	1963	1023591	1025553		FvPr-27-H04-CMV.ab1	644	528	511		33.7	0.28	100	0	Plus	Minus
ctg02_AA_00365	2268	1026025	1028292		No hit
ctg02_AA_00366	4407	1029940	1034346		No hit
ctg02_AA_00367	1817	1035118	1036934		FVFB_15_A07.ab1	648	461	482		35.6	0.14	95	0	Plus	Plus
ctg02_AA_00368	542	1038225	1038766		No hit
ctg02_AA_00369	1362	1040582	1041943		FvMc-54-E05-CMV.ab1	709	235	709		758	0	95	0	Plus	Plus
ctg02_AA_00370	1243	1046545	1047787		FVFB16_D11_T7_07.ab1	576	15	576		563	8e-161	79	8	Plus	Plus
ctg02_AA_00371	2338	1046545	1048882		FVFB16_D11_T7_07.ab1	576	15	576		735	0	88	0	Plus	Plus
ctg02_AA_00372	966	1049327	1050292		FVFB16_D11_T7_07.ab1	576	14	550		313	2e-85	71	7	Plus	Plus
ctg02_AA_00373	6696	1050446	1057141		FvFb-35-G11-CMV.ab1	724	602	632		39.2	0.043	87	0	Plus	Plus
ctg02_AA_00374	756	1057435	1058190		FVPR_4_B04.ab1	739	486	554		35.6	0.058	71	0	Plus	Plus
ctg02_AA_00375	219	1059078	1059296		FVFB_4_D12.ab1	632	564	585		31.9	0.19	90	0	Plus	Plus
ctg02_AA_00376	1254	1061036	1062289		FvFb-46-E04-CMV.ab1	684	524	684		145	7e-35	80	1	Plus	Plus
ctg02_AA_00377	3343	1063011	1066353		FVPR_8_E12.ab1	638	254	632		441	1e-123	83	7	Plus	Plus
ctg02_AA_00378	2029	1068449	1070477		FVFB16_D11_T7_07.ab1	576	18	401		286	1e-77	76	7	Plus	Plus
ctg02_AA_00379	2955	1072249	1075203		Fungi_EST_Contig1654	1063	72	45		33.7	0.49	85	0	Plus	Minus
ctg02_AA_00380	126	1075988	1076113		Fungi_EST_Contig2037	682	265	245		30.1	0.35	90	0	Plus	Minus
ctg02_AA_00381	1254	1076965	1078218		Fungi_EST_Contig539	678	545	567		33.7	0.15	91	0	Plus	Plus
ctg02_AA_00382	2741	1079426	1082166		No hit
ctg02_AA_00383	862	1084336	1085197		FvMc-50-D04-CMV.ab1	693	284	510		89.7	2e-18	69	4	Plus	Plus
ctg02_AA_00384	892	1087683	1088574		No hit
ctg02_AA_00385	864	1088773	1089636		FvMc-32-E11-CMV.ab1	788	110	72		31.9	0.71	72	18	Plus	Minus
ctg02_AA_00386	337	1090148	1090484		No hit
ctg02_AA_00387	303	1094584	1094886		Fungi_EST_Contig593	587	259	238		31.9	0.27	90	0	Plus	Minus
ctg02_AA_00388	3325	1096182	1099506		FvMc-40-G09-CMV.ab1	764	135	117		35.6	0.18	100	0	Plus	Minus
ctg02_AA_00389	740	1101368	1102107		FvMc-43-G02-CMV.ab1	661	184	549		462	1e-130	87	1	Plus	Plus
ctg02_AA_00390	480	1109908	1110387		No hit
ctg02_AA_00391	1716	1115908	1117623		FVMC_15_1_H04.ab1	602	104	126		37.4	0.037	95	0	Plus	Plus
ctg02_AA_00392	1723	1117762	1119484		Fungi_EST_Contig1797	1205	943	971		35.6	0.13	86	0	Plus	Plus
ctg02_AA_00393	1145	1119888	1121032		FvFb-43-G05-CMV.ab1	776	162	723		80.6	2e-15	63	2	Plus	Plus
ctg02_AA_00394	9154	1121486	1130639		FVFB16_D11_T7_07.ab1	576	24	316		80.6	1e-14	65	9	Plus	Plus
ctg02_AA_00395	1173	1131036	1132208		FvMc-36-F10-CMV.ab1	570	235	206		37.4	0.023	86	0	Plus	Minus
ctg02_AA_00396	1170	1132942	1134111		FvMc-64-E09-CMV.ab1	694	647	618		33.7	0.3	86	3	Plus	Minus
ctg02_AA_00397	6263	1137542	1143804		FvMc-45-C05-CMV.ab1	702	362	338		37.4	0.13	92	0	Plus	Minus
ctg02_AA_00398	2714	1144108	1146821		FVPR_4_B04.ab1	739	486	554		35.6	0.11	71	0	Plus	Plus
ctg02_AA_00399	228	1147934	1148161		FvMc-46-C04-CMV.ab1	665	532	516		31.9	0.2	100	0	Plus	Minus
ctg02_AA_00400	2473	1148696	1151168		FVFB_5_D09.ab1	661	20	42		33.7	0.38	91	0	Plus	Plus
ctg02_AA_00401	2734	1151887	1154620		FVFB_10_G04.ab1	610	30	5		39.2	0.01	92	0	Plus	Minus
ctg02_AA_00402	752	1155949	1156700		FVFB16_A08_T7_02.ab1	561	403	523		51.8	6e-07	70	1	Plus	Plus
ctg02_AA_00403	1469	1156824	1158292		FvMc-29-B03-CMV.ab1	658	98	68		33.7	0.32	83	0	Plus	Minus
ctg02_AA_00404	5920	1158994	1164913		Fungi_EST_Contig1763	723	14	494		832	0	98	0	Plus	Plus
ctg02_AA_00405	14180	1165653	1179832		FVPR_3_C09.ab1	638	1	506		913	0	100	0	Plus	Plus
ctg02_AA_00406	1935	1180349	1182283		FVFB_22_G01.ab1	492	26	492		747	0	95	0	Plus	Plus
ctg02_AA_00407	1381	1184139	1185519		FvMc-67-E04-CMV.ab1	755	159	275		35.6	0.085	66	0	Plus	Plus
ctg02_AA_00408	1413	1186515	1187927		No hit
ctg02_AA_00409	1304	1188217	1189520		No hit
ctg02_AA_00410	6012	1189748	1195759		FVPR_5_F11.ab1	199	1	199		336	8e-92	97	0	Plus	Plus
ctg02_AA_00411	8027	1196396	1204422		FvMc-58-G04-CMV.ab1	564	123	144		35.6	0.55	95	0	Plus	Plus
ctg02_AA_00412	2964	1204929	1207892		FVPR_19_B09.ab1	345	256	236		33.7	0.65	95	0	Plus	Minus
ctg02_AA_00413	1213	1208683	1209895		FVFB1_G04_T7_14.ab1	543	1	543		939	0	98	0	Plus	Plus
ctg02_AA_00414	1116	1210086	1211201		No hit
ctg02_AA_00415	4908	1211696	1216603		FVFB_10_F04.ab1	750	241	267		41	0.006	92	0	Plus	Plus
ctg02_AA_00416	324	1217369	1217692		No hit
ctg02_AA_00417	5329	1218122	1223450		FvMc-52-D07-CMV.ab1	517	454	477		35.6	0.27	91	0	Plus	Plus
ctg02_AA_00418	2525	1224078	1226602		OUT12.22._B11_T7_03.ab1	381	240	263		35.6	0.14	91	0	Plus	Plus
ctg02_AA_00419	1320	1227116	1228435		Fungi_EST_Contig1561	779	519	484		31.9	0.88	80	5	Plus	Minus
ctg02_AA_00420	1306	1228926	1230231		FVFB1_C04_T7_06.ab1	647	154	170		31.9	0.91	100	0	Plus	Plus
ctg02_AA_00421	2218	1230640	1232857		FvMc_18_H09.ab1	548	290	273		33.7	0.58	100	0	Plus	Minus
ctg02_AA_00422	1218	1233364	1234581		FVFB_12_H02.ab1	670	1	595		394	7e-110	74	0	Plus	Plus
ctg02_AA_00423	1424	1234985	1236408		FVFB_12_H02.ab1	670	1	601		491	4e-139	75	9	Plus	Plus
ctg02_AA_00424	1216	1240715	1241930		FvMc-55-G12-CMV.ab1	690	1	630		1085	0	96	2	Plus	Plus
ctg02_AA_00425	4503	1242358	1246860		FVFB_12_H02.ab1	670	1	599		672	0	84	0	Plus	Plus
ctg02_AA_00426	1695	1247245	1248939		No hit
ctg02_AA_00427	1307	1249302	1250608		No hit
ctg02_AA_00428	3663	1250778	1254440		Fungi_EST_Contig1646	821	450	821		585	4e-167	90	8	Plus	Plus
ctg02_AA_00429	3279	1255168	1258446		FvMc-46-A11-CMV.ab1	613	348	375		33.7	0.65	85	0	Plus	Plus
ctg02_AA_00430	3021	1258558	1261578		FVMC_15_1_G06.ab1	680	3	680		239	9e-63	68	2	Plus	Plus
ctg02_AA_00431	1208	1261727	1262934		Fungi_EST_Contig1659	717	79	594		890	0	98	0	Plus	Plus
ctg02_AA_00432	5067	1263605	1268671		No hit
ctg02_AA_00433	1508	1270681	1272188		Fungi_EST_Contig1851	769	45	693		1133	0	97	2	Plus	Plus
ctg02_AA_00434	2755	1272542	1275296		Fungi_EST_Contig116	496	287	332		37.4	0.047	78	6	Plus	Plus
ctg02_AA_00435	587	1275558	1276144		Fungi_EST_Contig1894	755	244	221		35.6	0.036	91	0	Plus	Minus
ctg02_AA_00436	807	1277518	1278324		Fungi_EST_Contig1454	972	236	972		1288	0	98	0	Plus	Plus
ctg02_AA_00437	2130	1278892	1281021		FvFb-36-F04-CMV.ab1	573	1	391		634	0	95	0	Plus	Plus
ctg02_AA_00438	1515	1281534	1283048		FvMc-68-D03-CMV.ab1	748	15	748		1175	0	94	2	Plus	Plus
ctg02_AA_00439	159	1283856	1284014		Fungi_EST_Contig755	807	363	386		33.7	0.038	92	4	Plus	Plus
ctg02_AA_00440	1151	1284311	1285461		FVPR_5_B10.ab1	338	1	338		596	1e-170	99	0	Plus	Plus
ctg02_AA_00441	2228	1288972	1291199		FVFB_26_E06.ab1	301	135	173		39.2	0.009	82	0	Plus	Plus
ctg02_AA_00442	5621	1291683	1297303		FVMC_2_A04.ab1	592	22	592		962	0	97	0	Plus	Plus
ctg02_AA_00443	1790	1299695	1301484		FvFb-32-H11-CMV.ab1	713	676	636		35.6	0.072	80	2	Plus	Minus
ctg02_AA_00444	1198	1302184	1303381		FVPR_4_A07.ab1	707	1	707		1162	0	96	0	Plus	Plus
ctg02_AA_00445	1344	1306300	1307643		FvMc-50-E08-CMV.ab1	711	514	535		35.6	0.087	95	0	Plus	Plus
ctg02_AA_00446	1836	1309290	1311125		FvFb-30-F11-CMV.ab1	701	2	24		33.7	0.39	91	0	Plus	Plus
ctg02_AA_00447	1902	1312013	1313914		FVFB_15_E02.ab1	688	592	293		338	7e-93	74	24	Plus	Minus
ctg02_AA_00448	744	1314643	1315386		Fungi_EST_Contig1566	726	260	293		31.9	0.56	82	2	Plus	Plus
ctg02_AA_00449	5852	1315760	1321611		FvFb-53-B08-CMV.ab1	204	71	125		44.6	0.0008	78	5	Plus	Plus
ctg02_AA_00450	760	1322000	1322759		FvMc_21_D12.ab1	520	284	261		31.9	0.5	91	4	Plus	Minus
ctg02_AA_00451	1705	1323435	1325139		Fungi_EST_Contig882	745	385	368		33.7	0.35	100	0	Plus	Minus
ctg02_AA_00452	970	1325462	1326431		Fungi_EST_Contig1977	979	846	872		31.9	0.66	85	0	Plus	Plus
ctg02_AA_00453	1223	1326735	1327957		FVMC_16_H04.ab1	291	166	291		69.8	4e-12	72	0	Plus	Plus
ctg02_AA_00454	797	1332910	1333706		FvFb-45-H05-CMV.ab1	773	73	675		1065	0	99	0	Plus	Plus
ctg02_AA_00455	1049	1337091	1338139		FvMc-52-G07-CMV.ab1	606	136	157		31.9	0.83	90	0	Plus	Plus
ctg02_AA_00456	5042	1339045	1344086		FvMc-49-H03-CMV.ab1	671	18	571		345	1e-94	74	3	Plus	Plus
ctg02_AA_00457	789	1346365	1347153		FvPr-26-E07-CMV.ab1	727	38	10		35.6	0.06	89	3	Plus	Minus
ctg02_AA_00458	1693	1347213	1348905		FVFB_13_C08.ab1	627	72	627		695	0	87	5	Plus	Plus
ctg02_AA_00459	638	1349620	1350257		No hit
ctg02_AA_00460	4745	1352562	1357306		FvPr-27-F11-CMV.ab1	727	681	704		35.6	0.17	91	0	Plus	Plus
ctg02_AA_00461	2050	1358634	1360683		FvMc-33-B07-CMV.ab1	663	573	551		33.7	0.35	91	0	Plus	Minus
ctg02_AA_00462	2648	1361996	1364643		FvMc-49-H03-CMV.ab1	671	12	670		904	0	90	0	Plus	Plus
ctg02_AA_00463	1093	1364945	1366037		FVMC_16_D08.ab1	609	1	508		636	0	87	1	Plus	Plus
ctg02_AA_00464	2562	1366806	1369367		No hit
ctg02_AA_00465	6870	1371702	1378571		FvPr-24-A04-CMV.ab1	761	44	24		39.2	0.02	100	0	Plus	Minus
ctg02_AA_00466	282	1381657	1381938		FvFb-43-G01-CMV.ab1	639	134	114		30.1	0.87	90	0	Plus	Minus
ctg02_AA_00467	747	1382745	1383491		FvMc-55-H02-CMV.ab1	730	91	66		35.6	0.036	92	3	Plus	Minus
ctg02_AA_00468	1311	1383812	1385122		FVFB_5_A06.ab1	725	58	41		33.7	0.3	100	0	Plus	Minus
ctg02_AA_00469	2671	1386531	1389201		FvMc-49-H03-CMV.ab1	671	11	671		877	0	89	0	Plus	Plus
ctg02_AA_00470	3903	1390012	1393914		Fungi_EST_Contig1987	1163	136	1131		948	0	80	3	Plus	Plus
ctg02_AA_00471	645	1394378	1395022		No hit
ctg02_AA_00472	702	1396734	1397435		Fungi_EST_Contig1896	644	451	485		31.9	0.65	80	0	Plus	Plus
ctg02_AA_00473	3713	1399687	1403399		No hit
ctg02_AA_00474	2699	1403711	1406409		FvFb-47-G06-CMV.ab1	673	314	294		33.7	0.51	95	0	Plus	Minus
ctg02_AA_00475	2479	1406868	1409346		FVPR_3_D03.ab1	665	611	591		33.7	0.57	95	0	Plus	Minus
ctg02_AA_00476	690	1410316	1411005		FVFB16_D11_T7_07.ab1	576	502	573		50	2e-06	75	0	Plus	Plus
ctg02_AA_00477	242	1412553	1412794		Fungi_EST_Contig594	1214	260	245		30.1	0.58	100	0	Plus	Minus
ctg02_AA_00478	406	1413666	1414071		FMC3_G10_T7_14.ab1	615	53	82		33.7	0.092	86	3	Plus	Plus
ctg02_AA_00479	486	1417685	1418170		FvFb-34-G02-CMV.ab1	727	407	432		31.9	0.36	88	11	Plus	Plus
ctg02_AA_00480	388	1418478	1418865		FVPR_8_E12.ab1	638	1	240		134	3e-32	69	17	Plus	Plus
ctg02_AA_00481	1412	1418938	1420349		FvMc_18_D04.ab1	546	2	546		682	0	87	1	Plus	Plus
ctg02_AA_00482	1148	1420533	1421680		FVFB16_D11_T7_07.ab1	576	247	308		35.6	0.08	72	0	Plus	Plus
ctg02_AA_00483	608	1421867	1422474		FvFb-46-G09-CMV.ab1	812	208	229		31.9	0.56	90	0	Plus	Plus
ctg02_AA_00484	853	1423127	1423979		FvMc-51-G09-CMV.ab1	639	367	393		31.9	0.69	85	0	Plus	Plus
ctg02_AA_00485	4685	1428864	1433548		FvFb-46-E04-CMV.ab1	684	527	678		113	1e-24	76	0	Plus	Plus
ctg02_AA_00486	2194	1434023	1436216		FvFb-54-A11-CMV.ab1	657	521	544		35.6	0.086	91	0	Plus	Plus
ctg02_AA_00487	2525	1436844	1439368		OUT12.22._B11_T7_03.ab1	381	240	263		35.6	0.14	91	0	Plus	Plus
ctg02_AA_00488	1320	1439882	1441201		Fungi_EST_Contig1561	779	519	484		31.9	0.88	80	5	Plus	Minus
ctg02_AA_00489	1306	1441692	1442997		FVFB1_C04_T7_06.ab1	647	154	170		31.9	0.91	100	0	Plus	Plus
ctg02_AA_00490	2218	1443406	1445623		FvMc_18_H09.ab1	548	290	273		33.7	0.58	100	0	Plus	Minus
ctg02_AA_00491	1218	1446130	1447347		FVFB_12_H02.ab1	670	1	595		394	7e-110	74	0	Plus	Plus
ctg02_AA_00492	1083	1449634	1450716		FvMc-51-B11-CMV.ab1	544	429	391		33.7	0.27	79	7	Plus	Minus
ctg02_AA_00493	1216	1453481	1454696		FvMc-55-G12-CMV.ab1	690	1	630		1085	0	96	2	Plus	Plus
ctg02_AA_00494	4503	1455124	1459626		FVFB_12_H02.ab1	670	1	599		672	0	84	0	Plus	Plus
ctg02_AA_00495	1695	1460011	1461705		No hit
ctg02_AA_00496	2552	1463134	1465685		Fungi_EST_Contig1646	821	20	339		471	3e-133	92	5	Plus	Plus
ctg02_AA_00497	3279	1467934	1471212		FvMc-46-A11-CMV.ab1	613	348	375		33.7	0.65	85	0	Plus	Plus
ctg02_AA_00498	3021	1471324	1474344		FVMC_15_1_G06.ab1	680	3	680		239	9e-63	68	2	Plus	Plus
ctg02_AA_00499	1208	1474493	1475700		Fungi_EST_Contig1659	717	79	594		890	0	98	0	Plus	Plus
ctg02_AA_00500	5067	1476371	1481437		No hit
ctg02_AA_00501	1615	1483447	1485061		Fungi_EST_Contig1851	769	45	695		1175	0	100	0	Plus	Plus
ctg02_AA_00502	2755	1485308	1488062		Fungi_EST_Contig116	496	287	332		37.4	0.047	78	6	Plus	Plus
ctg02_AA_00503	587	1488324	1488910		Fungi_EST_Contig1894	755	244	221		35.6	0.036	91	0	Plus	Minus
ctg02_AA_00504	807	1490284	1491090		Fungi_EST_Contig1454	972	236	972		1288	0	98	0	Plus	Plus
ctg02_AA_00505	2130	1491658	1493787		FvFb-36-F04-CMV.ab1	573	1	391		634	0	95	0	Plus	Plus
ctg02_AA_00506	1515	1494300	1495814		FvMc-68-D03-CMV.ab1	748	15	748		1175	0	94	2	Plus	Plus
ctg02_AA_00507	159	1496622	1496780		Fungi_EST_Contig755	807	363	386		33.7	0.038	92	4	Plus	Plus
ctg02_AA_00508	1151	1497077	1498227		FVPR_5_B10.ab1	338	1	338		596	1e-170	99	0	Plus	Plus
ctg02_AA_00509	5328	1498638	1503965		FVFB_26_E06.ab1	301	135	173		39.2	0.023	82	0	Plus	Plus
ctg02_AA_00510	2221	1504449	1506669		Fungi_EST_Contig1974	858	790	810		33.7	0.52	95	0	Plus	Plus
ctg02_AA_00511	2376	1510433	1512808		FVMC_6_H12.ab1	683	88	111		33.7	0.51	92	4	Plus	Plus
ctg02_AA_00512	3000	1513148	1516147		FVPR_4_A07.ab1	707	1	707		1162	0	96	0	Plus	Plus
ctg02_AA_00513	1344	1519066	1520409		FvMc-50-E08-CMV.ab1	711	514	535		35.6	0.087	95	0	Plus	Plus
ctg02_AA_00514	1836	1522056	1523891		FvFb-30-F11-CMV.ab1	701	2	24		33.7	0.39	91	0	Plus	Plus
ctg02_AA_00515	1902	1524779	1526680		FVFB_15_E02.ab1	688	592	293		338	7e-93	74	24	Plus	Minus
ctg02_AA_00516	744	1527409	1528152		Fungi_EST_Contig1566	726	260	293		31.9	0.56	82	2	Plus	Plus
ctg02_AA_00517	642	1532044	1532685		FvMc-35-A05-CMV.ab1	663	468	487		31.9	0.59	95	0	Plus	Plus
ctg02_AA_00518	760	1534766	1535525		FvMc_21_D12.ab1	520	284	261		31.9	0.5	91	4	Plus	Minus
ctg02_AA_00519	1705	1536201	1537905		Fungi_EST_Contig882	745	385	368		33.7	0.35	100	0	Plus	Minus
ctg02_AA_00520	970	1538228	1539197		Fungi_EST_Contig1977	979	846	872		31.9	0.66	85	0	Plus	Plus
ctg02_AA_00521	368	1539761	1540128		Fungi_EST_Contig943	1047	410	440		33.7	0.081	82	8	Plus	Plus
ctg02_AA_00522	5223	1543603	1548825		FvFb-45-H05-CMV.ab1	773	142	672		935	0	99	0	Plus	Plus
ctg02_AA_00523	1049	1549857	1550905		FvMc-52-G07-CMV.ab1	606	136	157		31.9	0.83	90	0	Plus	Plus
ctg02_AA_00524	5042	1551811	1556852		FvMc-49-H03-CMV.ab1	671	18	571		345	1e-94	74	3	Plus	Plus
ctg02_AA_00525	789	1559131	1559919		FvPr-26-E07-CMV.ab1	727	38	10		35.6	0.06	89	3	Plus	Minus
ctg02_AA_00526	1693	1559979	1561671		FVFB_13_C08.ab1	627	72	627		695	0	87	5	Plus	Plus
ctg02_AA_00527	638	1562386	1563023		No hit
ctg02_AA_00528	4745	1565328	1570072		FvPr-27-F11-CMV.ab1	727	681	704		35.6	0.17	91	0	Plus	Plus
ctg02_AA_00529	2050	1571400	1573449		FvMc-33-B07-CMV.ab1	663	573	551		33.7	0.35	91	0	Plus	Minus
ctg02_AA_00530	2648	1574762	1577409		FvMc-49-H03-CMV.ab1	671	12	670		904	0	90	0	Plus	Plus
ctg02_AA_00531	1093	1577711	1578803		FVMC_16_D08.ab1	609	1	508		636	0	87	1	Plus	Plus
ctg02_AA_00532	2562	1579572	1582133		No hit
ctg02_AA_00533	6870	1584468	1591337		FvPr-24-A04-CMV.ab1	761	44	24		39.2	0.02	100	0	Plus	Minus
ctg02_AA_00534	282	1594423	1594704		FvFb-43-G01-CMV.ab1	639	134	114		30.1	0.87	90	0	Plus	Minus
ctg02_AA_00535	747	1595511	1596257		FvMc-55-H02-CMV.ab1	730	91	66		35.6	0.036	92	3	Plus	Minus
ctg02_AA_00536	1311	1596578	1597888		FVFB_5_A06.ab1	725	58	41		33.7	0.3	100	0	Plus	Minus
ctg02_AA_00537	599	1601201	1601799		FvMc-49-H03-CMV.ab1	671	671	577		113	2e-25	86	0	Plus	Minus
ctg02_AA_00538	3903	1602778	1606680		Fungi_EST_Contig1987	1163	136	1131		948	0	80	3	Plus	Plus
ctg02_AA_00539	645	1607144	1607788		No hit
ctg02_AA_00540	702	1609500	1610201		Fungi_EST_Contig1896	644	451	485		31.9	0.65	80	0	Plus	Plus
ctg02_AA_00541	3267	1612453	1615719		No hit
ctg02_AA_00542	2699	1616477	1619175		FvFb-47-G06-CMV.ab1	673	314	294		33.7	0.51	95	0	Plus	Minus
ctg02_AA_00543	9947	1619634	1629580		FVFB2_F11_T7_11.ab1	625	290	245		39.2	0.041	81	8	Plus	Minus
ctg02_AA_00544	228	1630590	1630817		FvMc-46-C04-CMV.ab1	665	532	516		31.9	0.2	100	0	Plus	Minus
ctg02_AA_00545	2473	1631352	1633824		FVFB_5_D09.ab1	661	20	42		33.7	0.38	91	0	Plus	Plus
ctg02_AA_00546	3450	1634543	1637992		FVFB_10_G04.ab1	610	30	5		39.2	0.012	92	0	Plus	Minus
ctg02_AA_00547	749	1638527	1639275		FVFB16_A08_T7_02.ab1	561	403	523		51.8	6e-07	70	1	Plus	Plus
ctg02_AA_00548	1469	1639399	1640867		FvMc-29-B03-CMV.ab1	658	98	68		33.7	0.32	83	0	Plus	Minus
ctg02_AA_00549	5920	1641569	1647488		Fungi_EST_Contig1763	723	14	494		832	0	98	0	Plus	Plus
ctg02_AA_00550	184	1650060	1650243		No hit
ctg02_AA_00551	3518	1650400	1653917		FvPr-29-B07-CMV.ab1	696	580	611		39.2	0.02	87	9	Plus	Plus
ctg02_AA_00552	569	1655924	1656492		FVPR_3_C09.ab1	638	1	510		921	0	100	0	Plus	Plus
ctg02_AA_00553	1935	1662925	1664859		FVFB_22_G01.ab1	492	26	492		747	0	95	0	Plus	Plus
ctg02_AA_00554	1381	1666715	1668095		FvMc-67-E04-CMV.ab1	755	159	275		35.6	0.085	66	0	Plus	Plus
ctg02_AA_00555	1413	1669091	1670503		No hit
ctg02_AA_00556	1304	1670793	1672096		No hit
ctg02_AA_00557	66	1673552	1673617		No hit
ctg02_AA_00558	8027	1678972	1686998		FvMc-58-G04-CMV.ab1	564	123	144		35.6	0.55	95	0	Plus	Plus
ctg02_AA_00559	504	1690020	1690523		FvMc_22_A12.ab1	633	375	357		35.6	0.038	100	0	Plus	Minus
ctg02_AA_00560	1213	1691259	1692471		FVFB1_G04_T7_14.ab1	543	1	543		939	0	98	0	Plus	Plus
ctg02_AA_00561	297	1692956	1693252		Fungi_EST_Contig892	827	371	398		30.1	0.92	83	6	Plus	Plus
ctg02_AA_00562	4908	1694272	1699179		FVFB_10_F04.ab1	750	241	267		41	0.006	92	0	Plus	Plus
ctg02_AA_00563	324	1699945	1700268		No hit
ctg02_AA_00564	219	1700080	1700298		FVFB_12_H02.ab1	670	117	1		60.8	4e-10	72	0	Plus	Minus
ctg02_AA_00565	165	1701555	1701719		FvFb-45-E10-CMV.ab1	767	57	72		30.1	0.48	100	0	Plus	Plus
ctg02_AA_00566	150	1702194	1702343		FvMc-32-G09-CMV.ab1	724	382	356		31.9	0.12	85	0	Plus	Minus
ctg02_AA_00567	847	1703250	1704096		FvFb-44-F02-CMV.ab1	458	194	240		31.9	0.74	74	0	Plus	Plus
ctg03_AA_00001	1593	10	1602		No hit
ctg03_AA_00002	1755	6954	8708		Fungi_EST_Contig563	791	314	340		41	0.003	92	0	Plus	Plus
ctg03_AA_00003	342	11059	11400		Fungi_EST_Contig581	1775	1644	1663		31.9	0.31	95	0	Plus	Plus
ctg03_AA_00004	1644	12059	13702		FvMc_25_D05.ab1	554	497	471		41	0.003	92	0	Plus	Minus
ctg03_AA_00005	717	16821	17537		FvPr-26-A09-CMV.ab1	699	229	269		42.8	0.0004	82	0	Plus	Plus
ctg03_AA_00006	2449	17956	20404		FvMc-45-B09-CMV.ab1	699	637	614		35.6	0.15	91	0	Plus	Minus
ctg03_AA_00007	5085	21184	26268		FvPr-28-G02-CMV.ab1	795	274	296		33.7	1	91	0	Plus	Plus
ctg03_AA_00008	693	29681	30373		FVPR_15_G02.ab1	351	161	187		31.9	0.64	85	0	Plus	Plus
ctg03_AA_00009	6648	32061	38708		FvMc-29-F04-CMV.ab1	706	156	102		64.4	8e-10	87	3	Plus	Minus
ctg03_AA_00010	3154	39031	42184		FvPr-26-A09-CMV.ab1	699	218	265		41	0.004	78	5	Plus	Plus
ctg03_AA_00011	1867	42834	44700		No hit
ctg03_AA_00012	5218	45199	50416		FVPR_6_E11.ab1	621	383	401		35.6	0.31	100	0	Plus	Plus
ctg03_AA_00013	3564	51028	54591		FvMc-62-G09-CMV.ab1	416	148	125		35.6	0.12	91	0	Plus	Minus
ctg03_AA_00014	927	54759	55685		Fungi_EST_Contig20	716	7	697		913	0	88	7	Plus	Plus
ctg03_AA_00015	5078	60546	65623		FvMc-49-B08-CMV.ab1	628	68	86		35.6	0.38	100	0	Plus	Plus
ctg03_AA_00016	1521	66022	67542		Fungi_EST_Contig679	947	339	313		41	0.003	92	0	Plus	Minus
ctg03_AA_00017	141	69087	69227		Fungi_EST_Contig1778	811	33	51		30.1	0.4	94	0	Plus	Plus
ctg03_AA_00018	1413	72695	74107		No hit
ctg03_AA_00019	1712	75699	77410		FvMc-33-A02-CMV.ab1	665	107	129		33.7	0.42	91	0	Plus	Plus
ctg03_AA_00020	194	79642	79835		FvMc-55-B06-CMV.ab1	840	676	656		30.1	0.58	90	0	Plus	Minus
ctg03_AA_00021	6896	81034	87929		FvPr-31-C10-CMV.ab1	638	472	503		37.4	0.11	87	3	Plus	Plus
ctg03_AA_00022	2046	88581	90626		FVFB_12_C09.ab1	621	506	479		33.7	0.47	85	0	Plus	Minus
ctg03_AA_00023	243	92418	92660		FvMc-62-D04-CMV.ab1	710	98	131		30.1	0.74	79	0	Plus	Plus
ctg03_AA_00024	694	98059	98752		FVPR_3_H04.ab1	656	1	480		401	3e-112	78	9	Plus	Plus
ctg03_AA_00025	1023	98981	100003		FvFb-33-E03-CMV.ab1	790	758	777		37.4	0.016	100	0	Plus	Plus
ctg03_AA_00026	2065	100204	102268		FVFB_15_B11.ab1	690	65	500		589	3e-168	89	0	Plus	Plus
ctg03_AA_00027	508	102656	103163		FVFB_15_B11.ab1	690	74	500		628	0	92	1	Plus	Plus
ctg03_AA_00028	417	103544	103960		FVFB_15_B11.ab1	690	84	500		567	2e-162	90	0	Plus	Plus
ctg03_AA_00029	768	105505	106272		FvMc-56-B05-CMV.ab1	624	353	375		37.4	0.017	95	0	Plus	Plus
ctg03_AA_00030	932	106870	107801		FVFB_7_D01.ab1	737	431	462		31.9	0.76	81	0	Plus	Plus
ctg03_AA_00031	6376	108142	114517		Fungi_EST_Contig1321	1177	7	30		35.6	0.34	91	0	Plus	Plus
ctg03_AA_00032	3550	115309	118858		Fungi_EST_Contig1590	731	239	213		37.4	0.059	92	7	Plus	Minus
ctg03_AA_00033	1524	119131	120654		Fungi_EST_Contig1000	818	226	760		733	0	90	1	Plus	Plus
ctg03_AA_00034	7513	121261	128773		FVFB_15_G10.ab1	697	370	347		35.6	0.37	91	0	Plus	Minus
ctg03_AA_00035	3550	129565	133114		Fungi_EST_Contig1590	731	239	213		37.4	0.059	92	7	Plus	Minus
ctg03_AA_00036	894	134017	134910		Fungi_EST_Contig1000	818	226	705		652	0	89	1	Plus	Plus
ctg03_AA_00037	4247	135517	139763		Fungi_EST_Contig371	989	157	175		35.6	0.18	100	0	Plus	Plus
ctg03_AA_00038	554	139944	140497		FVFB_15_B11.ab1	690	188	500		226	1e-59	76	0	Plus	Plus
ctg03_AA_00039	312	141550	141861		FvMc-35-D02-CMV.ab1	691	79	224		255	6e-69	98	0	Plus	Plus
ctg03_AA_00040	951	154561	155511		Fungi_EST_Contig1127	803	277	255		37.4	0.017	95	0	Plus	Minus
ctg03_AA_00041	1272	159238	160509		FvFb-32-E05-CMV.ab1	727	262	564		268	9e-72	79	0	Plus	Plus
ctg03_AA_00042	840	164360	165199		FvMc-69-D11-CMV.ab1	623	78	97		31.9	0.73	95	0	Plus	Plus
ctg03_AA_00043	556	166170	166725		FvMc-44-E07-CMV.ab1	525	58	384		549	5e-157	97	0	Plus	Plus
ctg03_AA_00044	842	167877	168718		Fungi_EST_Contig613	736	418	494		59	4e-09	77	1	Plus	Plus
ctg03_AA_00045	411	170483	170893		Fungi_EST_Contig1436	680	522	552		31.9	0.37	84	9	Plus	Plus
ctg03_AA_00046	317	172992	173308		FvMc-35-D02-CMV.ab1	691	74	224		264	1e-71	98	0	Plus	Plus
ctg03_AA_00047	496	174620	175115		FVFB_15_B11.ab1	690	74	500		244	3e-65	70	11	Plus	Plus
ctg03_AA_00048	146	177865	178010		FVFB_5_G12.ab1	574	477	497		30.1	0.42	90	0	Plus	Plus
ctg03_AA_00049	426	178071	178496		Fungi_EST_Contig2032	793	723	704		31.9	0.34	95	0	Plus	Minus
ctg03_AA_00050	1367	179919	181285		Fungi_EST_Contig1000	818	29	818		1112	0	90	0	Plus	Plus
ctg03_AA_00051	927	182242	183168		No hit
ctg03_AA_00052	1829	184808	186636		FVFB_22_G04.ab1	452	21	44		35.6	0.14	91	0	Plus	Plus
ctg03_AA_00053	280	193743	194022		FvMc_25_E09.ab1	568	156	133		35.6	0.02	91	0	Plus	Minus
ctg03_AA_00054	1747	194144	195890		FvMc-52-H02-CMV.ab1	686	272	292		33.7	0.34	95	0	Plus	Plus
ctg03_AA_00055	1824	196272	198095		Fungi_EST_Contig836	1175	248	287		33.7	0.29	79	13	Plus	Plus
ctg03_AA_00056	327	198262	198588		No hit
ctg03_AA_00057	1268	199636	200903		FvMc-53-D02-CMV.ab1	782	223	410		111	1e-24	73	1	Plus	Plus
ctg03_AA_00058	1055	202631	203685		Fungi_EST_Contig1759	695	175	201		31.9	0.68	85	0	Plus	Plus
ctg03_AA_00059	476	203855	204330		FvPr-25-F06-CMV.ab1	749	404	387		33.7	0.11	100	0	Plus	Minus
ctg03_AA_00060	486	204743	205228		No hit
ctg03_AA_00061	2634	207730	210363		Fungi_EST_Contig1867	790	335	363		39.2	0.014	89	0	Plus	Plus
ctg03_AA_00062	2375	210865	213239		FvMc-39-D05-CMV.ab1	724	675	697		33.7	0.48	91	0	Plus	Plus
ctg03_AA_00063	1654	214162	215815		Fungi_EST_Contig1584	731	143	169		33.7	0.42	89	3	Plus	Plus
ctg03_AA_00064	127	215996	216122		Fungi_EST_Contig267	784	153	131		33.7	0.029	91	0	Plus	Minus
ctg03_AA_00065	372	216432	216803		FvMc-68-H02-CMV.ab1	651	255	280		35.6	0.028	92	3	Plus	Plus
ctg03_AA_00066	886	218698	219583		FvMc-56-F08-CMV.ab1	592	236	256		33.7	0.21	95	0	Plus	Plus
ctg03_AA_00067	1402	220545	221946		FvFb-30-D08-CMV.ab1	653	489	458		33.7	0.34	84	6	Plus	Minus
ctg03_AA_00068	993	222048	223040		Fungi_EST_Contig76	1116	86	70		31.9	0.73	100	0	Plus	Minus
ctg03_AA_00069	1189	223665	224853		FvMc-70-H12-CMV.ab1	634	236	277		42.8	0.0006	83	2	Plus	Plus
ctg03_AA_00070	1189	226403	227591		FvPr-23-B05-CMV.ab1	693	357	489		50	4e-06	68	2	Plus	Plus
ctg03_AA_00071	570	229755	230324		FvMc-40-F06-CMV.ab1	821	245	216		41	0.001	90	0	Plus	Minus
ctg03_AA_00072	2233	230905	233137		Fungi_EST_Contig1553	1287	622	1287		1150	0	97	0	Plus	Plus
ctg03_AA_00073	1429	234612	236040		FvMc-53-C03-CMV.ab1	575	155	98		105	3e-23	100	0	Plus	Minus
ctg03_AA_00074	560	236349	236908		FvMc_21_G11.ab1	571	50	505		818	0	99	0	Plus	Plus
ctg03_AA_00075	660	237536	238195		FvMc-54-B08-CMV.ab1	339	12	339		205	4e-53	73	0	Plus	Plus
ctg03_AA_00076	960	238587	239546		FvMc-54-B08-CMV.ab1	339	93	339		197	8e-51	77	0	Plus	Plus
ctg03_AA_00077	3863	239968	243830		FvMc-36-G07-CMV.ab1	594	443	415		37.4	0.08	90	3	Plus	Minus
ctg03_AA_00078	1975	244242	246216		FvFb-42-B11-CMV.ab1	732	524	549		33.7	0.27	88	0	Plus	Plus
ctg03_AA_00079	1513	246639	248151		No hit
ctg03_AA_00080	3770	248931	252700		Fungi_EST_Contig497	789	118	95		35.6	0.26	91	0	Plus	Minus
ctg03_AA_00081	9210	253048	262257		FvMc-68-C08-CMV.ab1	733	305	331		37.4	0.17	92	3	Plus	Plus
ctg03_AA_00082	1707	263040	264746		FvMc-31-A11-CMV.ab1	773	205	187		35.6	0.1	100	0	Plus	Minus
ctg03_AA_00083	1646	265179	266824		FvFb-60-E10-CMV.ab1	719	531	554		35.6	0.07	91	0	Plus	Plus
ctg03_AA_00084	416	273430	273845		FvMc-54-B08-CMV.ab1	339	205	339		235	1e-62	98	0	Plus	Plus
ctg03_AA_00085	1423	274442	275864		FvFb-31-A07-CMV.ab1	734	734	26		1126	0	95	1	Plus	Minus
ctg03_AA_00086	693	278570	279262		Fungi_EST_Contig1650	599	33	569		897	0	97	0	Plus	Plus
ctg03_AA_00087	3392	281187	284578		Fungi_EST_Contig1162	748	673	171		145	2e-34	66	11	Plus	Minus
ctg03_AA_00088	979	285005	285983		FVMC_14_G12.ab1	496	231	249		35.6	0.066	100	0	Plus	Plus
ctg03_AA_00089	4229	292444	296672		FVMC_2_H11.ab1	748	501	675		100	8e-21	72	0	Plus	Plus
ctg03_AA_00090	2841	297979	300819		FvPr-25-C10-CMV.ab1	607	332	354		33.7	0.53	91	0	Plus	Plus
ctg03_AA_00091	598	302067	302664		FvPr-26-F09-CMV.ab1	649	42	527		872	0	99	0	Plus	Plus
ctg03_AA_00092	5184	304640	309823		Fungi_EST_Contig1340	864	48	861		1112	0	90	1	Plus	Plus
ctg03_AA_00093	852	312182	313033		OUT12.22._E04_T7_10.ab1	423	126	289		111	1e-24	75	0	Plus	Plus
ctg03_AA_00094	321	315130	315450		FvMc-30-C03-CMV.ab1	683	470	493		30.1	0.83	87	0	Plus	Plus
ctg03_AA_00095	3648	316371	320018		FVFB_3_G01.ab1	710	101	73		35.6	0.18	86	0	Plus	Minus
ctg03_AA_00096	4861	324974	329834		FvMc-36-A12-CMV.ab1	566	414	391		35.6	0.29	91	0	Plus	Minus
ctg03_AA_00097	1562	331812	333373		No hit
ctg03_AA_00098	975	333975	334949		No hit
ctg03_AA_00099	1163	336638	337800		No hit
ctg03_AA_00100	881	338036	338916		FvMc-41-C09-CMV.ab1	791	210	460		185	4e-47	73	22	Plus	Plus
ctg03_AA_00101	1806	340499	342304		FvMc-36-A08-CMV.ab1	542	284	301		33.7	0.39	100	0	Plus	Plus
ctg03_AA_00102	651	343110	343760		FvFb-39-F12-CMV.ab1	730	528	548		33.7	0.17	95	0	Plus	Plus
ctg03_AA_00103	571	344629	345199		OUT12.22._E04_T7_10.ab1	423	40	423		352	1e-97	80	1	Plus	Plus
ctg03_AA_00104	705	350066	350770		Fungi_EST_Contig799	797	67	603		955	0	99	0	Plus	Plus
ctg03_AA_00105	623	351346	351968		No hit
ctg03_AA_00106	1376	352936	354311		Fungi_EST_Contig1089	718	96	126		35.6	0.098	87	3	Plus	Plus
ctg03_AA_00107	519	354853	355371		FvMc_21_G11.ab1	571	420	470		57.2	7e-09	84	0	Plus	Plus
ctg03_AA_00108	2892	361680	364571		FvFb-46-F10-CMV.ab1	720	214	248		39.2	0.018	86	2	Plus	Plus
ctg03_AA_00109	4306	368714	373019		FvPr-26-A09-CMV.ab1	699	220	263		46.4	0.0002	84	6	Plus	Plus
ctg03_AA_00110	2489	373485	375973		FvMc-38-D01-CMV.ab1	685	272	254		35.6	0.081	100	0	Plus	Minus
ctg03_AA_00111	384	378133	378516		FvFb-43-G07-CMV.ab1	688	29	172		71.6	3e-13	69	11	Plus	Plus
ctg03_AA_00112	1074	378966	380039		Fungi_EST_Contig1773	640	458	432		37.4	0.024	92	3	Plus	Minus
ctg03_AA_00113	1896	381478	383373		FvMc-38-D03-CMV.ab1	562	328	345		33.7	0.48	100	0	Plus	Plus
ctg03_AA_00114	1489	384799	386287		No hit
ctg03_AA_00115	1643	389369	391011		No hit
ctg03_AA_00116	1078	391713	392790		Fungi_EST_Contig568	780	78	100		33.7	0.21	91	0	Plus	Plus
ctg03_AA_00117	1125	393856	394980		FvMc-45-D04-CMV.ab1	774	598	577		31.9	0.84	90	0	Plus	Minus
ctg03_AA_00118	995	395736	396730		No hit
ctg03_AA_00119	81	401677	401757		No hit
ctg03_AA_00120	3123	403856	406978		FVMC_5_G09.ab1	828	744	761		33.7	0.85	100	0	Plus	Plus
ctg03_AA_00121	1160	407500	408659		No hit
ctg03_AA_00122	673	409183	409855		FvMc-42-F12-CMV.ab1	617	7	538		416	1e-116	77	2	Plus	Plus
ctg03_AA_00123	1650	410378	412027		FvFb-47-E06-CMV.ab1	757	1	755		1054	0	90	0	Plus	Plus
ctg03_AA_00124	1254	412591	413844		FvMc-42-F12-CMV.ab1	617	1	617		1018	0	96	0	Plus	Plus
ctg03_AA_00125	525	414330	414854		No hit
ctg03_AA_00126	1640	415719	417358		FvMc-44-F11-CMV.ab1	657	602	579		35.6	0.1	91	0	Plus	Minus
ctg03_AA_00127	2895	417884	420778		No hit
ctg03_AA_00128	433	421755	422187		FvFb-42-B11-CMV.ab1	732	384	437		41	0.0008	77	1	Plus	Plus
ctg03_AA_00129	1327	422993	424319		Fungi_EST_Contig1932	722	11	722		1270	0	99	0	Plus	Plus
ctg03_AA_00130	4983	428471	433453		FvFb-32-G07-CMV.ab1	803	1	803		1398	0	98	0	Plus	Plus
ctg03_AA_00131	7421	436410	443830		No hit
ctg03_AA_00132	471	444153	444623		FVPR_3_H04.ab1	656	375	34		311	3e-85	79	8	Plus	Minus
ctg03_AA_00133	1228	445673	446900		FMC3_H04_T7_16.ab1	676	164	185		35.6	0.095	95	0	Plus	Plus
ctg03_AA_00134	872	446068	446939		No hit
ctg03_AA_00135	905	447290	448194		FVFB_15_B11.ab1	690	90	488		122	5e-28	67	1	Plus	Plus
ctg03_AA_00136	588	449035	449622		FVFB_13_H06.ab1	569	304	284		33.7	0.14	95	0	Plus	Minus
ctg03_AA_00137	2342	450516	452857		FvFb-59-D04-CMV.ab1	597	186	222		41	0.004	83	0	Plus	Plus
ctg03_AA_00138	6217	453267	459483		FvMc-41-C06-CMV.ab1	505	181	204		35.6	0.4	91	0	Plus	Plus
ctg03_AA_00139	1373	459993	461365		FvMc-56-G07-CMV.ab1	739	37	701		531	4e-151	77	2	Plus	Plus
ctg03_AA_00140	566	461830	462395		Fungi_EST_Contig503	327	11	327		224	4e-59	76	0	Plus	Plus
ctg03_AA_00141	2006	462903	464908		Fungi_EST_Contig854	755	60	87		33.7	0.27	81	15	Plus	Plus
ctg03_AA_00142	1560	465464	467023		FvFb-50-A09-CMV.ab1	816	767	806		44.6	0.0002	85	2	Plus	Plus
ctg03_AA_00143	1102	466084	467185		FvFb-50-A09-CMV.ab1	816	806	767		44.6	0.0002	85	2	Plus	Minus
ctg03_AA_00144	784	468053	468836		FVPR_3_H04.ab1	656	656	1		1148	0	98	0	Plus	Minus
ctg03_AA_00145	2660	470863	473522		FvMc_24_H09.ab1	497	32	497		780	0	96	1	Plus	Plus
ctg03_AA_00146	6172	475044	481215		FVFB_9_D11.ab1	630	204	176		39.2	0.033	89	0	Plus	Minus
ctg03_AA_00147	1603	481485	483087		FVMC_16_H07.ab1	205	31	50		37.4	0.025	100	0	Plus	Plus
ctg03_AA_00148	1123	483370	484492		No hit
ctg03_AA_00149	444	484778	485221		FVPR_20_E08.ab1	525	340	365		31.9	0.4	88	3	Plus	Plus
ctg03_AA_00150	13403	486611	500013		FvFb-38-F06-CMV.ab1	826	54	75		35.6	0.98	95	0	Plus	Plus
ctg03_AA_00151	810	500808	501617		FVPR_12_A09.ab1	336	118	155		33.7	0.22	78	0	Plus	Plus
ctg03_AA_00152	1441	503985	505425		FvMc-42-G04-CMV.ab1	798	11	798		1121	0	90	5	Plus	Plus
ctg03_AA_00153	2982	505567	508548		FvFb-33-A05-CMV.ab1	801	257	240		33.7	0.76	100	0	Plus	Minus
ctg03_AA_00154	3883	505709	509591		No hit
ctg03_AA_00155	1294	511779	513072		FVFB_10_F04.ab1	750	44	750		1171	0	96	0	Plus	Plus
ctg03_AA_00156	2343	513192	515534		FvFb-58-A08-CMV.ab1	713	116	708		962	0	95	0	Plus	Plus
ctg03_AA_00157	522	515223	515744		FvMc-61-F06-CMV.ab1	709	65	99		31.9	0.38	78	7	Plus	Plus
ctg03_AA_00158	1746	516334	518079		Fungi_EST_Contig1099	1087	993	1030		37.4	0.039	80	7	Plus	Plus
ctg03_AA_00159	1290	518440	519729		FvFb-59-G11-CMV.ab1	626	15	626		1005	0	96	0	Plus	Plus
ctg03_AA_00160	5508	519923	525430		FVFB_5_E05.ab1	726	119	180		44.6	0.0007	75	0	Plus	Plus
ctg03_AA_00161	3304	528141	531444		FvMc-54-E09-CMV.ab1	723	675	720		51.8	2e-06	84	0	Plus	Plus
ctg03_AA_00162	1559	532735	534293		No hit
ctg03_AA_00163	1478	535041	536518		Fungi_EST_Contig320	1290	79	1284		2066	0	97	0	Plus	Plus
ctg03_AA_00164	722	536736	537457		Fungi_EST_Contig859	770	19	683		1137	0	97	0	Plus	Plus
ctg03_AA_00165	1723	538483	540205		Fungi_EST_Contig1592	1194	144	1194		1790	0	97	0	Plus	Plus
ctg03_AA_00166	1908	540561	542468		FvMc-61-G08-CMV.ab1	687	613	593		33.7	0.39	95	0	Plus	Minus
ctg03_AA_00167	1506	542817	544322		FvFb-47-A02-CMV.ab1	736	42	736		627	8e-180	80	0	Plus	Plus
ctg03_AA_00168	642	545077	545718		FvFb-45-B02-CMV.ab1	734	113	734		1041	0	97	0	Plus	Plus
ctg03_AA_00169	5667	546226	551892		FvFb-47-A02-CMV.ab1	736	32	736		535	2e-151	76	0	Plus	Plus
ctg03_AA_00170	3705	548541	552245		FvMc-70-C09-CMV.ab1	741	493	519		41	0.006	92	0	Plus	Plus
ctg03_AA_00171	375	553972	554346		FvMc-69-C08-CMV.ab1	703	545	527		30.1	0.64	94	0	Plus	Minus
ctg03_AA_00172	1377	555221	556597		FvMc-59-E10-CMV.ab1	653	594	616		33.7	0.31	91	0	Plus	Plus
ctg03_AA_00173	1375	556489	557863		Fungi_EST_Contig172	728	139	728		966	0	96	1	Plus	Plus
ctg03_AA_00174	357	558357	558713		FvPr-31-B01-CMV.ab1	714	648	664		31.9	0.27	100	0	Plus	Plus
ctg03_AA_00175	1518	559088	560605		Fungi_EST_Contig273	466	111	135		37.4	0.029	92	0	Plus	Plus
ctg03_AA_00176	3266	559206	562471		Fungi_EST_Contig273	466	111	135		37.4	0.054	92	0	Plus	Plus
ctg03_AA_00177	1814	563517	565330		Fungi_EST_Contig1411	750	618	641		35.6	0.12	91	0	Plus	Plus
ctg03_AA_00178	1443	566551	567993		FvMc-50-G08-CMV.ab1	613	3	401		619	1e-177	94	0	Plus	Plus
ctg03_AA_00179	1578	568592	570169		FvPr-27-E05-CMV.ab1	791	588	610		33.7	0.43	91	0	Plus	Plus
ctg03_AA_00180	4339	570347	574685		FvMc-50-G08-CMV.ab1	613	1	613		327	3e-89	72	3	Plus	Plus
ctg03_AA_00181	2614	575181	577794		FvFb-30-G05-CMV.ab1	668	106	79		33.7	0.38	85	0	Plus	Minus
ctg03_AA_00182	644	578809	579452		No hit
ctg03_AA_00183	2729	579752	582480		FVPR_2_H04.ab1	675	225	250		35.6	0.19	89	7	Plus	Plus
ctg03_AA_00184	792	582859	583650		FvFb-48-G12-CMV.ab1	564	24	564		717	0	85	8	Plus	Plus
ctg03_AA_00185	789	584943	585731		Fungi_EST_Contig442	745	1	652		895	0	90	0	Plus	Plus
ctg03_AA_00186	2775	586826	589600		No hit
ctg03_AA_00187	2378	590351	592728		FvMc-49-C04-CMV.ab1	700	1	694		1122	0	95	1	Plus	Plus
ctg03_AA_00188	4285	592976	597260		Fungi_EST_Contig638	726	7	567		884	0	90	8	Plus	Plus
ctg03_AA_00189	1441	597910	599350		Fungi_EST_Contig940	780	53	780		738	0	82	2	Plus	Plus
ctg03_AA_00190	472	599757	600228		Fungi_EST_Contig76	1116	400	384		31.9	0.24	100	0	Plus	Minus
ctg03_AA_00191	1794	600496	602289		Fungi_EST_Contig940	780	157	775		639	0	82	0	Plus	Plus
ctg03_AA_00192	753	602485	603237		Fungi_EST_Contig1211	661	389	587		201	6e-52	82	1	Plus	Plus
ctg03_AA_00193	1408	603500	604907		No hit
ctg03_AA_00194	1801	611239	613039		FVMC_9_F07.ab1	252	1	252		396	3e-110	94	0	Plus	Plus
ctg03_AA_00195	1422	613922	615343		FVFB1_E07_T7_09.ab1	653	322	291		35.6	0.068	84	0	Plus	Minus
ctg03_AA_00196	297	615912	616208		FvFb-60-F07-CMV.ab1	692	81	101		30.1	0.92	90	0	Plus	Plus
ctg03_AA_00197	1778	616423	618200		FvMc-50-G08-CMV.ab1	613	1	502		259	6e-69	71	1	Plus	Plus
ctg03_AA_00198	1283	618465	619747		FvMc-49-D12-CMV.ab1	606	14	606		960	0	95	0	Plus	Plus
ctg03_AA_00199	697	620976	621672		FVFB_9_C08.ab1	690	382	414		31.9	0.57	85	5	Plus	Plus
ctg03_AA_00200	750	622421	623170		Fungi_EST_Contig1639	1373	861	841		33.7	0.2	95	0	Plus	Minus
ctg03_AA_00201	2179	624438	626616		FvMc_23_B06.ab1	274	75	177		50	6e-06	72	1	Plus	Plus
ctg03_AA_00202	689	626872	627560		FVFB_9_H01.ab1	692	484	460		31.9	0.64	88	0	Plus	Minus
ctg03_AA_00203	721	631661	632381		Fungi_EST_Contig1372	771	17	691		1209	0	99	0	Plus	Plus
ctg03_AA_00204	1241	633236	634476		FvMc-42-F12-CMV.ab1	617	2	608		428	4e-120	75	0	Plus	Plus
ctg03_AA_00205	722	638908	639629		FvPr-26-F09-CMV.ab1	649	47	498		187	1e-47	69	2	Plus	Plus
ctg03_AA_00206	1897	640905	642801		FVFB_8_E04.ab1	705	705	9		1077	0	91	6	Plus	Minus
ctg03_AA_00207	782	643498	644279		FvPr-26-F09-CMV.ab1	649	1	592		646	0	84	2	Plus	Plus
ctg03_AA_00208	2077	646213	648289		FvMc_17_C09.ab1	423	301	323		33.7	0.52	91	0	Plus	Plus
ctg03_AA_00209	1703	650266	651968		FVPR_9_A01.ab1	212	77	57		33.7	0.32	95	0	Plus	Minus
ctg03_AA_00210	1921	652858	654778		No hit
ctg03_AA_00211	1366	655060	656425		No hit
ctg03_AA_00212	1263	657922	659184		FvMc-37-F02-CMV.ab1	774	120	153		35.6	0.085	82	0	Plus	Plus
ctg03_AA_00213	219	659753	659971		No hit
ctg03_AA_00214	1256	660678	661933		No hit
ctg03_AA_00215	1006	662678	663683		FvMc-42-F12-CMV.ab1	617	7	614		437	6e-123	76	0	Plus	Plus
ctg03_AA_00216	753	665552	666304		Fungi_EST_Contig1819	683	214	236		33.7	0.18	91	0	Plus	Plus
ctg03_AA_00217	3971	666558	670528		OUT12.22._E04_T7_10.ab1	423	114	298		68	2e-11	68	0	Plus	Plus
ctg03_AA_00218	2228	674686	676913		No hit
ctg03_AA_00219	2339	678469	680807		Fungi_EST_Contig1162	748	324	83		127	3e-29	71	4	Plus	Minus
ctg03_AA_00220	10398	681030	691427		FvMc-50-B03-CMV.ab1	516	97	516		682	0	94	2	Plus	Plus
ctg03_AA_00221	1028	694743	695770		FvMc-39-A05-CMV.ab1	765	50	34		31.9	0.86	100	0	Plus	Minus
ctg03_AA_00222	3438	698296	701733		FvFb-36-H06-CMV.ab1	782	284	261		35.6	0.25	91	0	Plus	Minus
ctg03_AA_00223	845	707380	708224		FvFb-41-D11-CMV.ab1	776	185	161		31.9	0.5	88	0	Plus	Minus
ctg03_AA_00224	3107	710070	713176		FVFB_3_A05.ab1	721	678	700		33.7	0.32	91	0	Plus	Plus
ctg03_AA_00225	2389	713850	716238		Fungi_EST_Contig910	804	723	693		37.4	0.036	87	3	Plus	Minus
ctg03_AA_00226	273	717195	717467		FvMc-42-E06-CMV.ab1	527	519	499		33.7	0.057	95	0	Plus	Minus
ctg03_AA_00227	168	719726	719893		FVPR_20_H11.ab1	535	334	313		31.9	0.14	90	0	Plus	Minus
ctg03_AA_00228	534	720472	721005		No hit
ctg03_AA_00229	1165	722275	723439		Fungi_EST_Contig724	1305	1203	1184		31.9	0.68	95	0	Plus	Minus
ctg03_AA_00230	292	724495	724786		Fungi_EST_Contig1381	726	272	289		33.7	0.042	100	0	Plus	Plus
ctg03_AA_00231	1112	727868	728979		FVMC_6_B01.ab1	741	568	547		35.6	0.046	95	0	Plus	Minus
ctg03_AA_00232	2509	729695	732203		FVMC_1_A08.ab1	682	377	403		44.6	0.0003	96	0	Plus	Plus
ctg03_AA_00233	8732	732442	741173		Fungi_EST_Contig1626	810	248	268		39.2	0.038	100	0	Plus	Plus
ctg03_AA_00234	2447	741831	744277		FvFb-53-B08-CMV.ab1	204	69	111		41	0.004	79	12	Plus	Plus
ctg03_AA_00235	4739	744798	749536		Fungi_EST_Contig1494	1092	266	292		35.6	0.19	88	0	Plus	Plus
ctg03_AA_00236	8255	750406	758660		No hit
ctg03_AA_00237	5134	759298	764431		FvFb-39-F04-CMV.ab1	782	644	676		37.4	0.1	84	0	Plus	Plus
ctg03_AA_00238	1765	765291	767055		Fungi_EST_Contig153	937	562	579		33.7	0.47	100	0	Plus	Plus
ctg03_AA_00239	800	767531	768330		FvMc-61-D02-CMV.ab1	748	587	608		31.9	0.7	90	0	Plus	Plus
ctg03_AA_00240	823	771750	772572		Fungi_EST_Contig1760	703	33	615		594	3e-170	82	0	Plus	Plus
ctg03_AA_00241	955	773150	774104		Fungi_EST_Contig1178	681	63	602		787	0	90	8	Plus	Plus
ctg03_AA_00242	910	776427	777336		Fungi_EST_Contig1148	641	8	352		623	3e-179	100	0	Plus	Plus
ctg03_AA_00243	2403	778816	781218		No hit
ctg03_AA_00244	2043	781717	783759		Fungi_EST_Contig993	795	276	314		42.8	0.001	85	2	Plus	Plus
ctg03_AA_00245	540	785567	786106		FvPr-25-F10-CMV.ab1	770	57	283		266	9e-72	85	0	Plus	Plus
ctg03_AA_00246	679	786507	787185		Fungi_EST_Contig157	709	25	603		964	0	96	0	Plus	Plus
ctg03_AA_00247	531	787462	787992		FVFB_6_D04.ab1	740	69	593		814	0	93	1	Plus	Plus
ctg03_AA_00248	827	788703	789529		FvMc-62-D09-CMV.ab1	301	1	247		423	8e-119	97	0	Plus	Plus
ctg03_AA_00249	597	790482	791078		Fungi_EST_Contig1637	829	47	643		897	0	91	7	Plus	Plus
ctg03_AA_00250	2065	794149	796213		FvMc_26_F02.ab1	424	108	128		33.7	0.41	95	0	Plus	Plus
ctg03_AA_00251	2059	800365	802423		FVMC_12_B08.ab1	521	1	457		774	0	97	0	Plus	Plus
ctg03_AA_00252	292	802864	803155		No hit
ctg03_AA_00253	1357	807801	809157		FvMc-39-H09-CMV.ab1	796	102	64		35.6	0.11	79	0	Plus	Minus
ctg03_AA_00254	3281	809813	813093		Fungi_EST_Contig1286	608	83	113		44.6	0.0004	93	3	Plus	Plus
ctg03_AA_00255	2011	813499	815509		Fungi_EST_Contig1699	505	258	276		35.6	0.13	100	0	Plus	Plus
ctg03_AA_00256	636	816118	816753		Fungi_EST_Contig196	641	153	589		762	0	98	0	Plus	Plus
ctg03_AA_00257	1783	818106	819888		Fungi_EST_Contig402	1026	754	782		35.6	0.13	86	0	Plus	Plus
ctg03_AA_00258	3268	820154	823421		FVFB_21_D02.ab1	267	1	267		423	3e-118	95	0	Plus	Plus
ctg03_AA_00259	2220	823905	826124		FvPr-30-E07-CMV.ab1	594	110	92		35.6	0.14	100	0	Plus	Minus
ctg03_AA_00260	1760	828483	830242		FVMC_15_1_C08.ab1	570	264	570		518	3e-147	97	0	Plus	Plus
ctg03_AA_00261	2717	833743	836459		FVMC_6_G01.ab1	746	1	618		908	0	91	5	Plus	Plus
ctg03_AA_00262	2049	836992	839040		FvFb-57-F07-CMV.ab1	626	1	578		818	0	91	2	Plus	Plus
ctg03_AA_00263	1478	840316	841793		FvMc-29-F08-CMV.ab1	760	459	485		35.6	0.099	88	0	Plus	Plus
ctg03_AA_00264	2406	842356	844761		No hit
ctg03_AA_00265	3059	845235	848293		No hit
ctg03_AA_00266	1650	849047	850696		Fungi_EST_Contig282	1158	2	1158		1992	0	98	0	Plus	Plus
ctg03_AA_00267	4551	850927	855477		Fungi_EST_Contig623	1203	1008	1026		35.6	0.29	100	0	Plus	Plus
ctg03_AA_00268	4978	855642	860619		No hit
ctg03_AA_00269	2427	860870	863296		FvFb-39-A08-CMV.ab1	750	475	505		33.7	0.56	82	8	Plus	Plus
ctg03_AA_00270	2462	865259	867720		Fungi_EST_Contig1082	667	1	507		838	0	95	1	Plus	Plus
ctg03_AA_00271	1282	868372	869653		Fungi_EST_Contig1144	779	349	327		33.7	0.28	91	0	Plus	Minus
ctg03_AA_00272	2117	869942	872058		FvMc-46-F07-CMV.ab1	702	526	553		33.7	0.43	85	0	Plus	Plus
ctg03_AA_00273	5537	872259	877795		FvMc-54-E09-CMV.ab1	723	324	360		35.6	0.37	81	0	Plus	Plus
ctg03_AA_00274	2391	878085	880475		FvFb-59-F02-CMV.ab1	708	70	708		1112	0	98	0	Plus	Plus
ctg03_AA_00275	760	890306	891065		Fungi_EST_Contig1690	741	234	201		35.6	0.05	82	0	Plus	Minus
ctg03_AA_00276	2056	891350	893405		Fungi_EST_Contig1737	807	193	217		33.7	0.38	86	13	Plus	Plus
ctg03_AA_00277	5186	893982	899167		FvFb-32-B10-CMV.ab1	727	440	421		37.4	0.056	100	0	Plus	Minus
ctg03_AA_00278	438	901848	902285		FvFb-53-B10-CMV.ab1	597	327	473		242	1e-64	96	0	Plus	Plus
ctg03_AA_00279	629	905812	906440		No hit
ctg03_AA_00280	3037	906502	909538		FVMC_13_H04.ab1	646	1	646		1088	0	97	0	Plus	Plus
ctg03_AA_00281	923	910025	910947		FvFb-35-G05-CMV.ab1	857	31	855		1353	0	96	0	Plus	Plus
ctg03_AA_00282	2442	911431	913872		Fungi_EST_Contig1155	975	39	975		1225	0	88	7	Plus	Plus
ctg03_AA_00283	4392	914231	918622		FvMc-43-B05-CMV.ab1	779	398	416		35.6	0.23	100	0	Plus	Plus
ctg03_AA_00284	2459	919222	921680		FvFb-33-F04-CMV.ab1	706	706	634		118	1e-26	95	0	Plus	Minus
ctg03_AA_00285	1411	922554	923964		FVFB_14_B07.ab1	693	102	692		710	0	82	9	Plus	Plus
ctg03_AA_00286	1437	925178	926614		FvMc-32-H06-CMV.ab1	833	733	704		37.4	0.028	86	0	Plus	Minus
ctg03_AA_00287	1973	927081	929053		FVPR_3_E07.ab1	537	162	140		33.7	0.44	95	4	Plus	Minus
ctg03_AA_00288	2297	929424	931720		No hit
ctg03_AA_00289	1119	933632	934750		FVMC_12_F02.ab1	528	281	313		33.7	0.29	84	3	Plus	Plus
ctg03_AA_00290	735	936856	937590		FvFb-58-C10-CMV.ab1	578	334	359		33.7	0.2	86	10	Plus	Plus
ctg03_AA_00291	1471	937768	939238		FvMc-44-D07-CMV.ab1	150	124	90		37.4	0.03	82	0	Plus	Minus
ctg03_AA_00292	3943	939667	943609		FvMc-59-E04-CMV.ab1	780	1	780		1128	0	91	3	Plus	Plus
ctg03_AA_00293	1386	943874	945259		FVPR_6_E11.ab1	621	220	621		717	0	99	0	Plus	Plus
ctg03_AA_00294	2860	947380	950239		FvMc-40-B07-CMV.ab1	746	109	746		877	0	89	5	Plus	Plus
ctg03_AA_00295	818	950981	951798		FVFB_7_E01.ab1	739	20	596		865	0	91	3	Plus	Plus
ctg03_AA_00296	1898	951890	953787		FvMc-29-E07-CMV.ab1	700	627	683		41	0.002	75	0	Plus	Plus
ctg03_AA_00297	2221	954610	956830		FvMc-54-C02-CMV.ab1	570	16	570		993	0	99	0	Plus	Plus
ctg03_AA_00298	1621	956972	958592		FVMC_1_A08.ab1	682	501	476		33.7	0.21	88	0	Plus	Minus
ctg03_AA_00299	387	958206	958592		No hit
ctg03_AA_00300	1844	961120	962963		FvFb-34-D07-CMV.ab1	733	59	720		462	3e-130	76	1	Plus	Plus
ctg03_AA_00301	1134	963491	964624		FVFB_3_A01.ab1	662	45	564		861	0	96	0	Plus	Plus
ctg03_AA_00302	1685	964001	965685		Fungi_EST_Contig1801	663	44	663		1029	0	96	0	Plus	Plus
ctg03_AA_00303	1023	964931	965953		Fungi_EST_Contig1204	719	54	719		1193	0	99	0	Plus	Plus
ctg03_AA_00304	562	966006	966567		FvMc-43-B10-CMV.ab1	698	556	540		31.9	0.37	100	0	Plus	Minus
ctg03_AA_00305	893	966733	967625		Fungi_EST_Contig1801	663	56	209		57.2	2e-08	69	1	Plus	Plus
ctg03_AA_00306	2447	968099	970545		FvMc-30-C03-CMV.ab1	683	62	267		89.7	7e-18	70	2	Plus	Plus
ctg03_AA_00307	1736	970873	972608		FvMc-67-D08-CMV.ab1	790	1	790		1384	0	98	0	Plus	Plus
ctg03_AA_00308	2598	975225	977822		FVFB_27_B09.ab1	482	200	176		37.4	0.049	92	0	Plus	Minus
ctg03_AA_00309	4942	979944	984885		Fungi_EST_Contig2021	749	16	747		1288	0	99	0	Plus	Plus
ctg03_AA_00310	115	986261	986375		FvMc-35-F11-CMV.ab1	702	141	156		30.1	0.31	100	0	Plus	Plus
ctg03_AA_00311	1332	986760	988091		Fungi_EST_Contig525	601	444	476		33.7	0.28	81	0	Plus	Plus
ctg03_AA_00312	1132	988715	989846		Fungi_EST_Contig1258	1086	681	899		84.2	1e-16	69	4	Plus	Plus
ctg03_AA_00313	1588	990610	992197		No hit
ctg03_AA_00314	4740	992982	997721		FvFb-42-D11-CMV.ab1	607	1	607		1072	0	99	0	Plus	Plus
ctg03_AA_00315	476	999340	999815		No hit
ctg03_AA_00316	519	1001764	1002282		FvMc-64-F05-CMV.ab1	742	110	133		35.6	0.035	91	0	Plus	Plus
ctg03_AA_00317	379	1003676	1004054		FVMC_9_F12.ab1	610	257	275		35.6	0.02	100	0	Plus	Plus
ctg03_AA_00318	1892	1004578	1006469		FvMc-54-E07-CMV.ab1	493	446	463		33.7	0.48	100	0	Plus	Plus
ctg03_AA_00319	329	1006615	1006943		No hit
ctg03_AA_00320	1110	1008944	1010053		FVMC_11_F04.ab1	658	147	658		756	0	92	0	Plus	Plus
ctg03_AA_00321	1363	1011260	1012622		No hit
ctg03_AA_00322	2010	1012807	1014816		FVFB_13_D02.ab1	690	1	690		1236	0	99	0	Plus	Plus
ctg03_AA_00323	1786	1015007	1016792		Fungi_EST_Contig362	594	307	344		35.6	0.1	81	7	Plus	Plus
ctg03_AA_00324	3087	1017149	1020235		FvMc-40-D10-CMV.ab1	793	736	756		33.7	0.7	95	0	Plus	Plus
ctg03_AA_00325	1361	1020638	1021998		FVMC_13_B03.ab1	745	273	293		33.7	0.28	95	0	Plus	Plus
ctg03_AA_00326	764	1023150	1023913		FvMc-61-F04-CMV.ab1	675	169	192		31.9	0.52	91	4	Plus	Plus
ctg03_AA_00327	1639	1024025	1025663		FVFB_11_F08.ab1	648	140	648		744	0	92	5	Plus	Plus
ctg03_AA_00328	3626	1026553	1030178		Fungi_EST_Contig913	799	64	799		1099	0	92	2	Plus	Plus
ctg03_AA_00329	825	1030687	1031511		FVFB_7_A05.ab1	752	474	457		33.7	0.21	100	0	Plus	Minus
ctg03_AA_00330	2639	1032032	1034670		No hit
ctg03_AA_00331	6692	1035245	1041936		FVMC_1_E12.ab1	666	257	620		648	0	99	0	Plus	Plus
ctg03_AA_00332	1338	1042316	1043653		Fungi_EST_Contig1397	777	31	777		1330	0	99	0	Plus	Plus
ctg03_AA_00333	5594	1044648	1050241		No hit
ctg03_AA_00334	1364	1048950	1050313		FvMc-37-D04-CMV.ab1	703	650	670		33.7	0.33	95	0	Plus	Plus
ctg03_AA_00335	1756	1051269	1053024		FVFB_6_F11.ab1	723	1	723		1272	0	99	0	Plus	Plus
ctg03_AA_00336	1268	1053309	1054576		Fungi_EST_Contig636	773	39	773		955	0	87	5	Plus	Plus
ctg03_AA_00337	1523	1055114	1056636		No hit
ctg03_AA_00338	1731	1058724	1060454		No hit
ctg03_AA_00339	1998	1065718	1067715		FvFb-43-H05-CMV.ab1	594	232	259		33.7	0.34	85	0	Plus	Plus
ctg03_AA_00340	219	1068155	1068373		Fungi_EST_Contig1792	730	314	532		387	2e-108	99	0	Plus	Plus
ctg03_AA_00341	149705	1071986	1221690		Fungi_EST_Contig1826	793	149	793		1155	0	99	0	Plus	Plus
ctg03_AA_00342	1641	1077663	1079303		Fungi_EST_Contig61	681	351	539		333	2e-91	98	0	Plus	Plus
ctg03_AA_00343	937	1083787	1084723		Fungi_EST_Contig1410	1075	362	383		31.9	0.69	90	0	Plus	Plus
ctg03_AA_00344	786	1087716	1088501		Fungi_EST_Contig952	1598	968	995		33.7	0.14	85	0	Plus	Plus
ctg03_AA_00345	586	1089472	1090057		FVFB_15_E08.ab1	692	494	511		33.7	0.13	100	0	Plus	Plus
ctg03_AA_00346	4013	1094023	1098035		FvMc-48-B09-CMV.ab1	740	184	150		33.7	0.73	82	2	Plus	Minus
ctg03_AA_00347	844	1100168	1101011		Fungi_EST_Contig1275	706	175	706		946	0	99	0	Plus	Plus
ctg03_AA_00348	887	1102386	1103272		Fungi_EST_Contig1499	512	190	512		565	2e-161	98	0	Plus	Plus
ctg03_AA_00349	6451	1103615	1110065		FVFB_18_C09.ab1	155	1	155		280	6e-75	100	0	Plus	Plus
ctg03_AA_00350	1841	1110342	1112182		FVMC_6_E05.ab1	450	134	450		563	8e-161	99	0	Plus	Plus
ctg03_AA_00351	1210	1113149	1114358		FvMc-46-B10-CMV.ab1	663	63	663		1079	0	99	0	Plus	Plus
ctg03_AA_00352	991	1118027	1119017		Fungi_EST_Contig1824	836	30	653		937	0	91	8	Plus	Plus
ctg03_AA_00353	2629	1119280	1121908		FvMc-45-D07-CMV.ab1	744	1	744		1333	0	99	0	Plus	Plus
ctg03_AA_00354	902	1122244	1123145		FvMc-52-E07-CMV.ab1	649	450	470		33.7	0.14	95	0	Plus	Plus
ctg03_AA_00355	3616	1123283	1126898		Fungi_EST_Contig1406	700	630	653		35.6	0.23	91	0	Plus	Plus
ctg03_AA_00356	2046	1127143	1129188		Fungi_EST_Contig581	1775	88	1713		2837	0	98	0	Plus	Plus
ctg03_AA_00357	1836	1129482	1131317		No hit
ctg03_AA_00358	3633	1140202	1143834		FvMc-53-E01-CMV.ab1	684	1	684		1153	0	97	0	Plus	Plus
ctg03_AA_00359	1647	1146093	1147739		Fungi_EST_Contig1991	1065	11	977		1703	0	99	0	Plus	Plus
ctg03_AA_00360	680	1147913	1148592		FvMc-47-E07-CMV.ab1	754	54	481		334	2e-92	77	0	Plus	Plus
ctg03_AA_00361	933	1148671	1149603		FvMc_17_F03.ab1	316	1	316		565	2e-161	99	0	Plus	Plus
ctg03_AA_00362	1861	1150565	1152425		FVPR_6_G10.ab1	684	120	684		978	0	98	0	Plus	Plus
ctg03_AA_00363	414	1153890	1154303		No hit
ctg03_AA_00364	518	1155131	1155648		Fungi_EST_Contig1437	709	218	238		30.1	0.95	90	0	Plus	Plus
ctg03_AA_00365	3175	1156026	1159200		FVFB_9_F04.ab1	694	488	466		33.7	0.52	95	4	Plus	Minus
ctg03_AA_00366	4221	1159643	1163863		FVPR_6_A02.ab1	416	1	416		700	0	97	0	Plus	Plus
ctg03_AA_00367	426	1164050	1164475		FVFB_5_G08.ab1	591	115	525		580	4e-166	90	3	Plus	Plus
ctg03_AA_00368	609	1164720	1165328		FvFb-43-E04-CMV.ab1	700	384	430		31.9	0.52	77	4	Plus	Plus
ctg03_AA_00369	2404	1170080	1172483		Fungi_EST_Contig1341	880	852	880		44.6	0.0002	93	0	Plus	Plus
ctg03_AA_00370	3004	1172147	1175150		Fungi_EST_Contig1341	880	1	880		1561	0	99	0	Plus	Plus
ctg03_AA_00371	2262	1175553	1177814		FvMc-29-B04-CMV.ab1	724	414	447		41	0.003	88	2	Plus	Plus
ctg03_AA_00372	888	1178713	1179600		FvFb-37-D09-CMV.ab1	748	441	457		31.9	0.42	100	0	Plus	Plus
ctg03_AA_00373	966	1180971	1181936		FvPr-25-H11-CMV.ab1	599	348	372		31.9	0.9	88	0	Plus	Plus
ctg03_AA_00374	1606	1182854	1184459		FvMc-51-E02-CMV.ab1	578	302	324		37.4	0.032	95	0	Plus	Plus
ctg03_AA_00375	1763	1185133	1186895		FvFb-57-A02-CMV.ab1	683	592	619		33.7	0.39	85	0	Plus	Plus
ctg03_AA_00376	3249	1187119	1190367		FvMc_25_G07.ab1	281	1	281		493	3e-139	98	0	Plus	Plus
ctg03_AA_00377	2608	1194464	1197071		FvPr-26-A09-CMV.ab1	699	225	272		51.8	2e-06	83	0	Plus	Plus
ctg03_AA_00378	1122	1198324	1199445		FvMc-67-E07-CMV.ab1	763	634	655		31.9	1	90	0	Plus	Plus
ctg03_AA_00379	1372	1198354	1199725		No hit
ctg03_AA_00380	4927	1200109	1205035		FvFb-53-C11-CMV.ab1	531	240	258		35.6	0.32	100	0	Plus	Plus
ctg03_AA_00381	4255	1207336	1211590		FvPr-24-G08-CMV.ab1	732	101	84		33.7	0.96	100	0	Plus	Minus
ctg03_AA_00382	2724	1213230	1215953		FvFb-43-C02-CMV.ab1	667	273	314		44.6	0.0002	83	0	Plus	Plus
ctg03_AA_00383	1121	1216149	1217269		FvMc-65-A06-CMV.ab1	529	100	356		59	6e-09	65	3	Plus	Plus
ctg03_AA_00384	952	1217584	1218535		Fungi_EST_Contig936	803	128	803		1214	0	99	0	Plus	Plus
ctg03_AA_00385	3088	1223336	1226423		FvMc-68-E08-CMV.ab1	702	1	702		1267	0	100	0	Plus	Plus
ctg03_AA_00386	1244	1228354	1229597		Fungi_EST_Contig1529	700	114	700		1059	0	100	0	Plus	Plus
ctg03_AA_00387	1499	1230537	1232035		Fungi_EST_Contig1378	1009	833	861		35.6	0.096	89	3	Plus	Plus
ctg03_AA_00388	1390	1233855	1235244		Fungi_EST_Contig554	850	39	196		212	6e-55	89	1	Plus	Plus
ctg03_AA_00389	874	1236517	1237390		FvPr-29-D04-CMV.ab1	736	80	59		31.9	0.82	90	0	Plus	Minus
ctg03_AA_00390	748	1239829	1240576		FvMc-39-E06-CMV.ab1	763	47	602		994	0	99	0	Plus	Plus
ctg03_AA_00391	6003	1240766	1246768		Fungi_EST_Contig779	764	415	388		37.4	0.13	89	0	Plus	Minus
ctg03_AA_00392	2473	1247404	1249876		FVPR_3_F03.ab1	717	695	714		37.4	0.053	100	0	Plus	Plus
ctg03_AA_00393	1516	1250483	1251998		Fungi_EST_Contig1689	730	686	669		33.7	0.33	100	0	Plus	Minus
ctg03_AA_00394	662	1252461	1253122		No hit
ctg03_AA_00395	1079	1254195	1255273		FVFB2_E07_T7_09.ab1	659	606	640		37.4	0.02	82	0	Plus	Plus
ctg03_AA_00396	915	1259649	1260563		Fungi_EST_Contig1977	979	246	744		895	0	99	0	Plus	Plus
ctg03_AA_00397	1811	1264627	1266437		FvMc-70-H02-CMV.ab1	686	455	437		35.6	0.12	100	0	Plus	Minus
ctg03_AA_00398	6164	1266918	1273081		Fungi_EST_Contig631	793	299	320		35.6	0.42	95	0	Plus	Plus
ctg03_AA_00399	8925	1273223	1282147		FvMc-69-E03-CMV.ab1	803	317	336		37.4	0.17	100	0	Plus	Plus
ctg03_AA_00400	1964	1284666	1286629		Fungi_EST_Contig1115	1034	67	1034		1741	0	99	0	Plus	Plus
ctg03_AA_00401	1008	1287562	1288569		FVMC_12_G02.ab1	676	2	544		944	0	98	0	Plus	Plus
ctg03_AA_00402	2152	1289086	1291237		FVPR_15_B08.ab1	425	1	425		749	0	99	0	Plus	Plus
ctg03_AA_00403	4426	1291346	1295771		FMC3_D03_T7_07.ab1	640	125	106		37.4	0.072	100	0	Plus	Minus
ctg03_AA_00404	2268	1295559	1297826		Fungi_EST_Contig371	989	28	989		1730	0	99	0	Plus	Plus
ctg03_AA_00405	2244	1298084	1300327		No hit
ctg03_AA_00406	1696	1301648	1303343		FVFB1_E05_T7_09.ab1	620	1	620		1113	0	99	0	Plus	Plus
ctg03_AA_00407	1279	1305010	1306288		FvPr-24-E03-CMV.ab1	732	141	732		957	0	95	4	Plus	Plus
ctg03_AA_00408	945	1307780	1308724		Fungi_EST_Contig876	739	29	739		1186	0	93	6	Plus	Plus
ctg03_AA_00409	2284	1309487	1311770		FVMC_13_D06.ab1	604	1	587		1059	0	100	0	Plus	Plus
ctg03_AA_00410	2931	1316776	1319706		FvMc-31-C02-CMV.ab1	525	331	298		37.4	0.047	85	5	Plus	Minus
ctg03_AA_00411	5380	1319872	1325251		FvMc-51-F01-CMV.ab1	645	58	590		908	0	97	0	Plus	Plus
ctg03_AA_00412	1012	1325405	1326416		FvPr-31-G01-CMV.ab1	733	489	525		31.9	0.85	81	13	Plus	Plus
ctg03_AA_00413	932	1326515	1327446		FMC3_G06_T7_14.ab1	497	2	148		41	0.001	65	0	Plus	Plus
ctg03_AA_00414	899	1330860	1331758		Fungi_EST_Contig1853	895	325	895		1031	0	100	0	Plus	Plus
ctg03_AA_00415	2047	1332130	1334176		FvFb-53-H03-CMV.ab1	723	198	175		39.2	0.012	95	0	Plus	Minus
ctg03_AA_00416	1314	1336030	1337343		No hit
ctg03_AA_00417	860	1338565	1339424		FvMc-49-D04-CMV.ab1	674	10	674		1090	0	93	5	Plus	Plus
ctg03_AA_00418	1293	1339705	1340997		Fungi_EST_Contig162	792	28	792		1380	0	100	0	Plus	Plus
ctg03_AA_00419	2430	1341144	1343573		No hit
ctg03_AA_00420	4300	1345545	1349844		FvMc-36-E05-CMV.ab1	720	239	216		35.6	0.3	91	0	Plus	Minus
ctg03_AA_00421	692	1356064	1356755		No hit
ctg03_AA_00422	1522	1356507	1358028		No hit
ctg03_AA_00423	2351	1359668	1362018		No hit
ctg03_AA_00424	2778	1359668	1362445		No hit
ctg03_AA_00425	2459	1362122	1364580		FVMC_2_C08.ab1	723	1	723		1200	0	96	0	Plus	Plus
ctg03_AA_00426	4144	1365380	1369523		FVFB2_A07_T7_01.ab1	586	1	586		1047	0	99	0	Plus	Plus
ctg03_AA_00427	2532	1372354	1374885		FvMc-70-H12-CMV.ab1	634	314	292		37.4	0.046	95	0	Plus	Minus
ctg03_AA_00428	408	1375179	1375586		No hit
ctg03_AA_00429	1514	1375313	1376826		FVFB_27_H06.ab1	372	1	372		489	1e-138	86	12	Plus	Plus
ctg03_AA_00430	3930	1377041	1380970		FVPR_4_B09.ab1	695	407	431		33.7	0.99	92	4	Plus	Plus
ctg03_AA_00431	2805	1382262	1385066		Fungi_EST_Contig1094	1448	634	667		35.6	0.13	82	0	Plus	Plus
ctg03_AA_00432	2063	1385704	1387766		FvFb-30-B01-CMV.ab1	541	65	89		33.7	0.46	92	4	Plus	Plus
ctg03_AA_00433	4831	1391033	1395863		FvMc-56-F08-CMV.ab1	592	1	592		1068	0	100	0	Plus	Plus
ctg03_AA_00434	3689	1395945	1399633		FvMc-31-E03-CMV.ab1	744	36	744		1274	0	99	0	Plus	Plus
ctg03_AA_00435	1476	1400730	1402205		No hit
ctg03_AA_00436	1724	1402550	1404273		FvFb-32-B05-CMV.ab1	784	193	784		1050	0	99	0	Plus	Plus
ctg03_AA_00437	6511	1404630	1411140		Fungi_EST_Contig917	700	447	470		35.6	0.2	91	0	Plus	Plus
ctg03_AA_00438	1486	1412496	1413981		FvMc-30-C01-CMV.ab1	729	18	625		1002	0	92	7	Plus	Plus
ctg03_AA_00439	1655	1414209	1415863		FvFb-53-H08-CMV.ab1	604	1	604		1003	0	96	0	Plus	Plus
ctg03_AA_00440	3638	1417597	1421234		Fungi_EST_Contig1669	772	25	460		787	0	100	0	Plus	Plus
ctg03_AA_00441	1215	1422265	1423479		FvFb-45-B11-CMV.ab1	783	1	710		1245	0	98	0	Plus	Plus
ctg03_AA_00442	2926	1423243	1426168		FvMc-67-H10-CMV.ab1	748	1	748		1350	0	100	0	Plus	Plus
ctg03_AA_00443	1269	1426955	1428223		FvFb-60-H12-CMV.ab1	592	296	592		531	4e-151	99	0	Plus	Plus
ctg03_AA_00444	3972	1428619	1432590		Fungi_EST_Contig534	310	149	175		35.6	0.21	88	0	Plus	Plus
ctg03_AA_00445	532	1432882	1433413		Fungi_EST_Contig1250	705	441	705		479	8e-136	100	0	Plus	Plus
ctg03_AA_00446	1384	1433204	1434587		Fungi_EST_Contig1250	705	107	590		874	0	100	0	Plus	Plus
ctg03_AA_00447	2097	1436238	1438334		FvFb-58-A10-CMV.ab1	703	468	446		33.7	0.44	91	0	Plus	Minus
ctg03_AA_00448	2037	1439810	1441846		Fungi_EST_Contig322	1492	492	1389		1559	0	98	1	Plus	Plus
ctg03_AA_00449	3737	1441745	1445481		FVPR_3_H02.ab1	654	104	654		989	0	99	0	Plus	Plus
ctg03_AA_00450	1266	1446855	1448120		FvFb-42-F02-CMV.ab1	687	22	685		1074	0	95	3	Plus	Plus
ctg03_AA_00451	2883	1450302	1453184		Fungi_EST_Contig775	873	210	383		215	8e-56	77	22	Plus	Plus
ctg03_AA_00452	1665	1453349	1455013		FvFb-35-G06-CMV.ab1	287	37	287		448	5e-126	99	0	Plus	Plus
ctg03_AA_00453	1073	1455296	1456368		FVPR_20_H10.ab1	505	70	94		33.7	0.22	92	4	Plus	Plus
ctg03_AA_00454	1153	1456430	1457582		FVFB_6_E03.ab1	676	1	676		1202	0	99	0	Plus	Plus
ctg03_AA_00455	3610	1458231	1461840		FvFb-31-G03-CMV.ab1	682	460	483		35.6	0.21	92	7	Plus	Plus
ctg03_AA_00456	2859	1462811	1465669		FVFB_13_D02.ab1	690	200	226		41	0.004	92	0	Plus	Plus
ctg03_AA_00457	2411	1465965	1468375		FvPr-32-D01-CMV.ab1	649	212	195		33.7	0.6	100	0	Plus	Minus
ctg03_AA_00458	8308	1468714	1477021		No hit
ctg03_AA_00459	1218	1477261	1478478		FvMc-65-E02-CMV.ab1	624	1	624		1099	0	99	0	Plus	Plus
ctg03_AA_00460	2477	1478656	1481132		Fungi_EST_Contig548	607	1	542		969	0	99	0	Plus	Plus
ctg03_AA_00461	1662	1481535	1483196		FvFb-35-B01-CMV.ab1	807	1	737		1144	0	93	4	Plus	Plus
ctg03_AA_00462	1318	1483652	1484969		Fungi_EST_Contig856	757	7	757		1200	0	93	4	Plus	Plus
ctg03_AA_00463	1660	1486004	1487663		No hit
ctg03_AA_00464	2576	1488936	1491511		FvFb-46-D01-CMV.ab1	697	314	441		73.4	5e-13	72	2	Plus	Plus
ctg03_AA_00465	4849	1492209	1497057		No hit
ctg03_AA_00466	1822	1497749	1499570		Fungi_EST_Contig1720	1572	188	1572		2354	0	97	0	Plus	Plus
ctg03_AA_00467	1909	1500018	1501926		Fungi_EST_Contig1901	740	1	740		1312	0	99	0	Plus	Plus
ctg03_AA_00468	4109	1502735	1506843		FVPR_6_H02.ab1	495	173	208		35.6	0.29	83	5	Plus	Plus
ctg03_AA_00469	6458	1506927	1513384		FvFb-33-F03-CMV.ab1	785	1	785		1348	0	98	0	Plus	Plus
ctg03_AA_00470	1194	1513709	1514902		FVPR_7_B05.ab1	452	41	452		489	1e-138	85	7	Plus	Plus
ctg03_AA_00471	1475	1515357	1516831		Fungi_EST_Contig269	1044	34	993		1680	0	98	1	Plus	Plus
ctg03_AA_00472	2546	1518467	1521012		FvFb-46-D01-CMV.ab1	697	313	441		78.8	1e-14	73	2	Plus	Plus
ctg03_AA_00473	1951	1521569	1523519		FvFb-48-A12-CMV.ab1	525	35	525		845	0	96	2	Plus	Plus
ctg03_AA_00474	740	1523974	1524713		FvMc-37-G02-CMV.ab1	690	425	447		33.7	0.14	91	0	Plus	Plus
ctg03_AA_00475	2548	1525154	1527701		FVFB_12_C04.ab1	679	505	678		42.8	0.001	66	2	Plus	Plus
ctg03_AA_00476	669	1528073	1528741		Fungi_EST_Contig1198	869	6	282		125	4e-29	70	0	Plus	Plus
ctg03_AA_00477	836	1529381	1530216		FvMc-52-H03-CMV.ab1	688	3	688		1205	0	98	0	Plus	Plus
ctg03_AA_00478	2120	1532193	1534312		FvFb-50-B02-CMV.ab1	484	325	342		33.7	0.49	100	0	Plus	Plus
ctg03_AA_00479	2090	1534377	1536466		FvFb-38-F12-CMV.ab1	751	41	19		37.4	0.034	95	0	Plus	Minus
ctg03_AA_00480	1476	1536647	1538122		FVMC_15_1_H01.ab1	540	29	540		910	0	99	0	Plus	Plus
ctg03_AA_00481	1366	1541454	1542819		Fungi_EST_Contig623	1203	39	195		71.6	1e-12	70	0	Plus	Plus
ctg03_AA_00482	3005	1543246	1546250		FvFb-34-A01-CMV.ab1	756	731	704		37.4	0.052	89	0	Plus	Minus
ctg03_AA_00483	2771	1546308	1549078		Fungi_EST_Contig674	743	21	628		1047	0	98	0	Plus	Plus
ctg03_AA_00484	3306	1549346	1552651		FvMc-55-D06-CMV.ab1	800	666	638		35.6	0.1	86	0	Plus	Minus
ctg03_AA_00485	1699	1558124	1559822		FVMC_1_D09.ab1	541	14	36		33.7	0.34	91	0	Plus	Plus
ctg03_AA_00486	513	1563848	1564360		No hit
ctg03_AA_00487	3026	1566656	1569681		No hit
ctg03_AA_00488	1681	1570002	1571682		FvPr-27-G01-CMV.ab1	721	404	427		35.6	0.12	91	0	Plus	Plus
ctg03_AA_00489	1687	1571743	1573429		FVFB_10_D08.ab1	672	1	672		1189	0	99	0	Plus	Plus
ctg03_AA_00490	2226	1575321	1577546		FvMc-48-A04-CMV.ab1	697	417	400		33.7	0.51	100	0	Plus	Minus
ctg03_AA_00491	1196	1580332	1581527		Fungi_EST_Contig1805	1150	626	601		33.7	0.23	88	0	Plus	Minus
ctg03_AA_00492	942	1583898	1584839		FvMc-29-H11-CMV.ab1	760	5	760		1283	0	97	0	Plus	Plus
ctg03_AA_00493	892	1585193	1586084		FvPr-32-E04-CMV.ab1	664	253	274		35.6	0.057	95	0	Plus	Plus
ctg03_AA_00494	710	1586819	1587528		Fungi_EST_Contig1198	869	222	539		73.4	2e-13	65	3	Plus	Plus
ctg03_AA_00495	1884	1588032	1589915		OUT12.22._F03_T7_11.ab1	338	105	126		33.7	0.41	95	4	Plus	Plus
ctg03_AA_00496	1313	1590140	1591452		FvMc-67-A07-CMV.ab1	735	439	459		33.7	0.24	95	0	Plus	Plus
ctg03_AA_00497	1188	1591770	1592957		FvFb-33-E04-CMV.ab1	777	461	439		33.7	0.24	91	0	Plus	Minus
ctg03_AA_00498	1167	1593303	1594469		No hit
ctg03_AA_00499	842	1595387	1596228		Fungi_EST_Contig130	834	542	567		35.6	0.042	92	3	Plus	Plus
ctg03_AA_00500	2995	1596625	1599619		FvPr-26-C03-CMV.ab1	657	325	358		35.6	0.21	82	0	Plus	Plus
ctg03_AA_00501	805	1601270	1602074		No hit
ctg03_AA_00502	1935	1602584	1604518		No hit
ctg03_AA_00503	2670	1605003	1607672		No hit
ctg03_AA_00504	636	1607519	1608154		FvFb-37-E12-CMV.ab1	806	501	476		31.9	0.28	88	7	Plus	Minus
ctg03_AA_00505	2743	1608667	1611409		FvPr-23-C07-CMV.ab1	554	401	90		347	2e-95	84	0	Plus	Minus
ctg03_AA_00506	288	1611464	1611751		FvMc-36-F02-CMV.ab1	678	298	323		33.7	0.044	88	0	Plus	Plus
ctg03_AA_00507	677	1611501	1612177		FvMc-36-F02-CMV.ab1	678	298	323		33.7	0.13	88	0	Plus	Plus
ctg03_AA_00508	1833	1611709	1613541		Fungi_EST_Contig1257	917	1	917		1649	0	99	0	Plus	Plus
ctg03_AA_00509	4518	1613768	1618285		Fungi_EST_Contig1867	790	333	357		37.4	0.085	92	0	Plus	Plus
ctg03_AA_00510	1207	1618809	1620015		FvFb-29-B03-CMV.ab1	847	45	847		1443	0	99	0	Plus	Plus
ctg03_AA_00511	911	1620262	1621172		FvPr-32-H03-CMV.ab1	686	18	43		33.7	0.21	88	0	Plus	Plus
ctg03_AA_00512	3308	1621295	1624602		Fungi_EST_Contig913	799	414	383		39.2	0.02	87	3	Plus	Minus
ctg03_AA_00513	2234	1623664	1625897		FVFB16_G11_T7_13.ab1	644	573	591		35.6	0.14	100	0	Plus	Plus
ctg03_AA_00514	1869	1626023	1627891		Fungi_EST_Contig1361	658	373	348		39.2	0.01	92	0	Plus	Minus
ctg03_AA_00515	1385	1629163	1630547		FVFB_11_F08.ab1	648	165	121		33.7	0.29	78	4	Plus	Minus
ctg03_AA_00516	1728	1630882	1632609		Fungi_EST_Contig1464	667	627	599		37.4	0.031	93	6	Plus	Minus
ctg03_AA_00517	1161	1634563	1635723		OUT12.22._A01_T7_01.ab1	467	261	241		33.7	0.31	95	0	Plus	Minus
ctg03_AA_00518	1374	1636205	1637578		Fungi_EST_Contig1666	1139	131	946		1440	0	99	0	Plus	Plus
ctg03_AA_00519	2471	1642953	1645423		FVMC_7_G01.ab1	777	227	672		783	0	98	1	Plus	Plus
ctg03_AA_00520	632	1645749	1646380		Fungi_EST_Contig1839	714	51	629		1040	0	99	0	Plus	Plus
ctg03_AA_00521	3385	1646611	1649995		No hit
ctg03_AA_00522	4553	1652885	1657437		FvFb-54-D12-CMV.ab1	376	203	257		50	1e-05	82	3	Plus	Plus
ctg03_AA_00523	2464	1661184	1663647		Fungi_EST_Contig1287	630	520	544		33.7	0.62	88	7	Plus	Plus
ctg03_AA_00524	2535	1664611	1667145		No hit
ctg03_AA_00525	542	1667364	1667905		FvFb-57-D09-CMV.ab1	725	598	615		33.7	0.1	100	0	Plus	Plus
ctg03_AA_00526	2048	1670090	1672137		Fungi_EST_Contig1036	1616	708	725		33.7	0.53	100	0	Plus	Plus
ctg03_AA_00527	2516	1672400	1674915		FvMc-30-C05-CMV.ab1	694	597	631		39.2	0.011	88	5	Plus	Plus
ctg03_AA_00528	1267	1675897	1677163		FVFB_14_B06.ab1	695	635	606		33.7	0.24	84	6	Plus	Minus
ctg03_AA_00529	2268	1677896	1680163		FvMc-64-G07-CMV.ab1	654	1	654		1175	0	99	0	Plus	Plus
ctg03_AA_00530	418	1680360	1680777		FVFB_10_G07.ab1	211	17	202		336	3e-93	100	0	Plus	Plus
ctg03_AA_00531	2027	1680916	1682942		FVMC_14_B09.ab1	603	150	172		33.7	0.24	91	0	Plus	Plus
ctg03_AA_00532	3217	1682631	1685847		Fungi_EST_Contig376	779	464	447		33.7	0.7	100	0	Plus	Minus
ctg03_AA_00533	1306	1686170	1687475		FvFb-35-G12-CMV.ab1	744	1	744		1301	0	98	0	Plus	Plus
ctg03_AA_00534	510	1687802	1688311		FvFb-36-E11-CMV.ab1	701	545	529		31.9	0.37	100	0	Plus	Minus
ctg03_AA_00535	1027	1692958	1693984		No hit
ctg03_AA_00536	2872	1694098	1696969		FvPr-25-E06-CMV.ab1	685	552	579		33.7	0.73	89	3	Plus	Plus
ctg03_AA_00537	2269	1697031	1699299		FvMc-49-G03-CMV.ab1	601	601	1		1052	0	98	0	Plus	Minus
ctg03_AA_00538	1130	1699740	1700869		Fungi_EST_Contig1384	1394	799	780		31.9	0.87	95	0	Plus	Minus
ctg03_AA_00539	3840	1703608	1707447		FvMc-42-G12-CMV.ab1	572	241	204		33.7	0.95	81	2	Plus	Minus
ctg03_AA_00540	3824	1707151	1710974		FvFb-60-E02-CMV.ab1	688	158	136		33.7	0.82	91	0	Plus	Minus
ctg03_AA_00541	2311	1708957	1711267		FvFb-60-E02-CMV.ab1	688	158	136		33.7	0.6	91	0	Plus	Minus
ctg03_AA_00542	1230	1711471	1712700		FvMc_18_E10.ab1	266	1	266		416	2e-116	91	6	Plus	Plus
ctg03_AA_00543	2415	1713035	1715449		FVFB16_F06_T7_12.ab1	658	440	463		35.6	0.16	91	0	Plus	Plus
ctg03_AA_00544	1456	1715650	1717105		No hit
ctg03_AA_00545	533	1717330	1717862		FvFb-48-B08-CMV.ab1	624	231	263		37.4	0.008	84	0	Plus	Plus
ctg03_AA_00546	807	1718062	1718868		Fungi_EST_Contig946	789	61	597		964	0	99	0	Plus	Plus
ctg03_AA_00547	1232	1720307	1721538		Fungi_EST_Contig828	803	88	803		1287	0	99	0	Plus	Plus
ctg03_AA_00548	1820	1721736	1723555		FvFb-37-C10-CMV.ab1	776	252	284		35.6	0.12	85	2	Plus	Plus
ctg03_AA_00549	442	1727430	1727871		FMC4_E12_T7_10.ab1	581	538	581		80.6	8e-16	100	0	Plus	Plus
ctg03_AA_00550	1966	1732379	1734344		FvFb-45-A03-CMV.ab1	550	230	207		35.6	0.14	91	0	Plus	Minus
ctg03_AA_00551	2394	1734503	1736896		FvMc-35-D11-CMV.ab1	568	296	348		39.2	0.015	76	10	Plus	Plus
ctg03_AA_00552	1467	1737868	1739334		Fungi_EST_Contig783	677	452	503		44.6	0.0002	78	5	Plus	Plus
ctg03_AA_00553	1276	1742265	1743540		FvFb-58-F03-CMV.ab1	648	382	366		31.9	0.95	100	0	Plus	Minus
ctg03_AA_00554	1218	1748023	1749240		FVFB16_D04_T7_08.ab1	623	262	294		37.4	0.027	84	0	Plus	Plus
ctg03_AA_00555	3362	1749830	1753191		FvFb-53-A07-CMV.ab1	677	475	507		37.4	0.046	83	8	Plus	Plus
ctg03_AA_00556	3188	1753711	1756898		FvPr-29-C04-CMV.ab1	668	520	503		33.7	0.44	100	0	Plus	Minus
ctg03_AA_00557	1320	1757299	1758618		FvFb-46-G09-CMV.ab1	812	85	812		1299	0	99	0	Plus	Plus
ctg03_AA_00558	937	1758760	1759696		FvMc-59-C12-CMV.ab1	683	188	207		31.9	0.71	95	0	Plus	Plus
ctg03_AA_00559	3649	1762795	1766443		FvFb-32-F06-CMV.ab1	777	1	777		1388	0	99	0	Plus	Plus
ctg03_AA_00560	1088	1766564	1767651		No hit
ctg03_AA_00561	3105	1768911	1772015		FVPR_4_E05.ab1	499	1	480		861	0	99	0	Plus	Plus
ctg03_AA_00562	1820	1772617	1774436		No hit
ctg03_AA_00563	1342	1774755	1776096		No hit
ctg03_AA_00564	1646	1776013	1777658		FvFb-29-D10-CMV.ab1	801	385	367		35.6	0.094	100	0	Plus	Minus
ctg03_AA_00565	1815	1781158	1782972		FvFb-50-D01-CMV.ab1	368	2	368		567	8e-162	93	6	Plus	Plus
ctg03_AA_00566	2411	1783060	1785470		FvMc-44-F01-CMV.ab1	658	224	521		509	2e-144	97	1	Plus	Plus
ctg03_AA_00567	5434	1785584	1791017		FvMc-59-D09-CMV.ab1	691	232	691		821	0	99	0	Plus	Plus
ctg03_AA_00568	2629	1788768	1791396		FvMc-59-D09-CMV.ab1	691	170	680		913	0	99	0	Plus	Plus
ctg03_AA_00569	1756	1793835	1795590		FvFb-42-H10-CMV.ab1	496	290	262		33.7	0.43	86	3	Plus	Minus
ctg03_AA_00570	3161	1796344	1799504		FvPr-28-A02-CMV.ab1	680	207	171		35.6	0.22	81	0	Plus	Minus
ctg03_AA_00571	1701	1800338	1802038		FvFb-54-D12-CMV.ab1	376	195	247		44.6	0.0002	78	7	Plus	Plus
ctg03_AA_00572	692	1802315	1803006		No hit
ctg03_AA_00573	861	1803630	1804490		Fungi_EST_Contig1690	741	46	657		1034	0	97	0	Plus	Plus
ctg03_AA_00574	1846	1804702	1806547		FvFb-42-B05-CMV.ab1	629	626	599		33.7	0.46	85	0	Plus	Minus
ctg03_AA_00575	852	1806669	1807520		Fungi_EST_Contig1959	747	28	729		1243	0	99	0	Plus	Plus
ctg03_AA_00576	4047	1809185	1813231		No hit
ctg03_AA_00577	3786	1813139	1816924		FvMc-32-G10-CMV.ab1	761	69	94		33.7	0.81	86	10	Plus	Plus
ctg03_AA_00578	2676	1817327	1820002		FvFb-46-D09-CMV.ab1	695	1	695		1240	0	99	0	Plus	Plus
ctg03_AA_00579	560	1820051	1820610		No hit
ctg03_AA_00580	1682	1821563	1823244		Fungi_EST_Contig926	787	17	787		1377	0	99	0	Plus	Plus
ctg03_AA_00581	1383	1823436	1824818		No hit
ctg03_AA_00582	2226	1824983	1827208		FvFb-35-C07-CMV.ab1	764	515	493		33.7	0.46	91	0	Plus	Minus
ctg03_AA_00583	2979	1827633	1830611		No hit
ctg03_AA_00584	3346	1831779	1835124		FvFb-34-A01-CMV.ab1	756	204	222		35.6	0.25	100	0	Plus	Plus
ctg03_AA_00585	2409	1835444	1837852		FvMc-45-E01-CMV.ab1	703	1	703		1245	0	99	0	Plus	Plus
ctg03_AA_00586	2777	1838480	1841256		FvMc-40-E12-CMV.ab1	765	20	765		1232	0	93	5	Plus	Plus
ctg03_AA_00587	2108	1844067	1846174		FvFb-36-D03-CMV.ab1	791	494	474		33.7	0.5	95	0	Plus	Minus
ctg03_AA_00588	1473	1846551	1848023		FvMc-50-G05-CMV.ab1	795	204	174		33.7	0.3	87	6	Plus	Minus
ctg03_AA_00589	1294	1848238	1849531		Fungi_EST_Contig31	792	16	480		794	0	97	0	Plus	Plus
ctg03_AA_00590	1080	1849662	1850741		FMC3_F06_T7_12.ab1	564	1	564		1003	0	99	0	Plus	Plus
ctg03_AA_00591	2732	1853175	1855906		FvFb-42-D09-CMV.ab1	730	383	405		33.7	0.47	91	0	Plus	Plus
ctg03_AA_00592	1319	1856130	1857448		FVFB_26_G09.ab1	398	284	302		35.6	0.082	100	0	Plus	Plus
ctg03_AA_00593	2202	1857628	1859829		Fungi_EST_Contig256	618	299	322		35.6	0.15	91	0	Plus	Plus
ctg03_AA_00594	1852	1860557	1862408		Fungi_EST_Contig142	645	9	645		1117	0	98	0	Plus	Plus
ctg03_AA_00595	2607	1862618	1865224		FvFb-41-A05-CMV.ab1	666	522	547		33.7	0.46	88	0	Plus	Plus
ctg03_AA_00596	1741	1866219	1867959		FvPr-31-D02-CMV.ab1	721	44	17		37.4	0.018	89	0	Plus	Minus
ctg03_AA_00597	3202	1868701	1871902		FvMc-65-F12-CMV.ab1	313	205	182		35.6	0.21	91	0	Plus	Minus
ctg03_AA_00598	656	1872954	1873609		FvPr-27-C06-CMV.ab1	579	29	523		841	0	97	0	Plus	Plus
ctg03_AA_00599	1710	1873776	1875485		FVMC_11_D03.ab1	719	121	141		33.7	0.39	95	0	Plus	Plus
ctg03_AA_00600	1413	1875706	1877118		Fungi_EST_Contig177	856	379	533		55.4	8e-08	67	6	Plus	Plus
ctg03_AA_00601	1681	1877078	1878758		FvMc-65-C04-CMV.ab1	694	76	105		37.4	0.034	86	0	Plus	Plus
ctg03_AA_00602	1788	1878826	1880613		No hit
ctg03_AA_00603	1556	1880559	1882114		FVFB_26_E03.ab1	277	37	69		33.7	0.32	81	0	Plus	Plus
ctg03_AA_00604	1543	1883558	1885100		FVFB_10_E04.ab1	721	91	721		957	0	93	3	Plus	Plus
ctg03_AA_00605	987	1887789	1888775		Fungi_EST_Contig1153	859	356	405		59	6e-09	86	0	Plus	Plus
ctg03_AA_00606	1854	1888994	1890847		Fungi_EST_Contig926	787	547	573		35.6	0.14	88	0	Plus	Plus
ctg03_AA_00607	1290	1891281	1892570		FvMc-44-A06-CMV.ab1	725	186	169		33.7	0.35	100	0	Plus	Minus
ctg03_AA_00608	2274	1893157	1895430		FVPR_22_E01.ab1	194	1	194		351	2e-96	100	0	Plus	Plus
ctg03_AA_00609	1778	1895628	1897405		FVFB_14_D08.ab1	644	1	621		1103	0	99	0	Plus	Plus
ctg03_AA_00610	1018	1897461	1898478		FVFB_11_G09.ab1	730	36	730		1169	0	95	3	Plus	Plus
ctg03_AA_00611	1260	1898916	1900175		Fungi_EST_Contig399	667	78	58		33.7	0.26	95	0	Plus	Minus
ctg03_AA_00612	370	1901475	1901844		FvMc-67-G08-CMV.ab1	747	160	183		39.2	0.002	95	0	Plus	Plus
ctg03_AA_00613	2186	1902013	1904198		FvFb-58-C01-CMV.ab1	662	536	589		35.6	0.11	74	0	Plus	Plus
ctg03_AA_00614	1194	1905219	1906412		FvMc-39-G06-CMV.ab1	433	433	415		35.6	0.073	100	0	Plus	Minus
ctg03_AA_00615	11265	1907087	1918351		FvMc_22_F12.ab1	574	53	26		37.4	0.23	89	0	Plus	Minus
ctg03_AA_00616	1151	1918565	1919715		FvMc-52-E07-CMV.ab1	649	150	178		35.6	0.081	86	0	Plus	Plus
ctg03_AA_00617	5075	1919755	1924829		FvFb-58-F06-CMV.ab1	606	1	606		821	0	89	2	Plus	Plus
ctg03_AA_00618	21515	1926822	1948336		FVPR_4_A07.ab1	707	126	167		41	0.009	80	0	Plus	Plus
ctg03_AA_00619	324	1942397	1942720		FvMc_19_A12.ab1	501	93	116		30.1	0.59	87	0	Plus	Plus
ctg03_AA_00620	607	1944305	1944911		FvMc-37-C05-CMV.ab1	681	47	25		31.9	0.51	91	4	Plus	Minus
ctg03_AA_00621	1888	1945096	1946983		FvMc-29-G07-CMV.ab1	681	1	543		971	0	99	0	Plus	Plus
ctg03_AA_00622	1384	1948128	1949511		FVPR_7_C11.ab1	388	22	49		33.7	0.35	86	6	Plus	Plus
ctg03_AA_00623	3461	1952786	1956246		FvFb-58-A08-CMV.ab1	713	262	293		35.6	0.24	84	0	Plus	Plus
ctg03_AA_00624	1172	1956375	1957546		FvPr-30-H10-CMV.ab1	594	369	392		33.7	0.091	92	4	Plus	Plus
ctg03_AA_00625	831	1957742	1958572		FvMc_26_G04.ab1	340	275	258		33.7	0.16	100	0	Plus	Minus
ctg03_AA_00626	2534	1960912	1963445		FvFb-35-E04-CMV.ab1	809	130	169		37.4	0.05	82	7	Plus	Plus
ctg03_AA_00627	793	1966155	1966947		Fungi_EST_Contig1869	1075	955	971		31.9	0.58	100	0	Plus	Plus
ctg03_AA_00628	2388	1969454	1971841		FvMc-51-E08-CMV.ab1	578	316	350		37.4	0.048	82	0	Plus	Plus
ctg03_AA_00629	1477	1972025	1973501		FvMc-68-G09-CMV.ab1	698	482	646		55.4	9e-08	67	0	Plus	Plus
ctg03_AA_00630	9696	1973625	1983320		FVMC_2_H03.ab1	482	1	482		838	0	98	0	Plus	Plus
ctg03_AA_00631	255	1983883	1984137		FvPr-32-C10-CMV.ab1	653	392	370		31.9	0.22	91	4	Plus	Minus
ctg03_AA_00632	2508	1984860	1987367		FvFb-36-F10-CMV.ab1	711	283	695		740	0	99	0	Plus	Plus
ctg03_AA_00633	1230	1988917	1990146		FVMC_11_C07.ab1	638	1	599		973	0	92	7	Plus	Plus
ctg03_AA_00634	2838	1990253	1993090		FVFB_13_G02.ab1	628	169	189		33.7	0.69	95	0	Plus	Plus
ctg03_AA_00635	2074	1993383	1995456		FvPr-28-F08-CMV.ab1	707	21	41		33.7	0.45	95	0	Plus	Plus
ctg03_AA_00636	1544	1997511	1999054		No hit
ctg03_AA_00637	2298	1999608	2001905		Fungi_EST_Contig1389	1367	11	1177		2087	0	99	0	Plus	Plus
ctg03_AA_00638	1573	2002500	2004072		FvMc-41-D02-CMV.ab1	760	388	492		37.4	0.022	67	0	Plus	Plus
ctg03_AA_00639	3194	2004169	2007362		No hit
ctg03_AA_00640	1953	2008964	2010916		FvFb-47-A10-CMV.ab1	809	717	694		35.6	0.12	95	4	Plus	Minus
ctg03_AA_00641	10671	2011192	2021862		Fungi_EST_Contig1502	1274	628	668		66.2	3e-10	95	0	Plus	Plus
ctg03_AA_00642	3521	2022424	2025944		FvMc-45-A08-CMV.ab1	623	1	623		1110	0	99	0	Plus	Plus
ctg03_AA_00643	2230	2026115	2028344		FVFB_21_C07.ab1	376	1	376		598	5e-171	94	3	Plus	Plus
ctg03_AA_00644	2006	2029352	2031357		Fungi_EST_Contig1869	1075	30	1075		1878	0	99	0	Plus	Plus
ctg03_AA_00645	1788	2031697	2033484		FvFb-60-B03-CMV.ab1	692	1	692		1249	0	100	0	Plus	Plus
ctg03_AA_00646	662	2034176	2034837		Fungi_EST_Contig659	415	1	330		587	3e-168	99	0	Plus	Plus
ctg03_AA_00647	946	2035112	2036057		Fungi_EST_Contig1228	706	105	125		33.7	0.24	95	0	Plus	Plus
ctg03_AA_00648	2896	2039970	2042865		FvMc-35-F06-CMV.ab1	700	133	113		33.7	0.6	95	0	Plus	Minus
ctg03_AA_00649	3884	2044478	2048361		FVPR_2_A06.ab1	543	1	543		848	0	93	5	Plus	Plus
ctg03_AA_00650	1354	2048486	2049839		Fungi_EST_Contig511	706	104	706		861	0	88	10	Plus	Plus
ctg03_AA_00651	2782	2050543	2053324		Fungi_EST_Contig1563	910	1	798		1422	0	99	0	Plus	Plus
ctg03_AA_00652	1609	2053694	2055302		FvFb-60-F12-CMV.ab1	626	70	626		942	0	97	0	Plus	Plus
ctg03_AA_00653	1159	2055457	2056615		FvMc-33-C12-CMV.ab1	562	23	562		966	0	99	0	Plus	Plus
ctg03_AA_00654	505	2058247	2058751		Fungi_EST_Contig171	794	59	504		796	0	99	0	Plus	Plus
ctg03_AA_00655	3706	2059022	2062727		Fungi_EST_Contig1489	732	2	732		1128	0	88	11	Plus	Plus
ctg03_AA_00656	2868	2062752	2065619		Fungi_EST_Contig1385	699	457	488		37.4	0.053	87	3	Plus	Plus
ctg03_AA_00657	2968	2065697	2068664		FvFb-37-B04-CMV.ab1	875	176	198		37.4	0.055	95	0	Plus	Plus
ctg03_AA_00658	564	2069066	2069629		No hit
ctg03_AA_00659	425	2072996	2073420		No hit
ctg03_AA_00660	2343	2073565	2075907		FvMc-69-C07-CMV.ab1	585	1	585		1050	0	99	0	Plus	Plus
ctg03_AA_00661	6783	2076389	2083171		Fungi_EST_Contig1846	662	489	471		35.6	0.47	100	0	Plus	Minus
ctg03_AA_00662	636	2083588	2084223		Fungi_EST_Contig950	756	101	637		969	0	100	0	Plus	Plus
ctg03_AA_00663	2896	2084482	2087377		Fungi_EST_Contig2022	1214	996	1118		73.4	7e-13	74	1	Plus	Plus
ctg03_AA_00664	1157	2087607	2088763		FvFb-33-H05-CMV.ab1	803	47	803		1330	0	98	0	Plus	Plus
ctg03_AA_00665	4212	2089001	2093212		FvPr-29-A02-CMV.ab1	693	1	693		1245	0	99	0	Plus	Plus
ctg03_AA_00666	1551	2093162	2094712		Fungi_EST_Contig2004	759	135	759		1092	0	98	0	Plus	Plus
ctg03_AA_00667	968	2097305	2098272		No hit
ctg03_AA_00668	1514	2098311	2099824		Fungi_EST_Contig14	537	1	537		969	0	100	0	Plus	Plus
ctg03_AA_00669	4772	2100210	2104981		FVFB1_C04_T7_06.ab1	647	396	424		41	0.007	93	3	Plus	Plus
ctg03_AA_00670	1363	2105598	2106960		FvFb-31-D06-CMV.ab1	773	8	773		1373	0	99	0	Plus	Plus
ctg03_AA_00671	1268	2107035	2108302		Fungi_EST_Contig1391	1100	995	1018		35.6	0.088	91	0	Plus	Plus
ctg03_AA_00672	353	2110413	2110765		FVFB_13_D11.ab1	646	551	646		174	3e-44	100	0	Plus	Plus
ctg03_AA_00673	1064	2110477	2111540		Fungi_EST_Contig1218	719	60	719		1164	0	99	0	Plus	Plus
ctg03_AA_00674	696	2110935	2111630		Fungi_EST_Contig1218	719	1	560		987	0	99	0	Plus	Plus
ctg03_AA_00675	995	2112022	2113016		Fungi_EST_Contig2020	730	280	257		35.6	0.054	95	4	Plus	Minus
ctg03_AA_00676	1790	2113285	2115074		FvMc-32-C02-CMV.ab1	723	35	723		1184	0	97	2	Plus	Plus
ctg03_AA_00677	3323	2115455	2118777		FVMC_6_F06.ab1	643	608	587		35.6	0.22	95	0	Plus	Minus
ctg03_AA_00678	1660	2118896	2120555		FvMc-38-H04-CMV.ab1	652	422	403		37.4	0.029	100	0	Plus	Minus
ctg03_AA_00679	2071	2120650	2122720		FvPr-31-C01-CMV.ab1	659	37	73		35.6	0.12	83	10	Plus	Plus
ctg03_AA_00680	2016	2120982	2122997		FvPr-31-C01-CMV.ab1	659	37	73		35.6	0.13	83	10	Plus	Plus
ctg03_AA_00681	2491	2123472	2125962		FVPR_15_H10.ab1	414	57	79		33.7	0.44	91	0	Plus	Plus
ctg03_AA_00682	1643	2126609	2128251		FVFB_14_G06.ab1	636	1	636		1139	0	99	0	Plus	Plus
ctg03_AA_00683	1927	2128527	2130453		Fungi_EST_Contig1528	640	86	640		1002	0	100	0	Plus	Plus
ctg03_AA_00684	907	2131117	2132023		FvFb-41-E03-CMV.ab1	796	223	685		827	0	99	0	Plus	Plus
ctg03_AA_00685	5255	2132369	2137623		FvMc_23_G12.ab1	132	1	128		226	1e-58	99	0	Plus	Plus
ctg03_AA_00686	5280	2137857	2143136		FVFB_4_D04.ab1	697	385	404		37.4	0.11	100	0	Plus	Plus
ctg03_AA_00687	1611	2146812	2148422		No hit
ctg03_AA_00688	2878	2149224	2152101		FvPr-26-A09-CMV.ab1	699	275	246		37.4	0.044	86	0	Plus	Minus
[truncated: 10,221 more rows]
