# Supplementary material for: Whole Genome and Global Gene Expression Analyses of the Model Mushroom Flammulina velutipes Reveal a High Capacity for Lignocellulose Degradation
Source: PLoS One. 2014 Apr 8;9(4):e93560. doi: 10.1371/journal.pone.0093560 (PMC3979922; doi:10.1371/journal.pone.0093560)
Supplement: Table S3 — Global transcriptome analysis at 3 different developmental stages and in different tissues of F. velutipes . Differential expression significances were determined using DEGseq [94]. (XLS) [file pone.0093560.s005.xls]

## Sheet: Table S3
Table S3. Global transcriptome analysis at 3 different developmental stages and in different tissues of F. velutipes. Differential expression significances were determined using DEGseq [94].
ORF ID	Length	Start	End	Reads per kilobase of exon model per million mapped reads (RPKM)					Expression value (log2 based normalization value)					Differential expression significance (p value) [94]
				Fruit bodies		Primordia	Mycelia		Fruit bodies		Primordia	Mycelia		Stipe vs. Pileus	Stipe vs. Primordia	Stipe vs. Mycelia	Pileus vs. Primordia	Pileus vs. Mycelia	Primordia vs. Mycelia
				Stipe	Pileus				Stipe	Pileus
ctg01_AA_00001	744	3210	3953	0	0	0	0		0	0	0	0		NA	NA	NA	NA	NA	NA
ctg01_AA_00002	1057	6101	7157	0	0	0	0		0	0	0	0		NA	NA	NA	NA	NA	NA
ctg01_AA_00003	2020	7271	9290	118.615	60.0025	76.3297	269.728		6.80806	5.96422	6.2665	8.00056		0.290598	0.432687	0.764924	0.742919	0.521404	0.567577
ctg01_AA_00004	1034	13065	14098	0	0.0362457	0.194594	0.211281		0	0.0142654	0.239514	0.37534		0.973697	0.533952	0.610578	0.728424	0.798167	0.948903
ctg01_AA_00005	1735	17203	18937	1.53931	0.712838	0.742217	5.98102		1.50458	0.615791	0.78798	2.95551		0.349376	0.359601	0.633714	0.980785	0.412476	0.40449
ctg01_AA_00006	667	20226	20892	0.544281	0.270599	1.05327	0.19717		0.717149	0.245983	1.0174	0.358896		0.701033	0.820638	0.866772	0.523969	1	0.808248
ctg01_AA_00007	1286	22915	24200	0	0.145687	0.0391079	0		0	0.111391	0.0448223	0		0.685875	0.960863	NA	0.829193	0.977482	1
ctg01_AA_00008	335	24859	25193	2.17049	5.88318	1.24782	3.38705		1.83537	2.59396	1.13959	2.2304		0.576803	0.628081	0.897678	0.264526	1	0.702356
ctg01_AA_00009	1167	28728	29894	0.0369117	0.385378	0	0		0.0624045	0.343412	0	0		0.453418	0.89817	1	0.241037	0.722494	NA
ctg01_AA_00010	1849	30260	32108	0	0	0	0		0	0	0	0		NA	NA	NA	NA	NA	NA
ctg01_AA_00011	264	32637	32900	0	0	0.152432	0		0	0	0.184701	0		NA	0.960863	NA	0.951252	NA	1
ctg01_AA_00012	1658	33696	35353	0	0.0258113	0	0		0	0.00918737	0	0		0.973697	NA	NA	0.960713	1	NA
ctg01_AA_00013	438	36664	37101	0	0	0	0		0	0	0	0		NA	NA	NA	NA	NA	NA
ctg01_AA_00014	390	37891	38280	0	0.192195	0.103185	0		0	0.163232	0.113436	0		0.876518	0.960863	NA	0.970199	1	1
ctg01_AA_00015	432	39131	39562	0	0	0	0		0	0	0	0		NA	NA	NA	NA	NA	NA
ctg01_AA_00016	4176	40366	44541	0.0355061	0.203886	0.0597063	0.216088		0.0607625	0.175169	0.0676671	0.381556		0.480932	0.966828	0.63703	0.547182	0.898968	0.671522
ctg01_AA_00017	3550	44662	48211	0.012718	0.143848	0.0415846	0		0.0373418	0.10953	0.0469734	0		0.41829	0.867348	1	0.598151	0.697787	0.949707
ctg01_AA_00018	1063	49035	50097	0	0.0705137	0	0.0513792		0	0.048347	0	0.173101		0.876518	NA	0.951781	0.863789	1	0.942124
ctg01_AA_00019	381	52721	53101	0.594607	6.43794	1.11098	4.35589		0.769343	2.69811	1.05283	2.5501		0.123398	0.879754	0.545333	0.164358	1	0.602623
ctg01_AA_00020	1158	55374	56531	0.0743971	0.0161822	0.139005	0		0.106011	0.00579609	0.168497	0		0.830126	0.950339	0.94041	0.73994	1	0.923223
ctg01_AA_00021	7722	57131	64852	0	0	0	0		0	0	0	0		NA	NA	NA	NA	NA	NA
ctg01_AA_00022	2670	65302	67971	0	0	0	0		0	0	0	0		NA	NA	NA	NA	NA	NA
ctg01_AA_00023	4045	68830	72874	0	0	0	0		0	0	0	0		NA	NA	NA	NA	NA	NA
ctg01_AA_00024	3705	73956	77660	0	0.0101155	0	0		0	0.00362453	0	0		0.973697	NA	NA	0.960713	1	NA
ctg01_AA_00025	340	82548	82887	1.49569	0.715726	0.279459	0.568918		1.47711	0.6181	0.341591	0.739148		0.624749	0.373435	0.841801	0.825274	1	0.893625
ctg01_AA_00026	2017	90586	92602	0	0.0190437	0.0204482	0.0555042		0	0.00678851	0.0232975	0.178256		1	1	0.951781	1	0.990816	0.992495
ctg01_AA_00027	567	93009	93575	0	0	0	0		0	0	0	0		NA	NA	NA	NA	NA	NA
ctg01_AA_00028	4025	94152	98176	0.114869	0.341466	0.0536561	0.388381		0.165542	0.305533	0.0598988	0.575587		0.633092	0.696866	0.725867	0.349847	0.876469	0.528295
ctg01_AA_00029	1557	98336	99892	0.0147723	0.0642627	0.0552017	0		0.0401215	0.0409886	0.0621348	0		0.912061	0.930521	1	1	1	1
ctg01_AA_00030	3392	100107	103498	1.29479	2.64818	1.31793	4.92501		1.3612	1.6959	1.18984	2.71464		0.645135	0.822264	0.638497	0.433293	0.725895	0.562767
ctg01_AA_00031	8257	104046	112302	0.32988	0.786964	0.46061	1.38519		0.477082	0.67388	0.526084	1.33334		0.550733	0.939313	0.61677	0.557294	0.74045	0.614365
ctg01_AA_00032	2006	112737	114742	0.0682301	0.474906	0.169977	0		0.0993197	0.426675	0.211097	0		0.349997	0.800109	0.861105	0.528422	0.50609	0.741847
ctg01_AA_00033	731	114907	115637	0.452071	3.98941	0.180999	0		0.615791	2.12751	0.223872	0		0.129403	0.626998	0.638815	0.0213821	0.245639	0.976375
ctg01_AA_00034	538	116752	117289	0.160134	0.0696617	0.448796	0		0.23468	0.0476412	0.514383	0		0.886768	0.812351	0.94041	0.662705	1	0.824793
ctg01_AA_00035	374	119642	120015	0.0575882	0.751565	0.0537995	0.438097		0.0871041	0.646497	0.060304	0.625405		0.569611	1	0.804364	0.543939	1	0.77525
ctg01_AA_00036	1524	121135	122658	0	0	0	0		0	0	0	0		NA	NA	NA	NA	NA	NA
ctg01_AA_00037	1749	124911	126659	0.820494	2.25633	0.533823	5.83315		0.987097	1.52613	0.595664	2.92546		0.491039	0.585074	0.499267	0.176469	0.654214	0.352667
ctg01_AA_00038	1634	126948	128581	0.0398851	0.242913	0	0		0.0658072	0.217089	0	0		0.681509	0.89817	1	0.457502	0.871568	NA
ctg01_AA_00039	1318	129140	130457	0	0	0	0		0	0	0	0		NA	NA	NA	NA	NA	NA
ctg01_AA_00040	1496	130727	132222	0.184085	0.0686411	0.0491356	0.133373		0.273331	0.0469734	0.0551465	0.277931		0.775008	0.709475	1	1	0.949239	0.915142
ctg01_AA_00041	174	133666	133839	0	0	0	0		0	0	0	0		NA	NA	NA	NA	NA	NA
ctg01_AA_00042	1061	134337	135397	18.9395	5.75688	100.03	55.9068		4.38806	2.56303	6.69437	5.83791		0.126112	0.117568	0.69748	0.000778246	0.373963	0.949938
ctg01_AA_00043	1638	138527	140164	0.210383	1.29274	0.307097	3.63441		0.311389	1.01679	0.373014	2.32466		0.230499	0.961062	0.345159	0.237145	0.64099	0.345826
ctg01_AA_00044	603	141654	142256	0	0	0	3.35124		0	0	0	2.2191		NA	NA	0.151808	NA	0.135188	0.116293
ctg01_AA_00045	964	144974	145937	0.235388	0.389116	0.0659706	0.11938		0.343924	0.348938	0.0750546	0.258525		0.937594	0.629584	0.943164	0.574139	0.970199	0.945462
ctg01_AA_00046	3001	146243	149243	0.1958	0.806345	0.243891	1.42333		0.291364	0.686931	0.295979	1.35606		0.422623	1	0.523062	0.393664	0.759289	0.501092
ctg01_AA_00047	681	150887	151567	0.442778	2.06377	0.56138	0.801999		0.606141	1.43144	0.626165	0.921458		0.372014	1	0.880362	0.348865	0.918154	0.851617
ctg01_AA_00048	1048	156494	157541	0.555819	2.01495	1.31977	1.64436		0.727056	1.40153	1.19085	1.47697		0.420058	0.642986	0.730896	0.709927	0.93649	0.846976
ctg01_AA_00049	1566	158553	160118	0	0	0	0		0	0	0	0		NA	NA	NA	NA	NA	NA
ctg01_AA_00050	1634	160792	162425	0.307685	1.53184	0.383258	0.390115		0.446604	1.15016	0.443546	0.577349		0.302411	1	0.961864	0.266628	0.807953	0.922972
ctg01_AA_00051	1877	163543	165419	0.0563084	0.318441	0.249869	0.214181		0.086171	0.284967	0.303438	0.379591		0.54181	0.618449	0.783501	0.913908	1	0.971247
ctg01_AA_00052	4076	166837	170912	0.0139812	0.0729854	0	0.070907		0.0392355	0.051315	0	0.196413		0.739112	0.89817	0.796439	0.521243	0.957652	0.582658
ctg01_AA_00053	630	171164	171793	0	0.118978	0	0		0	0.087137	0	0		0.876518	NA	NA	0.863789	1	NA
ctg01_AA_00054	313	176244	176556	0.137623	0.119738	0.321422	2.09391		0.203363	0.0877659	0.384622	1.69347		1	0.953108	0.503632	0.912666	0.499973	0.5754
ctg01_AA_00055	1929	178649	180577	1.87896	3.79416	4.19188	8.56933		1.69347	2.07727	2.25873	3.44772		0.654767	0.563861	0.594089	0.905254	0.68055	0.70299
ctg01_AA_00056	1554	181044	182597	0	0	0	0		0	0	0	0		NA	NA	NA	NA	NA	NA
ctg01_AA_00057	1216	184224	185439	0.0938474	0.367432	0.0438367	9.81663		0.126915	0.329509	0.0494923	3.62243		0.704096	0.886214	0.150425	0.540347	0.240825	0.0802424
ctg01_AA_00058	336	187702	188037	1.15382	3.51356	0.538956	3.57606		1.25487	1.98839	0.598509	2.30105		0.557682	0.619143	0.729209	0.243581	0.890799	0.515484
ctg01_AA_00059	1357	188625	189981	0	0.24355	0.0307661	0.167022		0	0.218053	0.0329726	0.324181		0.387029	0.960863	0.610578	0.564614	1	0.757047
ctg01_AA_00060	1320	190292	191611	1.04427	5.53653	1.81394	1.28265		1.17023	2.52211	1.45149	1.27126		0.166441	0.782127	0.946486	0.209013	0.7344	1
ctg01_AA_00061	1083	192364	193446	2.78423	3.27024	3.51143	1.31119		2.13164	1.91808	2.06796	1.2886		0.925546	0.992774	0.805786	0.938881	0.896756	0.848173
ctg01_AA_00062	3418	194135	197552	8.96724	115.168	0.619903	0.327183		3.46339	6.94731	0.6735	0.512768		0.0154948	0.00400596	0.259902	1.01e-07	0.0683212	0.95982
ctg01_AA_00063	2239	199790	202028	1.11089	0.129831	2.33893	25.1007		1.22275	0.0952948	1.67543	4.79097		0.0964324	0.638213	0.288588	0.0213104	0.0776842	0.344949
ctg01_AA_00064	2022	201322	203343	6.11353	5.03571	3.89975	8.74609		3.01228	2.40358	2.17977	3.47352		0.626711	0.452624	0.894269	0.763971	0.740801	0.680647
ctg01_AA_00065	1296	203943	205238	0.265901	0.578364	0.900478	1.26426		0.393446	0.506009	0.919109	1.26397		0.762787	0.487832	0.623776	0.740132	0.728049	0.817479
ctg01_AA_00066	1256	205369	206624	0.651627	0.895176	0.977215	1.00014		0.83361	0.754854	0.970269	1.07991		0.978928	0.909767	0.89352	0.950252	0.870227	0.897646
ctg01_AA_00067	1948	207208	209155	1.46695	5.8176	1.40231	1.29764		1.45824	2.57363	1.23066	1.27913		0.246162	0.775528	0.976957	0.0989871	0.716647	0.914671
ctg01_AA_00068	948	210339	211286	0.0908775	0.0395338	0	0		0.123478	0.0180252	0	0		0.886768	0.719433	0.94041	0.960713	1	NA
ctg01_AA_00069	1116	211667	212782	0.154394	0.386198	0.342562	0		0.226366	0.345422	0.406169	0		0.779751	0.81374	0.791945	0.970384	0.735451	0.689173
ctg01_AA_00070	1362	213838	215199	0	0	0	0.674273		0	0	0	0.825171		NA	NA	0.360981	NA	0.381118	0.32092
ctg01_AA_00071	2507	216053	218559	3.15313	10.9647	5.20436	31.2932		2.25854	3.41629	2.48619	5.07326		0.284207	0.782264	0.42221	0.342821	0.622112	0.452786
ctg01_AA_00072	1506	219501	221006	0	0.0995432	0.0534423	0		0	0.0727037	0.0592612	0		0.685875	0.841059	NA	0.914415	0.977482	1
ctg01_AA_00073	126	221448	221573	18.9739	0	17.4063	28.175		4.39093	0	4.06333	4.94092		0.000798977	0.750706	0.889274	0.00242034	0.0863267	0.770499
ctg01_AA_00074	796	221961	222756	0.636143	0.711608	0.551843	3.68717		0.810738	0.61467	0.61391	2.34118		0.964442	0.86667	0.580145	0.932474	0.564369	0.489933
ctg01_AA_00075	814	224033	224846	2.60864	1.07662	2.53075	3.39231		2.0597	0.877153	1.75452	2.23196		0.351395	0.805425	0.928834	0.488314	0.645238	0.823117
ctg01_AA_00076	1645	224990	226634	3.84934	2.44917	3.03344	2.5897		2.48066	1.61408	1.93781	1.91808		0.460971	0.606069	0.896397	0.806987	0.865455	0.932815
ctg01_AA_00077	1551	226945	228495	0.027773	0	0.0259459	0		0.0517946	0	0.027609	0		0.905036	1	1	0.951252	NA	1
ctg01_AA_00078	1567	228983	230549	1.5669	3.0853	1.57938	5.47207		1.52203	1.85408	1.3258	2.8499		0.679905	0.819349	0.661047	0.466096	0.738557	0.581948
ctg01_AA_00079	512	230678	231189	0.168265	0.365996	0.157196	0.640033		0.245549	0.328133	0.190311	0.800848		0.915092	0.986834	0.783501	0.854182	0.863555	0.729751
ctg01_AA_00080	4484	233654	238137	0.22536	0.599424	0.282717	0.571469		0.331566	0.520629	0.345146	0.741613		0.555096	1	0.761008	0.512179	0.897807	0.730463
ctg01_AA_00081	2178	238476	240653	0	0.0796981	0	0		0	0.0576201	0	0		0.685875	NA	NA	0.675434	0.977482	NA
ctg01_AA_00082	1205	243800	245004	0.250234	0	0.166979	0		0.36644	0	0.207106	0		0.255262	0.774136	0.638815	0.555867	NA	0.872194
ctg01_AA_00083	2371	248926	251296	1.73371	1.55813	1.45946	2.12571		1.62101	1.16571	1.25952	1.70975		0.713683	0.669167	0.939926	0.95024	0.804202	0.793276
ctg01_AA_00084	1503	253241	254743	0	0	0	0		0	0	0	0		NA	NA	NA	NA	NA	NA
ctg01_AA_00085	15093	255129	270221	0.0030622	0.0133213	0.00858223	0.0698863		0.0319773	0.00476534	0.0167833	0.195526		0.800987	0.909337	0.406506	0.926424	0.607958	0.498142
ctg01_AA_00086	699	270409	271107	1.26331	1.87658	1.06506	1.09389		1.338	1.32831	1.02487	1.14136		0.926079	0.756485	0.983872	0.664542	1	0.907583
ctg01_AA_00087	2976	272038	275013	0.237053	0.670303	0.221458	0.128812		0.345707	0.580877	0.269964	0.272325		0.542496	0.842096	0.8885	0.379823	0.754518	1
ctg01_AA_00088	728	275559	276286	1.09923	0.92649	1.34782	2.61321		1.21087	0.77483	1.20404	1.92793		0.780896	0.990306	0.780303	0.807368	0.679528	0.744126
ctg01_AA_00089	3037	277794	280830	0.268073	0.109329	0.375655	0.212431		0.397716	0.0802022	0.438916	0.377532		0.485996	0.960287	0.967761	0.443115	0.810621	0.986702
ctg01_AA_00090	682	282055	282736	0	0	0	0		0	0	0	0		NA	NA	NA	NA	NA	NA
ctg01_AA_00091	2155	282828	284982	0.494179	1.44215	0.932954	5.45639		0.663963	1.09474	0.943809	2.8443		0.467433	0.736643	0.410345	0.662281	0.56896	0.466345
ctg01_AA_00092	1887	290542	292428	0.141001	0.102231	0.482992	0		0.207453	0.0748527	0.54698	0		0.828762	0.52793	0.682278	0.376002	0.941962	0.43685
ctg01_AA_00093	1497	293298	294794	0.0287748	0	0	0		0.0527603	0	0	0		0.905036	0.89817	1	NA	NA	NA
ctg01_AA_00094	189	296179	296367	0.797703	1.48722	2.23567	1.44487		0.971499	1.11987	1.63066	1.36686		0.915961	0.723183	0.917854	0.859906	0.947341	1
ctg01_AA_00095	1576	297330	298905	0.314323	0.0475609	0.434083	0.727753		0.458181	0.0243384	0.494084	0.865791		0.327867	0.978672	0.796914	0.314279	0.434325	0.787484
ctg01_AA_00096	3149	300019	303167	0.783394	0.877662	3.65928	2.69407		0.956436	0.7443	2.1129	1.96156		0.903416	0.190623	0.669152	0.114368	0.624033	1
ctg01_AA_00097	1497	303931	305427	0.115099	0.0500708	0.0268818	0		0.166354	0.0263617	0.0288847	0		0.774596	0.657928	0.791945	0.970199	1	1
ctg01_AA_00098	2898	305740	308637	2.3013	1.74019	2.15711	0.156662		1.89553	1.26039	1.5954	0.312007		0.573205	0.739217	0.367481	0.800758	0.519574	0.431613
ctg01_AA_00099	1739	308749	310487	0.0276128	0.0240244	0.0773886	0		0.0513658	0.00855393	0.0881284	0		1	0.909337	1	0.873901	1	0.976375
ctg01_AA_00100	1385	310958	312342	0.0622035	1.06887	0.377723	0.236604		0.0931148	0.871115	0.4402	0.405023		0.112976	0.472539	0.783501	0.429975	0.795114	1
ctg01_AA_00101	1917	313261	315177	0.497269	2.06859	0.711349	0.985139		0.667263	1.4332	0.759705	1.06618		0.315233	0.947017	0.828866	0.317327	0.944896	0.824868
ctg01_AA_00102	552	315750	316301	0	0	0	0		0	0	0	0		NA	NA	NA	NA	NA	NA
ctg01_AA_00103	479	316686	317164	0	0	0	0		0	0	0	0		NA	NA	NA	NA	NA	NA
ctg01_AA_00104	298	318369	318666	0.650476	0.25153	0.405121	0.733102		0.830899	0.228882	0.463346	0.869469		0.731274	0.817165	1	0.952031	0.852856	0.878844
ctg01_AA_00105	452	319793	320244	1.10451	0.38439	0.103185	15.6846		1.21853	0.342755	0.113436	4.20415		0.535848	0.269964	0.375516	0.829193	0.205291	0.103556
ctg01_AA_00106	2755	326063	328817	44.3379	249.156	101.991	4.1081		5.50359	8.02813	6.72114	2.4795		0.105935	0.503734	0.398047	0.23563	0.184326	0.286169
ctg01_AA_00107	1062	328174	329235	0.0478622	0.104106	0.0447134	0		0.0752244	0.0761717	0.0501794	0		0.974132	1	1	0.933935	1	1
ctg01_AA_00108	380	331878	332257	12.4412	11.5227	3.37433	1.69615		3.85607	3.49313	2.03724	1.5012		0.7354	0.138024	0.505524	0.226959	0.643312	0.956097
ctg01_AA_00109	1217	336352	337568	0.528539	0.172445	0.617209	0		0.701162	0.134155	0.671648	0		0.479015	0.969551	0.49062	0.536927	0.959834	0.547341
ctg01_AA_00110	1658	338216	339873	0.0594151	0.271393	0.152642	0.30133		0.0897138	0.247518	0.185337	0.484783		0.638076	0.844741	0.708259	0.815864	0.90694	0.807673
ctg01_AA_00111	1249	340517	341765	0.0806666	0.38601	0.131879	1.53416		0.111621	0.344783	0.152168	1.41761		0.617496	0.988822	0.383701	0.674009	0.616113	0.400817
ctg01_AA_00112	535	341957	342491	4.6612	1.53828	0.300314	140.48		2.70941	1.15404	0.366975	7.08003		0.262038	0.0295142	0.249144	0.450765	0.113718	0.0426464
ctg01_AA_00113	576	342764	343339	0.579261	0.458166	0.147587	3.33839		0.752327	0.412342	0.17993	2.21339		0.863988	0.588627	0.593316	0.812414	0.524948	0.326265
ctg01_AA_00114	296	345674	345969	1.22574	5.10371	1.22689	10.2128		1.30398	2.42617	1.13062	3.67083		0.428486	0.922679	0.494353	0.335112	0.731424	0.432604
ctg01_AA_00115	864	346055	346918	0.141325	0.196735	0.158433	0.645072		0.208151	0.16736	0.191782	0.804532		1	1	0.713048	0.98483	0.748123	0.680735
ctg01_AA_00116	1098	348041	349138	0	0	0	0		0	0	0	0		NA	NA	NA	NA	NA	NA
ctg01_AA_00117	1482	349961	351442	0.340858	0.370702	0.179119	0.162066		0.488697	0.332677	0.221237	0.3175		0.946808	0.676869	0.897049	0.778951	1	0.991384
ctg01_AA_00118	3295	352391	355685	16.615	32.3124	23.1977	68.0534		4.23039	5.02247	4.48426	6.0901		0.648249	0.921775	0.614574	0.661812	0.690689	0.611431
ctg01_AA_00119	1194	356194	357387	0.0439102	0	0.0615322	0		0.0708861	0	0.0693069	0		0.905036	1	1	0.898045	NA	1
ctg01_AA_00120	280	358599	358878	0	0	0	0		0	0	0	0		NA	NA	NA	NA	NA	NA
ctg01_AA_00121	126	360262	360387	0.341873	0	0.958144	7.8023		0.490658	0	0.960299	3.32818		0.905036	0.909337	0.406506	0.737527	0.243163	0.498142
ctg01_AA_00122	584	360958	361541	0.717932	1.6062	0.622794	2.86085		0.894877	1.19352	0.678173	2.02587		0.762812	0.86667	0.675007	0.611483	0.779969	0.581993
ctg01_AA_00123	1640	361912	363551	0.0191961	0.0835072	0.0537995	0.38942		0.0433271	0.0603373	0.060304	0.575988		0.912061	0.98028	0.536727	0.974434	0.71795	0.613328
ctg01_AA_00124	380	364024	364403	4.12429	2.12641	0.428107	6.7786		2.56623	1.46175	0.487769	3.13075		0.489438	0.0958531	0.869072	0.465312	0.648951	0.345676
ctg01_AA_00125	872	366646	367517	2.27158	1.78118	0.654981	2.84459		1.88497	1.27992	0.704528	2.02081		0.663128	0.218729	0.938918	0.45943	0.782072	0.562474
ctg01_AA_00126	985	370956	371940	0.185273	0	1.01687	0.939632		0.27536	0	0.997294	1.02717		0.479075	0.365129	0.645792	0.0484838	0.267085	0.928794
ctg01_AA_00127	2150	372787	374936	1.0769	0.521601	1.92913	3.46278		1.18948	0.463114	1.50272	2.25556		0.392241	0.741689	0.683413	0.198163	0.464072	0.738874
ctg01_AA_00128	325	380257	380581	1.65677	2.07571	0.185733	0.336099		1.58256	1.43626	0.228882	0.522137		0.999068	0.236905	0.717739	0.293099	0.824011	0.945462
ctg01_AA_00129	1405	382500	383904	0.837291	0.526986	1.78077	0.948667		1.00297	0.467874	1.4322	1.03465		0.597349	0.654231	0.972073	0.299064	0.780022	0.954109
ctg01_AA_00130	3115	385869	388983	8.36058	4.0354	34.3859	5.04062		3.3762	2.14044	5.08234	2.74178		0.279299	0.191728	0.861475	0.00793737	0.818701	0.56074
ctg01_AA_00131	1085	389922	391006	1.10669	0.493782	0.742278	0		1.22018	0.438512	0.788693	0		0.481856	0.641021	0.374279	0.831768	0.776869	0.56841
ctg01_AA_00132	1900	392437	394336	0.0932885	0.760923	0.44665	0		0.126686	0.653789	0.512915	0		0.228164	0.430738	0.791945	0.674363	0.381661	0.456214
ctg01_AA_00133	2021	397707	399727	1.09082	2.24141	1.53943	2.20701		1.20292	1.51992	1.30605	1.75229		0.656538	0.930705	0.806044	0.685849	0.883031	0.798673
ctg01_AA_00134	782	402807	403588	3.13568	7.71606	2.39677	6.82702		2.25147	2.94582	1.70276	3.1399		0.526265	0.631731	0.785797	0.214069	0.908838	0.634032
ctg01_AA_00135	2625	404126	406750	0.54804	0.655627	1.01117	0.416917		0.720769	0.574544	0.992967	0.606696		0.962406	0.764312	0.952788	0.714654	1	0.896113
ctg01_AA_00136	494	408311	408804	2.16363	3.20873	1.47003	3.49144		1.83288	1.90103	1.26928	2.27105		0.924876	0.633672	0.877324	0.548932	0.871685	0.702267
ctg01_AA_00137	438	409572	410009	0	0	0	0		0	0	0	0		NA	NA	NA	NA	NA	NA
ctg01_AA_00138	1038	411106	412143	1.43586	0.967175	1.99047	0.704724		1.43868	0.800848	1.52901	0.848213		0.600166	0.951996	0.834459	0.534459	1	0.852809
ctg01_AA_00139	1291	412383	413673	3.83553	2.12204	3.71182	0.947677		2.47749	1.45785	2.12859	1.03351		0.401424	0.773443	0.636008	0.548336	0.933556	0.742762
ctg01_AA_00140	3491	415018	418508	0	0	0	0		0	0	0	0		NA	NA	NA	NA	NA	NA
ctg01_AA_00141	428	419672	420099	1.91063	3.37504	1.40631	3.96407		1.7069	1.94591	1.23263	2.43194		0.823418	0.705724	0.815785	0.525154	0.856075	0.667632
ctg01_AA_00142	710	420586	421295	0.17859	4.071	5.43902	3.53239		0.2637	2.15261	2.54121	2.28939		0.0437904	0.0159374	0.362091	0.761277	0.918789	1
ctg01_AA_00143	3036	421901	424936	0.463103	1.10004	0.968282	0.149123		0.626311	0.894018	0.964901	0.301297		0.577708	0.646843	0.734523	0.898846	0.632604	0.628495
ctg01_AA_00144	3208	427588	430795	60.6136	112.619	74.3313	85.8198		5.90722	6.90868	6.23328	6.43095		0.682528	0.960595	0.895272	0.577875	1	0.845904
ctg01_AA_00145	264	431291	431554	0.163166	0.141962	0	0.413759		0.237507	0.108099	0	0.602298		1	0.89817	0.95136	0.960713	0.929537	0.789759
ctg01_AA_00146	237	432076	432312	0	0	0	0		0	0	0	0		NA	NA	NA	NA	NA	NA
ctg01_AA_00147	1643	432553	434195	0.0870808	1.8436	0.0949105	1.0673		0.119547	1.31532	0.104742	1.12089		0.0413173	0.998707	0.450107	0.0240131	0.994317	0.408371
ctg01_AA_00148	1155	434763	435917	0.205124	1.80251	1.13061	20.0779		0.304087	1.29227	1.06546	4.50028		0.168962	0.321561	0.143601	0.681684	0.354641	0.268426
ctg01_AA_00149	1548	437397	438944	8.68197	4.15212	5.66716	38.3513		3.42261	2.17693	2.58677	5.32945		0.284944	0.458728	0.597068	0.703658	0.381968	0.429053
ctg01_AA_00150	2004	442210	444213	0	0.0394091	0.0634733	0		0	0.0179192	0.0720006	0		0.876518	0.725356	NA	0.952031	1	0.976375
ctg01_AA_00151	557	445510	446066	1.22934	2.01081	1.97535	1.24694		1.30701	1.39703	1.52261	1.24968		0.887676	0.884337	1	1	1	1
ctg01_AA_00152	1388	447950	449337	58.3747	23.8551	104.597	59.5142		5.84976	4.58569	6.77095	5.92221		0.200956	0.700052	1	0.055933	0.652295	0.955
ctg01_AA_00153	1094	452637	453730	220.701	22.6904	103.219	4.18782		7.75889	4.51075	6.74888	2.50556		0.00848922	0.255337	0.17995	0.0514592	0.656511	0.288074
ctg01_AA_00154	1433	455678	457110	27.9558	10.9583	18.4642	4.26867		4.89054	3.41539	4.14243	2.52609		0.189328	0.454904	0.501658	0.49659	0.870922	0.691049
ctg01_AA_00155	691	456427	457117	25.8591	20.2663	22.2025	11.1287		4.78961	4.32637	4.42835	3.77593		0.57946	0.655784	0.767446	0.905628	0.968576	0.920619
ctg01_AA_00156	1240	458568	459807	109.886	54.9264	68.7318	30.1903		6.72114	5.84076	6.13772	5.0311		0.285782	0.415142	0.642626	0.761078	0.96586	0.878504
ctg01_AA_00157	3819	462374	466192	1.3232	2.39367	0.991364	22.8896		1.37776	1.59248	0.982062	4.67231		0.749119	0.617634	0.32735	0.364624	0.377435	0.230698
ctg01_AA_00158	390	467301	467690	0.883609	0.816829	0.773886	0.560165		1.04633	0.694847	0.818165	0.732789		0.881571	0.858164	0.947235	1	1	1
ctg01_AA_00159	2807	468618	471424	0	0	0	0		0	0	0	0		NA	NA	NA	NA	NA	NA
ctg01_AA_00160	2554	472097	474650	4.419	1.79313	5.09964	10.7349		2.65061	1.28781	2.465	3.73146		0.223195	0.909892	0.749184	0.20835	0.467984	0.693643
ctg01_AA_00161	3049	474816	477864	2.18346	2.34417	3.256	9.06787		1.84184	1.56302	2.00534	3.52259		0.84404	0.870985	0.613774	0.689095	0.558657	0.626383
ctg01_AA_00162	1260	477076	478335	0.753386	0	2.75319	26.5776		0.930394	0	1.83446	4.86296		0.0435808	0.351331	0.233539	0.000977734	0.0214505	0.364512
ctg01_AA_00163	1507	478731	480237	65.5171	61.5577	83.2727	58.6531		6.02433	5.98885	6.41056	5.90722		0.714365	0.993553	0.9742	0.681876	0.88493	1
ctg01_AA_00164	1542	481857	483398	0.968724	1.72781	3.74064	2.62026		1.12351	1.25487	2.13613	1.9307		0.782512	0.279063	0.733907	0.39749	0.78414	1
ctg01_AA_00165	963	484144	485106	0.17139	0.198822	0.853943	0		0.251291	0.169148	0.882304	0		1	0.471972	0.861105	0.476334	0.977482	0.527887
ctg01_AA_00166	2317	484970	487286	3.1809	0.788875	8.97045	0.263846		2.26749	0.674993	3.14914	0.441867		0.118009	0.392974	0.409394	0.00751497	0.897175	0.2619
ctg01_AA_00167	2151	487541	489691	9.86831	12.9015	26.6451	11.4528		3.57564	3.65392	4.68817	3.81016		0.994302	0.401374	0.952453	0.340667	0.904384	0.872644
ctg01_AA_00168	1127	489779	490905	1.54447	3.49746	5.6331	4.77489		1.50841	1.98101	2.57969	2.67299		0.600811	0.294777	0.696474	0.584693	0.803923	0.934239
ctg01_AA_00169	3732	491886	495617	21.375	24.6955	45.3269	14.5571		4.55654	4.64481	5.50922	4.10907		0.895507	0.56399	0.895523	0.414558	0.985454	0.784265
ctg01_AA_00170	366	496825	497190	98.3909	187.331	64.7705	72.8215		6.56456	7.56338	6.05973	6.18463		0.665577	0.45444	0.919931	0.168483	0.86603	0.854249
ctg01_AA_00171	2254	497834	500087	0.76091	3.17221	1.55992	6.51213		0.936002	1.8838	1.31828	3.07741		0.250444	0.653478	0.45748	0.419507	0.702125	0.536757
ctg01_AA_00172	2282	501605	503886	3.56625	7.54074	4.02824	25.6775		2.4002	2.9044	2.21559	4.82042		0.596291	0.893567	0.487252	0.434716	0.583515	0.441379
ctg01_AA_00173	1847	505308	507154	25.0516	38.9945	35.551	94.219		4.7493	5.31678	5.13698	6.54456		0.837125	0.906723	0.635403	0.905043	0.658971	0.635526
ctg01_AA_00174	1026	508346	509371	16.8515	28.7809	29.576	46.9041		4.25	4.86511	4.85258	5.59732		0.760445	0.723135	0.712789	0.969146	0.752192	0.763677
ctg01_AA_00175	1654	512578	514231	2.53483	6.26507	9.83427	2.70215		2.01983	2.66907	3.26212	1.96564		0.503158	0.236967	0.979856	0.570845	0.90419	0.745266
ctg01_AA_00176	1147	514448	515594	1.1266	3.26731	0.454013	1.0083		1.2364	1.91717	0.519746	1.08475		0.465937	0.3858	0.988806	0.082334	0.832329	0.735247
ctg01_AA_00177	1950	516212	518161	119.084	44.3736	12.5097	3.22174		6.81399	5.51321	3.58482	2.17529		0.16717	0.00899543	0.216233	0.105697	0.420343	0.726477
ctg01_AA_00178	1848	522849	524696	2.37404	10.0912	6.34627	4.42441		1.93279	3.30469	2.7173	2.57363		0.210248	0.433239	0.824265	0.561111	0.90478	1
ctg01_AA_00179	1260	524992	526251	2.42792	2.7711	1.02434	7.94416		1.96414	1.73747	1.00154	3.34922		0.910821	0.328674	0.679334	0.378543	0.635293	0.418168
ctg01_AA_00180	1991	526437	528427	10.2851	19.8062	13.5822	20.2599		3.61922	4.29053	3.70968	4.5077		0.658583	0.97287	0.804656	0.622157	0.867026	0.779438
ctg01_AA_00181	930	528561	529490	0.926043	0.88367	3.01397	0.681755		1.08672	0.747894	1.93125	0.829073		0.846121	0.423792	0.951588	0.294468	1	0.734326
ctg01_AA_00182	708	533817	534524	0	0.250689	0.437414	0		0	0.227639	0.499289	0		0.685875	0.425054	NA	0.866674	0.977482	0.802588
ctg01_AA_00183	2141	535902	538042	44.1564	42.9618	42.1712	145.673		5.49842	5.46346	5.39857	7.12839		0.744255	0.737349	0.667986	0.983545	0.582585	0.572962
ctg01_AA_00184	853	539456	540308	0	0	0	0.284459		0	0	0	0.468465		NA	NA	0.806313	NA	0.840517	0.789759
ctg01_AA_00185	456	540795	541250	1.81044	2.87875	1.98294	109.865		1.6609	1.77981	1.52526	6.76989		0.896878	0.926922	0.17723	0.797159	0.185861	0.141988
ctg01_AA_00186	906	541388	542293	1.17931	1.99811	1.33367	50.5239		1.27493	1.38974	1.19765	5.69146		0.842282	0.93585	0.210903	0.748864	0.232001	0.175974
ctg01_AA_00187	2039	542662	544700	26.1801	7.36219	23.0383	82.861		4.80878	2.86686	4.47438	6.37037		0.0985497	0.670128	0.678768	0.144139	0.345947	0.564037
ctg01_AA_00188	1223	544892	546114	2.06237	2.62679	2.64175	6.63157		1.78358	1.68819	1.79217	3.09798		0.992314	1	0.683413	0.998862	0.662393	0.6585
ctg01_AA_00189	827	547565	548391	34.9551	6.79246	55.1221	268.504		5.19596	2.76591	5.80262	7.99803		0.0487248	0.814135	0.472442	0.0119883	0.178612	0.496369
ctg01_AA_00190	2320	549498	551817	13.0881	23.3047	24.2417	9.35154		3.917	4.55486	4.54357	3.56311		0.721782	0.674718	0.909937	0.955295	0.875621	0.840154
ctg01_AA_00191	2047	552421	554467	2.80981	1.55476	4.96436	43.2875		2.14265	1.16326	2.43622	5.48773		0.390569	0.729296	0.344057	0.17764	0.217474	0.379791
ctg01_AA_00192	4662	555001	559662	2.07221	2.20751	3.3535	13.5092		1.78894	1.4983	2.03044	4.01741		0.838296	0.80163	0.509314	0.611111	0.461786	0.540239
ctg01_AA_00193	1661	560261	561921	29.2426	8.67008	36.0929	179.834		4.95665	3.09695	5.15522	7.42068		0.109991	0.9671	0.519863	0.0693024	0.252727	0.491213
ctg01_AA_00194	3381	562666	566046	2.93365	4.75209	21.1539	3.53267		2.1791	2.34301	4.35189	2.29035		0.809872	0.0610434	0.942845	0.0566356	1	0.596765
ctg01_AA_00195	789	569585	570373	0.456635	0.364186	1.52863	61.4673		0.62036	0.326553	1.30042	5.96053		0.857313	0.540384	0.120084	0.411132	0.0830896	0.170266
ctg01_AA_00196	503	571751	572253	5.21181	2.8409	2.17049	6.68769		2.8384	1.76793	1.60325	3.11208		0.462829	0.335555	0.931965	0.855049	0.700993	0.632568
ctg01_AA_00197	1751	572468	574218	6.45678	12.4392	4.85432	3.66447		3.07582	3.60215	2.40896	2.33641		0.665387	0.563446	0.847017	0.242828	0.790109	1
ctg01_AA_00198	426	574726	575151	0.584364	0.217895	0.467931	5.50395		0.759094	0.192903	0.53277	2.85806		0.775008	0.909306	0.500531	0.915313	0.349394	0.409523
ctg01_AA_00199	576	582160	582735	2.35572	2.83037	0.558917	2.08603		1.92269	1.76124	0.623031	1.69056		0.955491	0.201523	0.983423	0.234121	1	0.621587
ctg01_AA_00200	159	584317	584475	0.135459	0	3.54333	0		0.199403	0	2.07786	0		0.987088	0.242953	1	0.158331	NA	0.56841
ctg01_AA_00201	1151	585737	586887	27.0646	47.6233	27.1515	13.2192		4.84807	5.62456	4.72006	3.99337		0.731482	0.782364	0.801392	0.460344	0.767711	0.910233
ctg01_AA_00202	1012	587176	588187	0.573254	0.285004	0.79056	0.553776		0.746699	0.259784	0.834629	0.7285		0.627708	0.982105	1	0.600825	0.827564	1
ctg01_AA_00203	3099	593873	596971	38.5082	44.5839	20.715	116.351		5.32274	5.52278	4.31595	6.83425		0.897165	0.32705	0.690408	0.311192	0.641142	0.465733
ctg01_AA_00204	811	598350	599160	17.2654	40.1594	23.5563	15.8964		4.28223	5.35442	4.5077	4.2207		0.519691	0.945002	0.98366	0.493251	0.873441	1
ctg01_AA_00205	1700	601228	602927	1.44793	1.76852	0.676337	0.7767		1.44662	1.27319	0.727056	0.8998		0.959744	0.360372	0.844933	0.368817	0.925576	0.87117
ctg01_AA_00206	2043	603274	605316	28.435	2.47982	0.828956	6.47757		4.91133	1.62814	0.860742	3.06737		0.00625482	0.0003296	0.596026	0.267785	0.650013	0.410278
ctg01_AA_00207	8358	605983	614340	1.064	2.26913	2.24236	3.27043		1.18262	1.53098	1.63267	2.19079		0.591761	0.585388	0.688837	0.992387	0.783142	0.786321
ctg01_AA_00208	285	614923	615207	60.4575	69.3015	53.1619	22.613		5.90377	6.19091	5.74896	4.65158		0.891224	0.674608	0.728781	0.735719	0.818691	0.872282
ctg01_AA_00209	623	616227	616849	1.87453	2.39646	1.78695	0.388036		1.691	1.59428	1.43437	0.574544		1	0.817196	0.657032	0.818073	0.741295	0.776678
ctg01_AA_00210	894	619666	620559	0.518002	1.04369	0.76409	0.829612		0.689508	0.85533	0.810567	0.940997		0.787773	0.948139	0.900242	0.844635	1	0.899854
ctg01_AA_00211	589	620774	621362	0.133776	0.349174	0	0.339231		0.196413	0.310542	0	0.525996		0.893075	0.806115	0.910623	0.633407	0.971808	0.672292
ctg01_AA_00212	544	622550	623093	0.245307	0.256114	0.275003	5.10082		0.359486	0.233934	0.334335	2.75794		0.992818	1	0.352663	1	0.33621	0.314891
ctg01_AA_00213	126	624378	624503	0	0	0.159691	0		0	0	0.193929	0		NA	1	NA	0.998285	NA	1
ctg01_AA_00214	141	624947	625087	0	0	0	0		0	0	0	0		NA	NA	NA	NA	NA	NA
ctg01_AA_00215	114	626576	626689	0	0	0	0		0	0	0	0		NA	NA	NA	NA	NA	NA
ctg01_AA_00216	611	627234	627844	0.469067	0.442118	0.766863	7.03765		0.636161	0.394311	0.81325	3.18478		0.910979	0.919697	0.377681	0.812028	0.335097	0.399708
ctg01_AA_00217	5737	628339	634075	1.46277	1.49698	1.288	0.170542		1.45527	1.12588	1.16858	0.328303		0.805312	0.692633	0.465308	0.865691	0.562961	0.568862
ctg01_AA_00218	114	639065	639178	0	0	0	0		0	0	0	0		NA	NA	NA	NA	NA	NA
ctg01_AA_00219	5708	646541	652248	1.11272	2.17163	1.58775	1.38183		1.22449	1.48638	1.33124	1.33124		0.660671	0.908277	0.934819	0.698627	1	0.925616
ctg01_AA_00220	1623	653135	654757	0	0	0.0495897	0		0	0	0.0554188	0		NA	0.841059	NA	0.843412	NA	1
ctg01_AA_00221	653	666712	667364	0	0.0628826	0	0.733102		0	0.0396355	0	0.869469		0.973697	NA	0.415343	0.960713	0.615176	0.377124
ctg01_AA_00222	1578	675597	677174	1.25277	1.18778	2.3407	1.34402		1.32646	0.946527	1.6765	1.30917		0.78676	0.718342	0.981985	0.495862	0.860101	0.968875
ctg01_AA_00223	616	678725	679340	0.380829	0.184077	1.50216	0.107301		0.537945	0.153715	1.28581	0.24094		0.773249	0.505333	0.888165	0.302487	1	0.634714
ctg01_AA_00224	1864	679511	681374	25.5392	12.0864	11.924	25.2607		4.76977	3.55431	3.52091	4.799		0.264127	0.259209	1	0.98992	0.693643	0.690939
ctg01_AA_00225	514	682541	683054	53.3767	10.4558	79.6822	65.8956		5.7463	3.35175	6.34708	6.04837		0.0522626	0.863687	0.935023	0.0162269	0.460069	0.93843
ctg01_AA_00226	2215	685474	687688	2.55518	21.3581	0.33825	0.813209		2.03167	4.4066	0.401577	0.92819		0.0482036	0.0331687	0.695021	1.28e-05	0.301397	0.696031
ctg01_AA_00227	1504	688988	690491	2.56965	9.26711	9.25421	38.4999		2.03759	3.18632	3.18797	5.33379		0.289144	0.275696	0.349978	1	0.541043	0.532643
ctg01_AA_00228	2004	690668	692671	7.30205	11.1473	18.8599	6.87759		3.21295	3.44086	4.17197	3.15028		0.858089	0.431762	0.989867	0.489753	0.999624	0.824173
ctg01_AA_00229	1332	694086	695417	0.17196	0.224419	0.200809	0.218028		0.252072	0.197764	0.24687	0.384068		1	1	0.992345	0.99504	0.957652	0.948903
ctg01_AA_00230	1138	696311	697448	37.7746	25.9922	42.2813	38.2735		5.29912	4.71616	5.40314	5.32608		0.478395	0.87858	1	0.518774	0.776538	0.912735
ctg01_AA_00231	159	704441	704599	0	0	0.253095	0		0	0	0.308063	0		NA	0.960863	NA	0.951252	NA	1
ctg01_AA_00232	676	704943	705618	1.61966	2.48854	1.22336	0		1.55859	1.6332	1.12716	0		0.898573	0.683105	0.335627	0.568123	0.356602	0.477609
ctg01_AA_00233	2294	706672	708965	16.539	22.348	15.6248	31.0503		4.22478	4.48659	3.9074	5.06501		0.964171	0.731234	0.817514	0.640575	0.790334	0.706625
ctg01_AA_00234	1884	710579	712462	1.89107	0.841497	4.92237	1.97672		1.69867	0.714884	2.42659	1.63542		0.327751	0.458597	1	0.0573427	0.693893	0.860083
ctg01_AA_00235	644	713512	714155	2.2742	0.611055	28.963	0		1.88585	0.532551	4.81961	0		0.236074	0.0201077	0.269395	8.48e-05	0.762629	0.0573085
ctg01_AA_00236	1373	714616	715988	9.39801	1.07444	6.76567	1.38		3.51414	0.874577	2.79739	1.33039		0.0189558	0.531233	0.502874	0.0510137	0.838336	0.66996
ctg01_AA_00237	418	716881	717298	5.31073	14.3238	0	0		2.86105	3.81208	0	0		0.471103	0.00149967	0.227699	3.69e-05	0.152574	NA
ctg01_AA_00238	2889	718219	721107	415.189	349.939	463.255	361.686		8.70624	8.52578	8.76559	8.44673		0.623321	0.874075	0.966155	0.700937	0.863568	1
ctg01_AA_00239	411	722090	722500	1.25769	1.59578	1.12599	1.32886		1.33162	1.18948	1.06107	1.30065		1	0.832607	1	0.845922	0.948812	0.88906
ctg01_AA_00240	1154	722868	724021	120.773	72.5931	54.4062	88.1524		6.83425	6.25253	5.78228	6.46858		0.386816	0.239879	0.915304	0.703276	0.823185	0.757611
ctg01_AA_00241	247	726198	726444	3.916	3.31245	0	0		2.50018	1.9307	0	0		0.772204	0.0315396	0.391934	0.123695	0.604033	NA
ctg01_AA_00242	1252	729834	731085	140.639	88.607	51.0799	8.3793		7.05142	6.53814	5.68799	3.41651		0.41557	0.159522	0.320381	0.465818	0.476635	0.592813
ctg01_AA_00243	1641	731673	733313	0.0262498	0.0685156	0.0245229	0.0665645		0.0499382	0.046747	0.0263617	0.191832		0.937337	1	0.95136	0.898331	0.992599	0.915142
ctg01_AA_00244	1471	734613	736083	2.39951	1.35282	26.021	0.146032		1.94729	1.05089	4.65321	0.296642		0.44178	0.0261469	0.386812	0.000863922	0.654066	0.106328
ctg01_AA_00245	881	736565	737445	376.679	367.415	311.949	104.542		8.53061	8.60141	8.28384	6.70634		0.745214	0.617271	0.644903	0.828032	0.772827	0.79678
ctg01_AA_00246	236	737767	738002	5.78978	2.72018	0.324533	0		2.957	1.72049	0.38773	0		0.462201	0.0595982	0.323588	0.418236	0.686013	1
ctg01_AA_00247	1234	739252	740485	3.02845	0.663328	1.74105	10.2573		2.20924	0.577465	1.40873	3.67571		0.117807	0.437175	0.667266	0.426838	0.311112	0.465733
ctg01_AA_00248	2395	740865	743259	39.7643	46.9927	45.6908	83.3813		5.36862	5.60503	5.51874	6.37744		0.915781	0.901576	0.786951	0.973317	0.73079	0.727177
ctg01_AA_00249	874	744792	745665	0.121341	0.97654	0.595129	0		0.176865	0.807317	0.656324	0		0.380449	0.572387	0.94041	0.776027	0.58649	0.657972
ctg01_AA_00250	612	747114	747725	2.63242	2.9566	3.97949	1.5778		2.07037	1.81169	2.20245	1.43879		0.913436	0.891163	0.886838	0.792006	0.988884	0.882483
ctg01_AA_00251	243	747900	748142	1.18341	1.44146	0.44222	1.80053		1.27992	1.09438	0.505722	1.5551		1	0.683714	0.939409	0.743245	0.904906	0.729751
ctg01_AA_00252	618	749488	750105	0.611006	0.398702	0.356756	0.387348		0.785208	0.354755	0.419968	0.573634		0.758595	0.710344	0.947235	0.99504	0.957652	0.948903
ctg01_AA_00253	2469	751666	754134	6.36349	18.5067	10.3654	17.8292		3.06007	4.17604	3.33185	4.36196		0.375344	0.790335	0.711858	0.455503	0.882807	0.743764
ctg01_AA_00254	1080	753179	754258	0.906862	5.35048	3.86536	2.44335		1.072	2.48257	2.1684	1.86387		0.174127	0.282335	0.74719	0.727129	0.92817	0.995426
ctg01_AA_00255	1170	756704	757873	16.5305	24.0209	20.4823	17.0124		4.22291	4.60094	4.29666	4.30166		0.90001	0.971447	1	0.83821	1	0.937175
ctg01_AA_00256	1149	759407	760555	0.0514033	0.536678	0.216097	0.130349		0.0790624	0.474882	0.264188	0.275263		0.453418	0.788358	0.95136	0.69907	0.923259	1
ctg01_AA_00257	817	760658	761474	0.182011	0.343109	0.481771	0.153848		0.269964	0.30638	0.545662	0.308713		0.924615	0.773655	1	0.901245	1	0.943071
ctg01_AA_00258	4034	762350	766383	5.28143	5.56959	4.08379	27.239		2.85239	2.52838	2.23103	4.89549		0.819691	0.57608	0.560419	0.696657	0.505254	0.431538
ctg01_AA_00259	913	766634	767546	94.1596	13.16	94.5	167.349		6.50625	3.68525	6.61222	7.3043		0.0195259	0.78073	0.832126	0.0142853	0.325863	0.734839
ctg01_AA_00260	3494	768457	771950	1.91554	4.73812	1.78952	15.3752		1.71096	2.3371	1.4376	4.18129		0.489602	0.740682	0.465126	0.238334	0.5946	0.383903
ctg01_AA_00261	1114	772104	773217	0.235388	0.102399	3.21607	0.223837		0.343924	0.0752244	1.99461	0.390815		0.774596	0.0713946	1	0.0172345	0.905279	0.480324
ctg01_AA_00262	2210	773555	775764	3.03333	2.65066	3.24213	1.2428		2.21146	1.69687	2.00211	1.24737		0.685632	0.850863	0.762153	0.816371	0.93425	0.850438
ctg01_AA_00263	733	777460	778192	8.815	9.97028	4.33714	108.413		3.44219	3.28687	2.2914	6.75398		0.885837	0.318673	0.382406	0.33931	0.352644	0.218983
ctg01_AA_00264	2175	778821	780995	1.3284	1.54535	1.00396	0.832678		1.38348	1.15875	0.989316	0.943809		0.925745	0.631517	0.888337	0.689477	0.979911	0.950051
ctg01_AA_00265	4248	781120	785367	2.01648	4.26613	3.3434	1.49427		1.76161	2.21146	2.02561	1.39886		0.593833	0.776468	0.922688	0.758409	0.839995	0.887344
ctg01_AA_00266	641	787664	788304	0.0811223	0.14116	0.530498	0		0.1124	0.107614	0.593535	0		1	0.618852	1	0.701279	1	0.78138
ctg01_AA_00267	651	788412	789062	1.59213	1.53914	0.743693	0.897185		1.53681	1.15539	0.789964	0.994583		0.843091	0.495353	0.885682	0.670937	1	0.89449
ctg01_AA_00268	1717	789173	790889	0	0.18282	0.196303	0.0888067		0	0.151774	0.241965	0.216746		0.531031	0.458412	0.806313	1	1	1
ctg01_AA_00269	2000	791521	793520	36.0774	41.8819	45.5015	42.1081		5.24166	5.40875	5.51408	5.45695		0.899876	0.986594	0.950151	0.908547	0.871094	0.90639
ctg01_AA_00270	1803	793620	795422	14.3208	13.9856	17.7753	6.30309		4.03007	3.77799	4.08401	3.0316		0.751238	0.972656	0.772584	0.750291	0.91086	0.81606
ctg01_AA_00271	792	796495	797286	0.259941	0.323086	0.763211	0.376663		0.385994	0.289423	0.809487	0.560123		1	0.700905	0.969138	0.712623	0.937028	0.990109
ctg01_AA_00272	1009	799562	800570	1.95278	4.29748	3.03157	1.23797		1.73287	2.21931	1.93694	1.24296		0.625194	0.864496	0.896091	0.721381	0.81447	0.883348
ctg01_AA_00273	705	800669	801373	35.7036	55.2431	54.1248	28.3847		5.22759	5.84699	5.77339	4.94938		0.844296	0.848897	0.940898	0.982243	0.947609	0.932108
ctg01_AA_00274	5186	802841	808026	9.28944	5.70574	12.0404	3.80644		3.50085	2.55378	3.53485	2.38493		0.40623	0.989311	0.752126	0.327504	1	0.781108
ctg01_AA_00275	2765	805483	808247	20.6459	12.287	23.1834	7.46748		4.5037	3.57945	4.48388	3.27826		0.385266	0.881375	0.717383	0.40184	0.995076	0.786465
ctg01_AA_00276	538	809167	809704	6047.99	2954.01	7814.66	0		11.9476	12.2538	12.5853	0		0.272221	0.991513	0.00483526	0.193334	0.00546756	0.00262088
ctg01_AA_00277	348	810166	810513	329.444	1.72313	1.38766	0		8.33382	1.2514	1.22399	0		2.35e-06	1.25e-06	0.0231649	0.912723	0.632417	0.616208
ctg01_AA_00278	1879	811630	813508	308.598	548.585	616.278	673.232		8.2419	9.21917	9.11529	9.38865		0.719353	0.609426	0.776019	0.871457	0.820049	0.860706
ctg01_AA_00279	799	814334	815132	11.5304	11.7626	9.17496	16.1563		3.76231	3.51682	3.17716	4.24232		0.797465	0.60767	0.900315	0.767716	0.796726	0.740513
ctg01_AA_00280	2430	815354	817783	0.230661	0.652228	0.498312	0.073114		0.336832	0.572264	0.560447	0.199017		0.61662	0.74528	0.834031	0.855049	0.719556	0.738651
ctg01_AA_00281	2069	818050	820118	0.153733	0.334386	0.416495	0.116951		0.224575	0.30052	0.475443	0.253758		0.815948	0.68371	1	0.909861	0.964358	0.873891
ctg01_AA_00282	1192	820335	821526	29.0532	38.2999	34.594	73.8329		4.94382	5.28521	5.09268	6.20323		0.986264	0.934799	0.735951	0.896206	0.711744	0.688571
ctg01_AA_00283	666	822501	823166	40.5239	137.33	5.45471	145.12		5.39133	7.17476	2.54581	7.12499		0.284495	0.019986	0.647945	0.000224327	0.858267	0.211546
ctg01_AA_00284	1958	824198	826155	35.8289	34.679	25.6258	28.0809		5.23131	5.12989	4.62966	4.93637		0.740099	0.507804	0.935967	0.689388	0.927964	0.860388
ctg01_AA_00285	625	828724	829348	1.20282	11.2826	2.24737	0.381264		1.2895	3.46186	1.63474	0.565796		0.065819	0.771143	0.771314	0.0863505	0.332903	0.704713
ctg01_AA_00286	1093	828724	829816	1.41879	8.31511	2.0434	1.64898		1.42584	3.04089	1.55047	1.47921		0.132151	0.920078	0.960545	0.111067	0.687963	1
ctg01_AA_00287	141	829958	830098	0.611006	4.78443	1.14162	0.774697		0.785208	2.34656	1.07004	0.897613		0.392687	0.950339	1	0.474416	0.824011	1
ctg01_AA_00288	1417	830208	831624	0.952862	9.46241	1.78035	1.49976		1.11167	3.21669	1.43144	1.4023		0.0437984	0.733129	0.87984	0.0538843	0.622658	0.941026
ctg01_AA_00289	2382	831812	834193	0.47015	1.95682	0.902182	0.257775		0.637249	1.36832	0.920772	0.429973		0.300427	0.742633	0.87842	0.43916	0.624406	0.808523
ctg01_AA_00290	2609	835161	837769	4.71815	4.37618	5.1407	4.06078		2.7228	2.2407	2.47384	2.46054		0.717694	0.860295	0.964707	0.839913	0.894642	1
ctg01_AA_00291	589	838261	838849	117.988	101.191	103.797	1.75776		6.803	6.73057	6.76133	1.53227		0.640806	0.669057	0.163322	0.970286	0.198575	0.180687
ctg01_AA_00292	132	841307	841438	15.9903	21.7202	24.694	26.8943		4.18543	4.43581	4.57162	4.87571		0.971905	0.858271	0.855978	0.892852	0.829891	0.869487
ctg01_AA_00293	2804	845752	848555	0.706353	1.10822	1.51449	3.6998		0.882304	0.900032	1.29117	2.34844		0.874538	0.630904	0.567868	0.752347	0.602098	0.664648
ctg01_AA_00294	293	848802	849094	11.3451	37.3238	7.12102	2.47234		3.74092	5.24641	2.86013	1.87636		0.336859	0.493912	0.617883	0.0649657	0.42995	0.850393
ctg01_AA_00295	677	849651	850327	16.613	167.685	0.550817	0		4.22967	7.42691	0.612765	0		0.0291056	0.00102602	0.0858962	2.95e-08	0.0221487	0.723448
ctg01_AA_00296	3601	850580	854180	9.4473	17.7864	15.3209	140.308		3.51966	4.12505	3.87506	7.07324		0.675533	0.788449	0.348844	0.845941	0.408585	0.369546
ctg01_AA_00297	2596	857886	860481	2636.06	392.703	7.26312	0.526035		10.8536	8.69042	2.88569	0.707639		0.0211795	2.46e-07	0.016672	9.23e-06	0.0431954	0.40551
ctg01_AA_00298	8713	862277	870989	5.53378	3.49814	5.00312	2.37074		2.90508	1.98171	2.44438	1.83288		0.421872	0.69224	0.76403	0.634149	1	0.901769
ctg01_AA_00299	3511	871122	874632	10.6974	13.6659	12.8017	7.20192		3.66623	3.7378	3.62364	3.2274		0.986587	0.93931	0.892751	0.934549	0.954415	0.952453
ctg01_AA_00300	1288	874850	876137	0.193513	0.404076	0.162704	0.0981422		0.289151	0.359706	0.199629	0.227004		0.834922	0.88785	0.943164	0.69907	0.923259	1
ctg01_AA_00301	1642	876612	878253	20.564	19.8871	30.2036	6.89175		4.49707	4.29872	4.8797	3.15569		0.742255	0.876232	0.697514	0.578959	0.834551	0.685534
ctg01_AA_00302	780	880142	880921	3.62785	0.764179	0.0356756	0		2.41857	0.656324	0.0401215	0		0.143803	0.00332843	0.220435	0.361415	0.735451	1
ctg01_AA_00303	949	881041	881989	21.9767	6.00342	6.48344	0.910269		4.5902	2.61883	2.74354	1.00356		0.106931	0.121594	0.283473	0.935157	0.657707	0.596581
ctg01_AA_00304	2085	882460	884544	18.5721	29.1632	24.574	11.0128		4.36196	4.89133	4.56209	3.76305		0.829688	0.970489	0.856287	0.822814	0.857732	0.88504
ctg01_AA_00305	755	884850	885604	0.495126	0.403858	0.289095	0.5493		0.664525	0.359486	0.353147	0.726612		0.834825	0.710344	0.998572	0.920198	0.884455	0.824132
ctg01_AA_00306	154	886170	886323	0	0	0	0		0	0	0	0		NA	NA	NA	NA	NA	NA
ctg01_AA_00307	161	888944	889104	0.18893	0	0.353	61.3234		0.282302	0	0.414869	5.95665		0.987088	1	0.105538	0.951252	0.0519913	0.0947975
ctg01_AA_00308	1374	889833	891206	0.861519	0.42832	2.10792	0.78023		1.02695	0.380869	1.57283	0.905189		0.510849	0.568502	0.994577	0.188702	0.794779	0.858433
ctg01_AA_00309	985	891455	892439	79.7014	3.50048	4.45318	5.2121		6.29013	1.98266	2.31769	2.78788		0.000937634	0.00174545	0.336166	0.788364	0.783373	0.848343
ctg01_AA_00310	1446	898968	900413	12.4404	12.5092	25.0005	12.8594		3.85591	3.61008	4.59101	3.95758		0.779543	0.612476	1	0.369152	0.86713	0.926511
ctg01_AA_00311	2190	901449	903638	64.7278	40.3069	32.2517	4.75265		6.0044	5.36035	4.97922	2.66872		0.408092	0.286132	0.354596	0.768164	0.530101	0.56299
ctg01_AA_00312	720	904336	905055	190.148	83.6281	127.987	0.530254		7.4964	6.46337	7.10157	0.71204		0.22822	0.463772	0.0703127	0.567371	0.115907	0.0816398
ctg01_AA_00313	776	906561	907336	0.287173	0.124927	2.23567	0.606846		0.417435	0.0918982	1.63066	0.769343		0.824767	0.269992	0.892004	0.138994	0.779392	0.822729
ctg01_AA_00314	2039	909806	911844	33.0323	54.0378	61.0349	109.295		5.1174	5.81608	5.96936	6.7648		0.792681	0.67464	0.667335	0.866865	0.699897	0.731857
ctg01_AA_00315	1219	912025	913243	4.39182	10.556	10.6975	11.5945		2.64325	3.36722	3.38302	3.82953		0.511969	0.487035	0.729484	0.985291	0.850903	0.865121
ctg01_AA_00316	1161	916222	917382	17.0408	22.2833	34.5147	36.3085		4.26352	4.48279	5.08916	5.26069		0.993986	0.604454	0.78345	0.562781	0.752307	0.871617
ctg01_AA_00317	3972	917683	921654	6.36857	5.99076	7.74983	2.83062		3.06049	2.61671	2.96435	2.01464		0.720131	0.954809	0.775421	0.733426	0.9246	0.82504
ctg01_AA_00318	4886	917798	922683	19.4063	9.44616	16.8074	9.28287		4.41907	3.2126	4.01741	3.55607		0.274719	0.65526	0.794502	0.442738	0.877399	0.946582
ctg01_AA_00319	697	923431	924127	12.8025	3.60011	12.9845	0.179363		3.88756	2.01464	3.641	0.338671		0.123705	0.801088	0.189376	0.147094	0.484059	0.20048
ctg01_AA_00320	1448	924974	926421	12.09	1.22211	3.09314	0.254423		3.81838	0.968853	1.95884	0.425406		0.0117382	0.0880529	0.204933	0.336836	0.777595	0.474604
ctg01_AA_00321	476	926724	927199	0.101117	0.703813	0.850184	0.897448		0.139313	0.608473	0.878621	0.99467		0.628132	0.509764	0.647507	0.948713	0.893326	0.925595
ctg01_AA_00322	777	928741	929517	2.58034	1.83267	2.60737	0.801215		2.04646	1.31028	1.78008	0.920288		0.652166	0.854143	0.739259	0.798088	0.970389	0.845544
ctg01_AA_00323	1937	930110	932046	31.0942	51.6694	58.1992	35.2422		5.03857	5.74758	5.88616	5.22474		0.779096	0.664005	0.958542	0.869817	1	0.973319
ctg01_AA_00324	1029	932176	933204	28.6545	26.5151	32.0881	32.0584		4.92307	4.74632	4.97113	5.10751		0.705164	0.879544	0.962478	0.798879	0.825045	0.88575
ctg01_AA_00325	1110	939559	940668	6.73304	1.2155	31.1241	3.73948		3.1236	0.966195	4.92307	2.36187		0.054497	0.159242	0.841897	0.000306245	0.629232	0.513362
ctg01_AA_00326	1684	940743	942426	5.50562	4.75181	10.0262	10.9828		2.90259	2.34217	3.28734	3.76013		0.664056	0.697741	0.80268	0.351481	0.674125	0.86176
ctg01_AA_00327	2245	942938	945182	124.191	114.943	67.0888	19.5003		6.87623	6.94172	6.11298	4.47068		0.700592	0.327136	0.505292	0.47162	0.624389	0.754466
ctg01_AA_00328	934	945611	946544	492.078	231.417	19.6455	12.7709		8.99754	7.9291	4.23617	3.95084		0.255325	0.000623038	0.210452	0.00261825	0.359902	0.995486
ctg01_AA_00329	705	951703	952407	1.99091	6.73974	1.42031	0.367167		1.74827	2.75824	1.23973	0.552541		0.370448	0.636609	0.626471	0.130363	0.437661	0.826252
ctg01_AA_00330	2482	958247	960728	5.10758	9.02149	7.64599	9.41478		2.81587	3.15209	2.94174	3.57292		0.734601	0.86279	0.823643	0.834575	0.862734	0.830352
ctg01_AA_00331	905	963407	964311	2.42194	9.33188	1.45453	0.658026		1.96075	3.19612	1.25704	0.811952		0.277441	0.502533	0.683525	0.0499084	0.452379	0.931731
ctg01_AA_00332	494	965077	965570	0.959181	4.28645	4.23601	5.08571		1.11606	2.21723	2.26798	2.75387		0.32522	0.306282	0.585254	1	0.844146	0.848174
ctg01_AA_00333	177	965812	965988	0.608417	0.635221	1.70517	0.925697		0.782553	0.556716	1.38631	1.01384		0.992818	0.777391	0.978326	0.750174	0.93553	1
ctg01_AA_00334	1985	966322	968306	0.730101	0.635221	1.19362	2.0571		0.905359	0.556716	1.10924	1.67602		0.786787	0.85357	0.732578	0.632278	0.639927	0.76363
ctg01_AA_00335	175	969401	969575	0	1.0708	1.95461	0		0	0.871847	1.51163	0		0.603621	0.316171	NA	0.823196	0.941962	0.723448
ctg01_AA_00336	388	969840	970227	0.797703	0.607283	2.70143	0		0.971499	0.529862	1.81526	0		0.887596	0.606147	0.791945	0.49275	0.994621	0.557662
ctg01_AA_00337	923	975264	976186	99.1836	58.4669	79.4351	26.1433		6.57331	5.92377	6.33896	4.83771		0.377204	0.592999	0.632538	0.681241	0.907506	0.792729
ctg01_AA_00338	716	976459	977174	4.77581	7.16971	9.59394	12.8229		2.73862	2.83278	3.23401	3.95389		0.885904	0.637614	0.726849	0.730033	0.736396	0.811283
ctg01_AA_00339	825	976687	977511	2.66288	5.11064	6.29239	6.48773		2.0846	2.42846	2.70589	3.06981		0.703755	0.534341	0.755475	0.810992	0.820061	0.881279
ctg01_AA_00340	930	977573	978502	3.70546	2.53883	2.35827	1.93799		2.43856	1.65691	1.6851	1.61834		0.535171	0.488379	0.831888	0.949717	1	0.948227
ctg01_AA_00341	1483	979573	981055	16.7308	23.111	18.9135	15.2837		4.2395	4.54013	4.17692	4.17197		0.944504	0.88841	0.980517	0.794889	1	1
ctg01_AA_00342	2041	980336	982376	4.99555	6.50712	5.74696	4.05368		2.78788	2.70972	2.59938	2.45896		0.998864	0.908932	0.948568	0.882112	1	1
ctg01_AA_00343	1239	983160	984398	0.0173834	0	0	0		0.0421059	0	0	0		0.987088	0.987966	1	NA	NA	NA
ctg01_AA_00344	1620	985210	986829	0	0	0	0		0	0	0	0		NA	NA	NA	NA	NA	NA
ctg01_AA_00345	411	987966	988376	0	0	0	0		0	0	0	0		NA	NA	NA	NA	NA	NA
ctg01_AA_00346	741	989490	990230	0	0	0	0		0	0	0	0		NA	NA	NA	NA	NA	NA
ctg01_AA_00347	2917	995559	998475	0	0	0	0		0	0	0	0		NA	NA	NA	NA	NA	NA
ctg01_AA_00348	799	1002480	1003278	0.0472324	0.123283	0.0441251	0		0.0744125	0.0901404	0.0497321	0		0.993	1	1	0.965521	1	1
ctg01_AA_00349	1320	1009213	1010532	0	0	0	0		0	0	0	0		NA	NA	NA	NA	NA	NA
ctg01_AA_00350	964	1012163	1013126	0	0	0	0		0	0	0	0		NA	NA	NA	NA	NA	NA
ctg01_AA_00351	1690	1013379	1015068	0	0	0	0		0	0	0	0		NA	NA	NA	NA	NA	NA
ctg01_AA_00352	665	1015162	1015826	0	0	0	0		0	0	0	0		NA	NA	NA	NA	NA	NA
ctg01_AA_00353	3762	1016835	1020596	0	0	0	0		0	0	0	0		NA	NA	NA	NA	NA	NA
ctg01_AA_00354	1963	1021178	1023140	0	0	0	0		0	0	0	0		NA	NA	NA	NA	NA	NA
ctg01_AA_00355	1569	1025997	1027565	0	0	0	0		0	0	0	0		NA	NA	NA	NA	NA	NA
ctg01_AA_00356	2830	1029018	1031847	0	0	0	0		0	0	0	0		NA	NA	NA	NA	NA	NA
ctg01_AA_00357	1634	1032168	1033801	0	0	0	0		0	0	0	0		NA	NA	NA	NA	NA	NA
ctg01_AA_00358	210	1035878	1036087	0	0	0	0		0	0	0	0		NA	NA	NA	NA	NA	NA
ctg01_AA_00359	5422	1040682	1046103	0	0	0	0		0	0	0	0		NA	NA	NA	NA	NA	NA
ctg01_AA_00360	933	1047745	1048677	0	0	0	0		0	0	0	0		NA	NA	NA	NA	NA	NA
ctg01_AA_00361	348	1049147	1049494	0	0	0	0		0	0	0	0		NA	NA	NA	NA	NA	NA
ctg01_AA_00362	819	1052157	1052975	0	0	0	0		0	0	0	0		NA	NA	NA	NA	NA	NA
ctg01_AA_00363	652	1057772	1058423	0	0	0	0		0	0	0	0		NA	NA	NA	NA	NA	NA
ctg01_AA_00364	5909	1057805	1063713	0	0	0	0		0	0	0	0		NA	NA	NA	NA	NA	NA
ctg01_AA_00365	25387	1059638	1085024	21.1803	18.2203	22.5317	29.9536		4.54174	4.15403	4.44328	5.0198		0.643097	0.832545	0.895827	0.774183	0.749365	0.80884
ctg01_AA_00366	2329	1067084	1069412	0	0	0	0		0	0	0	0		NA	NA	NA	NA	NA	NA
ctg01_AA_00367	697	1070285	1070981	0.562236	0.451542	2.70705	0.658026		0.735544	0.403237	1.81732	0.811952		0.851111	0.339736	0.991846	0.230128	0.885402	0.778521
ctg01_AA_00368	567	1071642	1072208	13.4042	11.8067	15.8177	1.8942		3.94293	3.52563	3.92132	1.59621		0.682802	0.931458	0.49975	0.722196	0.642967	0.53047
ctg01_AA_00369	2968	1072412	1075379	11.18	28.0064	36.6613	13.4626		3.72298	4.81994	5.17592	4.01443		0.459729	0.288927	0.941556	0.715022	0.92743	0.824704
ctg01_AA_00370	2339	1075465	1077803	6.34674	5.3082	5.68693	5.22626		3.05753	2.46962	2.59102	2.78949		0.635957	0.695851	0.952027	0.931275	0.879609	0.91061
ctg01_AA_00371	491	1078390	1078880	42.4132	43.8685	16.3548	24.7873		5.43783	5.49215	3.97452	4.77579		0.802316	0.19306	0.853338	0.222331	0.97561	0.778818
ctg01_AA_00372	1085	1079576	1080660	0.341873	0.233706	0.159691	0		0.490658	0.206957	0.193929	0		0.791534	0.667279	0.638815	0.931531	0.92407	0.949707
ctg01_AA_00373	2046	1080740	1082785	0.682998	4.10844	2.31023	3.19515		0.857869	2.16349	1.6609	2.16409		0.133658	0.347378	0.59552	0.500866	1	0.804801
ctg01_AA_00374	2069	1082922	1084990	43.9515	35.9219	46.5985	60.9912		5.49077	5.18714	5.55099	5.95033		0.601498	0.829068	0.901058	0.7246	0.741429	0.812786
ctg01_AA_00375	1493	1086061	1087553	1.42929	0.728977	1.10504	0.499919		1.43531	0.627972	1.04889	0.683149		0.426772	0.647433	0.741462	0.733833	1	0.921929
ctg01_AA_00376	901	1087938	1088838	43.1835	21.6633	40.6942	64.7075		5.46623	4.43257	5.33818	6.03072		0.29398	0.728017	0.87979	0.409872	0.612417	0.762744
ctg01_AA_00377	385	1089091	1089475	21.2025	7.47225	25.5744	15.9935		4.54297	2.88826	4.62701	4.22925		0.18865	0.950561	0.928279	0.160551	0.702275	0.986187
ctg01_AA_00378	665	1091229	1091893	0	0.0332252	0	0		0	0.0117799	0	0		1	NA	NA	1	1	NA
ctg01_AA_00379	1416	1092234	1093649	0.485558	0.27158	0.226807	0.175897		0.655246	0.247978	0.277271	0.333202		0.732796	0.667279	0.866772	0.987698	1	1
ctg01_AA_00380	1414	1096586	1097999	0.0688114	0.478952	0.594631	0.261739		0.100009	0.429384	0.655449	0.438714		0.44617	0.313935	0.783501	0.896937	1	0.942067
ctg01_AA_00381	51734	1098505	1150238	2.92576	8.19175	5.16048	7.59408		2.17693	3.023	2.4769	3.29554		0.395897	0.721143	0.731541	0.548961	0.89267	0.783338
ctg01_AA_00382	913	1108934	1109846	21.3631	9.71733	35.5969	2.40767		4.55486	3.25447	5.13893	1.84795		0.256507	0.766218	0.441414	0.101293	0.750079	0.385589
ctg01_AA_00383	5783	1110464	1116246	20.045	29.0827	34.6162	30.0713		4.4588	4.8843	5.09482	5.02483		0.898961	0.731367	0.879142	0.811299	0.86368	0.923825
ctg01_AA_00384	1332	1119376	1120707	1.146	0.351906	1.19656	9.57278		1.24801	0.313416	1.11014	3.59515		0.271971	0.862332	0.462961	0.354804	0.233243	0.404133
ctg01_AA_00385	1495	1120869	1122363	0.687541	1.98964	2.72283	0.720129		0.861284	1.38348	1.82463	0.860369		0.476356	0.285435	1	0.73309	0.875869	0.753177
ctg01_AA_00386	516	1122699	1123214	360.692	1532.09	622.656	158.597		8.45972	10.8136	9.13137	7.25186		0.185356	0.731421	0.770528	0.231332	0.49521	0.7152
ctg01_AA_00387	2530	1123793	1126322	0.723392	0.807511	1.12209	0.484554		0.898523	0.688398	1.05832	0.66937		0.91062	0.873626	0.915237	0.771503	1	0.904419
ctg01_AA_00388	1210	1127212	1128421	45.4532	58.0372	91.9438	59.3785		5.53425	5.91228	6.57691	5.91869		0.985954	0.601838	0.918295	0.536568	0.866745	0.992118
ctg01_AA_00389	499	1130743	1131241	0.0431623	1.57723	0.0806454	0.437805		0.0698483	1.17634	0.0918315	0.624473		0.165203	1	0.729114	0.189468	0.889142	0.757047
ctg01_AA_00390	1259	1133521	1134779	0.457111	0.584863	0.427038	1.56825		0.621491	0.510117	0.487077	1.4332		1	0.879935	0.705046	0.887913	0.702965	0.622177
ctg01_AA_00391	1633	1135513	1137145	1.50455	0.241885	1.95557	17.6663		1.48499	0.215391	1.51217	4.34971		0.103975	0.995857	0.39419	0.0861616	0.133665	0.376996
ctg01_AA_00392	1110	1137679	1138788	0	0	0	0.0984074		0	0	0	0.227639		NA	NA	0.806313	NA	0.840517	0.789759
ctg01_AA_00393	1693	1139047	1140739	0.385985	0.698515	1.28371	0.548119		0.54534	0.604457	1.16571	0.725139		0.827404	0.436471	0.923548	0.599635	1	0.901236
ctg01_AA_00394	1106	1141269	1142374	171.43	147.564	325.394	293.024		7.33699	7.28673	8.35675	8.15425		0.641397	0.651181	0.842736	0.289073	0.704092	0.913732
ctg01_AA_00395	1473	1141333	1142805	123	109.919	236.435	189.62		6.86583	6.88261	7.93549	7.50716		0.671983	0.640827	0.871438	0.304059	0.737308	1
ctg01_AA_00396	1260	1142429	1143688	13.8279	15.7252	19.4164	11.4758		3.98508	3.94488	4.21672	3.81328		0.886594	0.919446	0.954118	0.786243	1	0.968262
ctg01_AA_00397	3925	1144288	1148212	4.36437	4.5021	8.08819	9.71753		2.63407	2.27279	3.01662	3.61032		0.800301	0.677069	0.771758	0.444568	0.68676	0.836083
ctg01_AA_00398	1681	1150237	1151917	0.365289	0.867886	0.52501	1.71009		0.521361	0.737277	0.588151	1.50788		0.657155	0.95103	0.610996	0.697118	0.733511	0.616612
ctg01_AA_00399	849	1152403	1153251	0.989377	0.684228	1.54048	1.67258		1.13671	0.592135	1.30666	1.49022		0.6644	0.883091	0.867014	0.542468	0.713321	0.881248
ctg01_AA_00400	1979	1154070	1156048	6.23033	1.61543	10.9856	5.91152		3.03336	1.19851	3.41058	2.94095		0.112574	0.727283	0.993116	0.0305784	0.584728	0.941975
ctg01_AA_00401	1699	1156949	1158647	26.8635	6.36364	41.2654	12.3933		4.83893	2.68597	5.36325	3.91632		0.0694507	0.835672	0.785113	0.0201021	0.713227	0.765413
ctg01_AA_00402	1765	1161183	1162947	48.7705	34.2413	81.5206	41.0449		5.61866	5.10867	6.37744	5.43658		0.489701	0.760006	0.9565	0.249518	0.82668	0.918951
ctg01_AA_00403	3316	1164632	1167947	13.8023	19.8331	13.5849	1.56543		3.98333	4.29307	3.70987	1.4321		0.908422	0.764929	0.438566	0.617923	0.437296	0.502509
ctg01_AA_00404	773	1169554	1170326	28.0546	29.0535	50.4573	50.9751		4.8947	4.88161	5.67147	5.70747		0.803433	0.701785	0.826951	0.470668	0.735327	0.882801
ctg01_AA_00405	1278	1171049	1172326	5.37276	15.5138	6.77276	7.31785		2.87421	3.92545	2.79867	3.24773		0.391774	0.989991	0.909595	0.307925	0.925753	0.867885
ctg01_AA_00406	898	1174386	1175283	1.16971	0.752215	2.70814	3.99788		1.26445	0.646961	1.8185	2.44438		0.610165	0.597768	0.67744	0.26848	0.526554	0.793517
ctg01_AA_00407	1265	1175811	1177075	1.03859	0.696232	1.49516	0.431748		1.16623	0.602544	1.28263	0.619213		0.599318	0.924296	0.795054	0.509776	1	0.800979
ctg01_AA_00408	1606	1178153	1179758	15.3783	11.8504	9.49154	4.28224		4.13382	3.5299	3.21915	2.52887		0.562883	0.415173	0.649011	0.77863	0.848487	0.889681
ctg01_AA_00409	1825	1180059	1181883	1.43586	1.10512	1.14793	1.54046		1.43868	0.897225	1.07454	1.42323		0.634347	0.658229	0.980059	0.977334	0.809137	0.821386
ctg01_AA_00410	1663	1182279	1183941	26.1025	24.9654	31.9279	9.77158		4.80264	4.65907	4.96149	3.6184		0.73369	0.9594	0.72789	0.744243	0.870391	0.772417
ctg01_AA_00411	2958	1186867	1189824	31.7863	29.6323	21.6541	21.4463		5.06577	4.91029	4.38483	4.57827		0.707882	0.472762	0.892715	0.677639	1	0.887798
ctg01_AA_00412	433	1190872	1191304	2.32383	1.97253	1.32375	6.32397		1.90992	1.37538	1.19342	3.03598		0.762886	0.558015	0.738894	0.810655	0.637969	0.539592
ctg01_AA_00413	908	1191464	1192371	2.95421	1.95518	2.54756	10.1805		2.18567	1.36805	1.76065	3.66834		0.534732	0.704213	0.664225	0.802671	0.506659	0.55004
ctg01_AA_00414	1112	1193952	1195063	2.14156	4.24112	4.34431	36.0487		1.82151	2.20476	2.29383	5.25093		0.678939	0.643477	0.331576	0.979136	0.398642	0.390685
ctg01_AA_00415	1447	1197558	1199004	3.52911	34.7537	0.484844	0.307079		2.39091	5.13171	0.548017	0.491985		0.0333318	0.0401865	0.419094	8.63e-06	0.139467	1
ctg01_AA_00416	2946	1200354	1203299	18.1696	38.4417	16.4214	28.8759		4.33858	5.29064	3.98367	4.97216		0.579975	0.691464	0.863187	0.261694	1	0.736819
ctg01_AA_00417	2787	1207902	1210688	0	0	0	0		0	0	0	0		NA	NA	NA	NA	NA	NA
ctg01_AA_00418	998	1211408	1212405	0	0.0908558	0	0		0	0.0656894	0	0		0.876518	NA	NA	0.863789	1	NA
ctg01_AA_00419	2591	1213161	1215751	0.332954	0.353054	0.213847	0.474923		0.480176	0.314754	0.262227	0.65737		0.900374	0.645273	0.916619	0.76721	0.840577	0.735247
ctg01_AA_00420	4178	1216573	1220750	378.57	269.341	61.5728	42.1259		8.53746	8.15425	5.98207	5.45859		0.495295	0.0261949	0.43114	0.0550231	0.601509	1
ctg01_AA_00421	343	1220919	1221261	0.322666	0.701836	0.0753597	0.613664		0.468006	0.606696	0.0862716	0.775167		0.915092	0.821257	0.947	0.699544	0.982794	0.77525
ctg01_AA_00422	1541	1224178	1225718	0.347387	1.39787	0.743721	2.71612		0.499289	1.07043	0.789964	1.97309		0.365406	0.707835	0.492405	0.573087	0.727268	0.581233
ctg01_AA_00423	445	1227048	1227492	1.452	1.2633	0.406942	0.245466		1.4488	0.99964	0.465893	0.415604		0.802193	0.368454	0.668787	0.59383	0.87121	1
ctg01_AA_00424	296	1229276	1229571	2.02494	3.28333	10.2325	3.96784		1.76514	1.92076	3.31299	2.43301		0.899875	0.247202	0.842497	0.312002	0.862915	0.868445
ctg01_AA_00425	1366	1230796	1232161	3.09007	5.48969	6.91444	2.15837		2.23551	2.51106	2.82226	1.72752		0.747693	0.55439	0.91029	0.778733	0.881582	0.786707
ctg01_AA_00426	1311	1232870	1234180	0	0	0	0		0	0	0	0		NA	NA	NA	NA	NA	NA
ctg01_AA_00427	1775	1235109	1236883	0	0	0	0.275839		0	0	0	0.455866		NA	NA	0.492681	NA	0.531485	0.458073
ctg01_AA_00428	901	1237669	1238569	0.191236	0.478354	0.267983	0.66679		0.284811	0.429094	0.324569	0.818057		0.779751	1	0.743827	0.80316	0.855629	0.74396
ctg01_AA_00429	604	1241357	1241960	1.17267	0.102027	0.292138	0		1.26705	0.0744125	0.358175	0		0.188493	0.339369	0.434482	0.844549	1	0.923223
ctg01_AA_00430	3068	1242447	1245514	0.333368	0.735472	0.589505	1.20765		0.481217	0.633108	0.649571	1.21702		0.695458	0.816735	0.673673	0.864405	0.776241	0.724014
ctg01_AA_00431	1386	1251879	1253264	0.0352792	0.230209	0.313104	0.0894613		0.060304	0.203439	0.37705	0.217895		0.654299	0.48577	0.95136	0.903297	1	0.917575
ctg01_AA_00432	225	1253621	1253845	0	0.249853	0.447134	1.21369		0	0.226476	0.513389	1.22449		0.926421	0.781843	0.544881	0.952152	0.779392	0.804654
ctg01_AA_00433	1467	1254671	1256137	0.411453	1.1841	0.872256	0.321035		0.573998	0.944581	0.896147	0.507581		0.540956	0.706287	0.969817	0.797858	0.832538	0.880403
ctg01_AA_00434	5131	1256329	1261459	0.689332	1.78011	0.70564	1.13435		0.863802	1.27848	0.755098	1.16984		0.496841	0.836931	0.86233	0.316322	1	0.772995
ctg01_AA_00435	516	1262450	1262965	0.527656	0.58429	0.44813	0		0.69972	0.509581	0.513928	0		0.971372	0.881914	0.706574	0.944414	0.871568	0.872194
ctg01_AA_00436	1448	1263851	1265298	0.336222	0.20649	0.295626	0.100305		0.484783	0.17722	0.360941	0.22914		0.730233	0.854303	0.818781	0.90007	1	0.956332
ctg01_AA_00437	1275	1266418	1267692	0.045153	0.216068	0.33746	0		0.0720674	0.190632	0.400323	0		0.769516	0.561578	1	0.874152	0.92407	0.741847
ctg01_AA_00438	742	1268882	1269623	49.7845	47.7179	48.1219	46.2596		5.64645	5.62762	5.60546	5.5786		0.734897	0.750639	0.985334	0.988818	0.881217	0.8965
ctg01_AA_00439	4277	1271909	1276185	26.6891	18.6083	40.5328	45.9761		4.83045	4.18472	5.33379	5.57029		0.483265	0.844482	0.840629	0.297869	0.653742	0.850698
ctg01_AA_00440	1408	1277599	1279006	0.0505586	0	0.118081	0		0.0781975	0	0.128265	0		0.905036	0.953108	1	0.789535	NA	1
ctg01_AA_00441	1245	1279605	1280849	1.78018	2.54315	2.60752	7.63511		1.64561	1.65815	1.7807	3.30165		0.936269	0.904425	0.612856	0.98324	0.623466	0.621638
ctg01_AA_00442	2063	1281131	1283193	0	0	0	0		0	0	0	0		NA	NA	NA	NA	NA	NA
ctg01_AA_00443	2966	1283807	1286772	0	0.0479434	0	0.0798481		0	0.0246358	0	0.204761		0.730632	NA	0.610578	0.719742	0.901502	0.582658
ctg01_AA_00444	2193	1287493	1289685	0.201666	0.116973	0.138159	0.204555		0.299063	0.0849317	0.166809	0.366975		0.732047	0.773568	1	0.978427	0.863555	0.875253
ctg01_AA_00445	4176	1289987	1294162	455.866	395.021	46.4347	10.8749		8.872	8.6948	5.54545	3.74608		0.645676	0.00797123	0.201238	0.00726977	0.245052	0.691326
ctg01_AA_00446	279	1295009	1295287	3.29543	1.43359	1.20946	0.596898		2.30799	1.09104	1.11886	0.762755		0.531875	0.458236	0.687322	0.972254	1	1
ctg01_AA_00447	798	1296065	1296862	0.115796	0.730418	2.97488	29.4369		0.16665	0.629567	1.91717	4.99559		0.491496	0.0359246	0.0925408	0.236798	0.184147	0.360984
ctg01_AA_00448	321	1299247	1299567	13.7548	12.551	19.1181	21.0978		3.98023	3.61427	4.19219	4.55895		0.721303	0.933702	0.876895	0.624646	0.752862	0.862281
ctg01_AA_00449	136	1300209	1300344	26.4474	10.334	20.4169	25.7017		4.81961	3.33614	4.29307	4.82091		0.258139	0.610821	1	0.507382	0.677668	0.832721
ctg01_AA_00450	1597	1300981	1302577	0.0769901	0.13397	0.179813	0		0.108425	0.100172	0.222049	0		0.977241	0.878468	0.94041	0.951108	0.977482	0.872194
ctg01_AA_00451	549	1303822	1304370	1.43009	0.452451	0.16194	0		1.43626	0.406015	0.197764	0		0.403666	0.179457	0.411843	0.79715	0.906307	1
ctg01_AA_00452	1016	1306850	1307865	1.81727	1.75678	0.985092	8.3631		1.665	1.26954	0.976004	3.41338		0.797984	0.453682	0.59573	0.627613	0.526005	0.39813
ctg01_AA_00453	628	1308596	1309223	45.2707	34.2416	41.0066	41.8818		5.52739	5.10949	5.35314	5.45132		0.548371	0.696049	0.984107	0.811757	0.822655	0.880038
ctg01_AA_00454	1687	1311684	1313370	0.0755718	0.0328755	0.19415	0		0.107092	0.0116751	0.239108	0		0.886768	0.844741	0.94041	0.694936	1	0.848002
ctg01_AA_00455	1095	1314914	1316008	20.6349	7.9356	5.65245	12.5949		4.50294	2.97698	2.58495	3.93436		0.190319	0.0982404	0.865329	0.688953	0.762135	0.682511
ctg01_AA_00456	2005	1318866	1320870	2.12172	3.9925	8.68915	0.938422		1.81169	2.12859	3.11048	1.02688		0.701327	0.212631	0.786141	0.331599	0.73933	0.495028
ctg01_AA_00457	2315	1321990	1324304	0.0284894	0.173509	0.0266151	0.0722436		0.0524166	0.135239	0.0285399	0.198281		0.681509	1	0.95136	0.643555	1	0.915142
ctg01_AA_00458	751	1324770	1325520	0	0	0.0641819	0		0	0	0.0728043	0		NA	0.960863	NA	0.951252	NA	1
ctg01_AA_00459	315	1329511	1329825	1.16873	2.10632	0.779885	6.98578		1.26373	1.4488	0.824799	3.1764		0.874213	0.774136	0.572599	0.639575	0.644329	0.43681
ctg01_AA_00460	931	1331786	1332716	10.6186	2.35496	0.151286	0.234656		3.65733	1.56956	0.183063	0.402093		0.0743093	0.000170871	0.218591	0.0473603	0.599359	0.898675
ctg01_AA_00461	1110	1334940	1336049	0.133362	0.328755	0.207647	0.33818		0.196156	0.295278	0.253758	0.52503		0.824798	0.981435	0.847738	0.87371	0.93126	0.86017
ctg01_AA_00462	3895	1338461	1342355	0.249161	0.156284	0.341034	0.279179		0.363909	0.121222	0.404251	0.459678		0.606835	0.968594	0.97624	0.561411	0.786027	0.955215
ctg01_AA_00463	80023	1338580	1418602	0.175564	0.130928	0.146441	0.0476997		0.258907	0.0969388	0.177533	0.169148		0.737448	0.784278	0.753901	0.965525	0.972494	0.911788
ctg01_AA_00464	971	1344389	1345359	0.0373923	0.065066	0.139729	0.474098		0.0629776	0.0418619	0.170992	0.655635		1	0.930521	0.66755	0.952174	0.743626	0.776529
ctg01_AA_00465	1307	1345608	1346914	0	0.0358985	0.212003	0.784715		0	0.0135858	0.25845	0.910481		0.973697	0.494641	0.27673	0.694936	0.439288	0.649114
ctg01_AA_00466	396	1347177	1347572	0	0	0	0.275839		0	0	0	0.455866		NA	NA	0.806313	NA	0.840517	0.789759
ctg01_AA_00467	454	1348009	1348462	0.474405	2.22887	0.531833	2.406		0.641003	1.51217	0.594562	1.84701		0.428554	0.984508	0.631159	0.379326	0.880671	0.591234
ctg01_AA_00468	457	1348890	1349346	0.0565301	0.0983675	0	0		0.0862716	0.0719322	0	0		1	0.987966	1	0.960713	1	NA
ctg01_AA_00469	105	1350067	1350171	0	0	0	0		0	0	0	0		NA	NA	NA	NA	NA	NA
ctg01_AA_00470	1671	1351399	1353069	0.0755718	0.0493132	0.0706001	0.383271		0.107092	0.0255583	0.0806331	0.567837		0.932396	0.986834	0.708259	0.990192	0.658515	0.652518
ctg01_AA_00471	1273	1353847	1355119	0.194195	0.721913	0.0989559	0.0447673		0.289819	0.622717	0.109852	0.165542		0.529998	0.734786	0.842074	0.289727	0.660854	1
ctg01_AA_00472	421	1363590	1364010	0.766724	0.363864	0.260466	1.06051		0.941817	0.326268	0.317767	1.11757		0.733615	0.643101	0.958009	0.978248	0.806618	0.729751
ctg01_AA_00473	1324	1364477	1365800	0	0	0	0.548355		0	0	0	0.72578		NA	NA	0.360981	NA	0.381118	0.32092
ctg01_AA_00474	4272	1369289	1373560	0.2904	1.01064	0.587805	0.490932		0.420624	0.826895	0.648662	0.677496		0.676498	0.885531	0.943698	0.810103	1	0.991002
ctg01_AA_00475	367	1374055	1374421	0.17606	1.22544	0.219303	0.595271		0.259575	0.974731	0.267455	0.761367		0.520656	1	0.844629	0.51907	1	0.830453
ctg01_AA_00476	312	1374571	1374882	3.52063	17.0573	1.87022	1.40041		2.38691	4.06653	1.47169	1.34022		0.210397	0.497575	0.792007	0.0313119	0.495672	1
ctg01_AA_00477	470	1379835	1380304	0.183302	1.03663	0.0856214	0.464818		0.272599	0.847297	0.0966145	0.647897		0.54181	0.886214	0.882972	0.379538	0.995878	0.757047
ctg01_AA_00478	1748	1381947	1383694	0	0	0	0		0	0	0	0		NA	NA	NA	NA	NA	NA
ctg01_AA_00479	1640	1384110	1385749	2.86051	3.68436	1.91255	1.84898		2.1592	2.03895	1.48842	1.57663		1	0.546893	0.89442	0.52428	0.958259	0.909603
ctg01_AA_00480	445	1386922	1387366	1.26694	1.91703	0.566065	1.25715		1.34182	1.3463	0.629567	1.25974		0.936684	0.558581	1	0.506264	1	0.778896
ctg01_AA_00481	2597	1387568	1390164	0.884776	2.12243	0.755719	1.63464		1.04849	1.45891	0.800848	1.47092		0.563897	0.725529	0.833824	0.303757	1	0.706176
ctg01_AA_00482	533	1392807	1393339	0.848588	1.26567	0.641759	0.614816		1.01708	1.00233	0.694287	0.777968		0.948412	0.769298	0.961014	0.705687	0.993381	0.950155
ctg01_AA_00483	445	1393898	1394342	5.85639	0.757982	1.7182	5.27751		2.97118	0.651172	1.39545	2.79927		0.0604987	0.18525	0.982428	0.629902	0.494128	0.632519
ctg01_AA_00484	22771	1395855	1418625	0.562315	0.113777	0.525321	0.928507		0.735701	0.0831355	0.588654	1.0174		0.24462	0.812725	0.871521	0.387041	0.497001	0.766718
ctg01_AA_00485	171	1407297	1407467	0.881671	1.4246	0.470667	0.638785		1.04313	1.08475	0.534823	0.800008		0.967197	0.821405	1	0.769808	1	0.970421
ctg01_AA_00486	1985	1407761	1409745	1.0796	3.40496	1.38679	6.02283		1.19163	1.95575	1.22304	2.96371		0.383678	1	0.550335	0.326456	0.738313	0.530812
ctg01_AA_00487	2814	1410382	1413195	0.152457	0.67528	0.414333	0.667765		0.223356	0.585927	0.473131	0.819276		0.439934	0.667491	0.663327	0.731347	0.899947	0.799523
ctg01_AA_00488	2733	1415904	1418636	0.732102	0.359575	0.617751	0.628804		0.906779	0.321574	0.672072	0.790168		0.450363	0.725794	0.975697	0.69251	0.785389	0.900608
ctg01_AA_00489	1432	1419456	1420887	0	0	0	0		0	0	0	0		NA	NA	NA	NA	NA	NA
ctg01_AA_00490	4999	1421386	1426384	0	0	0	0		0	0	0	0		NA	NA	NA	NA	NA	NA
ctg01_AA_00491	261	1429894	1430154	0	0	0	0		0	0	0	0		NA	NA	NA	NA	NA	NA
ctg01_AA_00492	2442	1431488	1433929	0	0	0	0		0	0	0	0		NA	NA	NA	NA	NA	NA
ctg01_AA_00493	966	1434104	1435069	0	0	0	0		0	0	0	0		NA	NA	NA	NA	NA	NA
ctg01_AA_00494	2904	1435964	1438867	0	0	0	0		0	0	0	0		NA	NA	NA	NA	NA	NA
ctg01_AA_00495	9603	1439114	1448716	0	0	0	0		0	0	0	0		NA	NA	NA	NA	NA	NA
ctg01_AA_00496	3949	1448785	1452733	0.023951	0.00520962	0.00559384	0		0.0479183	0.00187064	0.014979	0		0.830126	0.821257	0.94041	1	1	1
ctg01_AA_00497	378	1452940	1453317	0	0	0	0		0	0	0	0		NA	NA	NA	NA	NA	NA
ctg01_AA_00498	492	1452940	1453431	0	0	0	0		0	0	0	0		NA	NA	NA	NA	NA	NA
ctg01_AA_00499	787	1454020	1454806	0.383141	0.0952427	0.767002	0.416387		0.542861	0.0696114	0.813484	0.606141		0.547476	0.802239	1	0.369054	0.763861	0.993665
ctg01_AA_00500	5722	1456043	1461764	0.742487	1.27165	0.955803	3.61736		0.917654	1.00501	0.958691	2.31526		0.784134	1	0.578651	0.753187	0.629125	0.558502
ctg01_AA_00501	660	1464479	1465138	0.116421	0.540224	0.217525	3.64108		0.168434	0.478548	0.265771	2.32744		0.695005	0.972254	0.309587	0.770534	0.508795	0.334606
ctg01_AA_00502	1293	1467601	1468893	0.045153	0.157141	0	0.114499		0.0720674	0.121571	0	0.251111		0.867084	0.89817	0.95136	0.675434	1	0.789759
ctg01_AA_00503	1560	1468965	1470524	0.686925	0.42334	0.534778	2.17739		0.860864	0.376387	0.596124	1.73567		0.584844	0.698047	0.69609	0.883222	0.534054	0.562799
ctg01_AA_00504	2600	1470903	1473502	0.170936	0.436252	0.180983	0.144487		0.249977	0.387635	0.223872	0.294612		0.682748	0.942033	1	0.597344	0.915984	1
ctg01_AA_00505	291	1475838	1476128	0.444082	1.03032	0.6223	3.19063		0.607954	0.840204	0.677496	2.16179		0.848612	1	0.578041	0.867533	0.698283	0.580959
ctg01_AA_00506	678	1476129	1476806	0	0	0	0.106257		0	0	0	0.239514		NA	NA	0.951781	NA	0.958603	0.942124
ctg01_AA_00507	1520	1477640	1479159	0.148246	0.313238	0.356124	0.268516		0.218312	0.2804	0.418855	0.448339		0.867829	0.794752	0.917854	0.970955	0.964668	1
ctg01_AA_00508	723	1480730	1481452	0.04299	0	0.24097	0.7631		0.0696114	0	0.293039	0.891022		0.987088	0.835108	0.573407	0.737527	0.484256	0.746133
ctg01_AA_00509	1566	1483597	1485162	0	0.0239323	0	0		0	0.00851871	0	0		0.973697	NA	NA	0.960713	1	NA
ctg01_AA_00510	1139	1485455	1486593	0.458698	1.19726	0	0		0.622874	0.956043	0	0		0.619871	0.103597	0.513565	0.0236693	0.415072	NA
ctg01_AA_00511	1360	1486959	1488318	0.108231	0.172637	0.168518	0		0.158341	0.134282	0.209189	0		0.979598	0.981435	0.861105	1	0.92407	0.872194
ctg01_AA_00512	1143	1488515	1489657	0	0.480048	0.220908	0		0	0.430424	0.268972	0		0.200653	0.458412	NA	0.711626	0.674607	0.824793
ctg01_AA_00513	180	1489857	1490036	0.119655	0.312317	0	0.606846		0.173612	0.279251	0	0.769343		0.993	0.987966	0.89778	0.91326	0.949239	0.789759
ctg01_AA_00514	369	1489873	1490241	0.642053	2.38681	1.63586	2.51619		0.819997	1.58746	1.35492	1.89087		0.529998	0.701985	0.692245	0.805557	0.889585	0.813564
ctg01_AA_00515	519	1494636	1495154	0	0	0	0.797316		0	0	0	0.916748		NA	NA	0.492681	NA	0.531485	0.458073
ctg01_AA_00516	2030	1496023	1498052	0.838706	2.83128	1.60885	18.574		1.00577	1.76222	1.34524	4.40601		0.350141	0.700435	0.291029	0.527396	0.44806	0.332193
ctg01_AA_00517	528	1498476	1499003	0.24475	0.0709811	0	0		0.358175	0.0492668	0	0		0.773372	0.56976	0.861105	0.960713	1	NA
ctg01_AA_00518	1048	1500312	1501359	125.738	163.176	76.4225	25.1684		6.8917	7.40179	6.26899	4.79565		0.999968	0.397698	0.563023	0.314943	0.599282	0.792701
ctg01_AA_00519	1012	1502480	1503491	0.617406	0.888398	0.576788	0.903244		0.793284	0.750652	0.637249	0.998234		0.960753	0.84752	0.914716	0.787847	0.90008	0.814767
ctg01_AA_00520	1591	1503994	1505584	1.592	0.612647	0.371817	0.543444		1.53618	0.534229	0.435082	0.721904		0.293323	0.145041	0.730149	0.748682	0.928858	0.831846
ctg01_AA_00521	1672	1505721	1507392	109.09	63.0651	20.3364	236.92		6.70828	6.02854	4.2881	7.80578		0.363145	0.0372343	0.777323	0.14089	0.560082	0.327485
ctg01_AA_00522	812	1511017	1511828	0	0.230776	0.0991184	0.403567		0	0.204487	0.110213	0.591651		0.603621	0.841059	0.492681	0.854182	0.863555	0.729751
ctg01_AA_00523	2780	1513146	1515925	0.0161696	0.0562733	0.0302118	0		0.0414413	0.0302409	0.032046	0		0.867084	0.998987	1	0.914415	0.977482	1
ctg01_AA_00524	1213	1516140	1517352	0	0.225771	0.0692634	1.03404		0	0.199017	0.0797036	1.10203		0.467466	0.841059	0.214192	0.743245	0.612691	0.389726
ctg01_AA_00525	765	1519852	1520616	0.150352	0.58866	6.60166	20.3976		0.220216	0.512915	2.76645	4.5145		0.704096	0.0075726	0.130373	0.0320495	0.20703	0.60551
ctg01_AA_00526	760	1521861	1522620	0.153568	0.501043	9.03832	134.934		0.224264	0.445176	3.15831	7.03083		0.776927	0.00294235	0.0474967	0.00847488	0.0616429	0.289181
ctg01_AA_00527	1486	1523072	1524557	0.325839	0.240971	0.0608806	2.4788		0.471184	0.213714	0.0689004	1.87758		0.77346	0.373435	0.503232	0.668194	0.410207	0.209094
ctg01_AA_00528	603	1524893	1525495	0.214308	0.559373	0.133473	3.53239		0.3175	0.49416	0.15528	2.28939		0.801687	0.873065	0.387689	0.644705	0.517004	0.27498
ctg01_AA_00529	872	1527864	1528735	0.358966	1.21023	0.71262	7.50972		0.513389	0.962965	0.762419	3.28391		0.638143	0.864031	0.331096	0.783275	0.495004	0.378313
ctg01_AA_00530	1591	1529036	1530626	0.166961	0.217895	0.194971	0.105845		0.242489	0.192903	0.2404	0.238882		1	1	0.988506	0.99504	1	1
ctg01_AA_00531	2156	1531778	1533933	0.806034	1.79399	1.01568	3.46995		0.976121	1.2886	0.995047	2.26109		0.650835	1	0.620473	0.610387	0.728496	0.5961
ctg01_AA_00532	330	1535080	1535409	1.50113	2.72567	2.07308	4.13759		1.48012	1.72182	1.55968	2.49011		0.831606	0.978672	0.75089	0.858122	0.805835	0.74371
ctg01_AA_00533	1536	1538576	1540111	0	0.0260807	0	0		0	0.00929283	0	0		0.973697	NA	NA	0.960713	1	NA
ctg01_AA_00534	2329	1540695	1543023	0	0	0	0		0	0	0	0		NA	NA	NA	NA	NA	NA
ctg01_AA_00535	3569	1540695	1544263	0	0	0	0		0	0	0	0		NA	NA	NA	NA	NA	NA
ctg01_AA_00536	3758	1544903	1548660	0	0	0	0		0	0	0	0		NA	NA	NA	NA	NA	NA
ctg01_AA_00537	2132	1550348	1552479	0	0	0	0.0586325		0	0	0	0.183063		NA	NA	0.806313	NA	0.840517	0.789759
ctg01_AA_00538	561	1553833	1554393	0	0	0	0		0	0	0	0		NA	NA	NA	NA	NA	NA
ctg01_AA_00539	803	1557252	1558054	3.78189	2.1236	2.10481	3.46877		2.46299	1.45964	1.57102	2.25947		0.43046	0.420733	0.986392	1	0.771877	0.769668
ctg01_AA_00540	4532	1561027	1565558	0.497231	1.76081	0.986085	1.30512		0.666869	1.27102	0.977637	1.2848		0.343671	0.690882	0.742584	0.533473	1	0.821028
ctg01_AA_00541	478	1566283	1566760	0.455028	3.29912	0.991882	2.43593		0.618329	1.92625	0.982201	1.85969		0.253021	0.807774	0.623858	0.381183	1	0.712296
ctg01_AA_00542	458	1569361	1569818	0	0.0918579	0.0986325	0.669315		0	0.0666716	0.109015	0.820819		0.973697	0.960863	0.544881	1	0.743626	0.696596
ctg01_AA_00543	1110	1572706	1573815	0.122491	0.479577	0	0		0.178879	0.429973	0	0		0.621749	0.56976	0.861105	0.200074	0.686013	NA
ctg01_AA_00544	562	1584758	1585319	0	0	0	0		0	0	0	0		NA	NA	NA	NA	NA	NA
ctg01_AA_00545	334	1588638	1588971	0.580365	0.729363	0.180728	0		0.753432	0.628854	0.223356	0		1	0.673382	0.761211	0.725184	0.888781	1
ctg01_AA_00546	5200	1589393	1594592	0.134711	0.261988	0.0518202	2.51178		0.198372	0.239108	0.0580609	1.88939		0.817876	0.575225	0.331083	0.417271	0.396934	0.170818
ctg01_AA_00547	1293	1595124	1596416	0	0.0405606	0	0		0	0.0191548	0	0		0.973697	NA	NA	0.960713	1	NA
ctg01_AA_00548	1038	1598487	1599524	0.584741	6.97413	0.273136	0.741395		0.759705	2.8031	0.332677	0.875837		0.0442572	0.56548	0.95419	0.00302315	0.544355	0.721976
ctg01_AA_00549	4456	1600094	1604549	0	0	0	0.0143916		0	0	0	0.142084		NA	NA	0.951781	NA	0.958603	0.942124
ctg01_AA_00550	1494	1604948	1606441	0	0	0	0		0	0	0	0		NA	NA	NA	NA	NA	NA
ctg01_AA_00551	3292	1606735	1610026	0	0	0	0		0	0	0	0		NA	NA	NA	NA	NA	NA
ctg01_AA_00552	1681	1610485	1612165	0	0.225093	0.241694	0.246019		0	0.198191	0.293433	0.416436		0.685875	0.622593	0.695164	1	0.96039	0.974832
ctg01_AA_00553	950	1612915	1613864	0.0529839	0.0230492	0.27224	0		0.081368	0.00820154	0.33167	0		0.965535	0.715854	1	0.627917	1	0.848002
ctg01_AA_00554	1337	1614423	1615759	2.51131	2.97396	2.23205	6.89888		2.00306	1.81638	1.62902	3.15667		0.931648	0.717497	0.721221	0.762778	0.678169	0.607956
ctg01_AA_00555	2191	1619264	1621454	0	0.0293255	0.0157442	16.0259		0	0.0104159	0.0206304	4.23189		0.973697	1	0.0379046	1	0.0505377	0.036546
ctg01_AA_00556	978	1622040	1623017	0.0950904	0.144783	0.48859	2.65244		0.128218	0.110345	0.552541	1.94447		1	0.550734	0.312259	0.622161	0.342096	0.514216
ctg01_AA_00557	1507	1623547	1625053	52.3959	75.0993	25.0744	12.2761		5.71478	6.31163	4.59497	3.90279		0.910107	0.268675	0.602352	0.151874	0.615528	0.911724
ctg01_AA_00558	380	1630680	1631059	1.5905	0.345951	0	0		1.53531	0.308606	0	0		0.384325	0.0860557	0.49062	0.76617	1	NA
ctg01_AA_00559	1363	1631527	1632889	2.76212	1.70225	3.67094	1.75105		2.12241	1.23973	2.11665	1.52526		0.469396	0.973168	0.883626	0.402836	0.877988	0.913166
ctg01_AA_00560	738	1633711	1634448	0.145921	0	0.109057	0		0.215391	0	0.118639	0		0.663348	0.928007	0.899626	0.843412	NA	1
ctg01_AA_00561	949	1635802	1636750	0.181564	0.355429	0.0212023	0.115102		0.268911	0.317129	0.0243211	0.252072		0.885267	0.577549	0.988506	0.46666	0.979933	0.872541
ctg01_AA_00562	2087	1636866	1638952	0	0.0624634	0.111783	0.182054		0	0.0391477	0.12135	0.342295		0.777624	0.533952	0.492681	0.88957	0.806618	0.86017
ctg01_AA_00563	1579	1639982	1641560	3.6821	4.5306	6.76458	2.73471		2.42967	2.28025	2.7968	1.98101		0.9583	0.697411	0.925107	0.623255	0.997583	0.859992
ctg01_AA_00564	485	1642086	1642570	5.72528	6.87888	17.3194	2.93821		2.94486	2.78389	4.05603	2.0554		0.950459	0.386676	0.837708	0.310102	0.924537	0.627003
ctg01_AA_00565	604	1643407	1644010	1.71076	1.48843	7.13047	2.55839		1.60795	1.12164	2.86248	1.90433		0.780239	0.27498	0.900021	0.139173	0.784834	0.838807
ctg01_AA_00566	1838	1645693	1647530	0.223707	0.118944	0.45281	0.441215		0.329753	0.0870713	0.518193	0.628202		0.675725	0.770646	0.847936	0.459741	0.686069	0.919454
ctg01_AA_00567	573	1647765	1648337	5.61623	4.31709	1.57912	4.97767		2.9231	2.22468	1.32509	2.72798		0.634181	0.187983	0.979019	0.419533	0.85443	0.632877
ctg01_AA_00568	471	1651098	1651568	0.844626	2.78198	1.91629	2.90674		1.01158	1.74231	1.49285	2.04677		0.552925	0.733175	0.71315	0.797159	0.888587	0.812581
ctg01_AA_00569	3440	1651743	1655182	0.159695	0.00604094	0.129729	0.10564		0.234294	0.00215758	0.143892	0.238174		0.179152	0.790837	0.938519	0.378338	0.637597	0.981287
ctg01_AA_00570	3718	1655757	1659474	1.09392	0.634504	1.47615	6.10271		1.20491	0.555157	1.27319	2.98382		0.450723	0.962264	0.546692	0.380328	0.382353	0.537621
ctg01_AA_00571	2659	1659948	1662606	0.952205	1.22297	1.35552	0.574907		1.11035	0.972583	1.20882	0.744218		1	0.931884	0.885366	0.927046	0.953268	0.897419
ctg01_AA_00572	2287	1664024	1666310	0.91681	1.79168	1.2518	1.39491		1.07907	1.28732	1.14363	1.33734		0.71234	0.962432	0.88764	0.724654	1	0.868801
ctg01_AA_00573	2378	1667151	1669528	1.38089	0.121008	1.11371	0.831334		1.40756	0.0887243	1.0541	0.941817		0.0289097	0.649355	0.871492	0.0781986	0.513081	1
ctg01_AA_00574	514	1669392	1669905	0.0926364	0	0.302897	0.58727		0.125117	0	0.37029	0.754976		0.905036	0.867348	0.738559	0.687962	0.588008	0.849442
ctg01_AA_00575	324	1669657	1669980	1.0636	0.0578364	0.0621019	3.03423		1.1821	0.0337886	0.0700787	2.09696		0.309098	0.286851	0.755997	1	0.333321	0.291976
ctg01_AA_00576	4144	1671039	1675182	0.235602	0.307477	0.531914	0.132765		0.34487	0.276624	0.594885	0.276945		1	0.635174	0.885682	0.63665	0.954265	0.769197
ctg01_AA_00577	626	1676534	1677159	7.04126	16.2965	12.7261	6.06846		3.17297	3.99447	3.61267	2.97692		0.549778	0.720487	0.9688	0.77046	0.864383	0.911071
ctg01_AA_00578	958	1680730	1681687	0.0504402	0.131656	0.0942437	1.08721		0.0777317	0.0978971	0.103954	1.13588		0.937337	0.998987	0.41938	0.978248	0.544795	0.451278
ctg01_AA_00579	2975	1685723	1688697	15.2998	5.99877	14.6205	1.22109		4.12828	2.61786	3.81112	1.22935		0.201642	0.744504	0.378903	0.270987	0.705251	0.438009
ctg01_AA_00580	361	1690840	1691200	0	0.131502	0.1412	0		0	0.0975324	0.172106	0		0.973697	0.960863	NA	1	1	1
ctg01_AA_00581	2617	1692022	1694638	54.542	21.185	218.097	0.942673		5.77103	4.3965	7.85037	1.02993		0.181631	0.199458	0.17299	0.00385549	0.32823	0.0781012
ctg01_AA_00582	822	1699617	1700438	4.67986	1.9433	25.437	0		2.71405	1.36039	4.61916	0		0.339474	0.13613	0.230789	0.00650868	0.54687	0.0842073
ctg01_AA_00583	1184	1705046	1706229	0	0	0	0		0	0	0	0		NA	NA	NA	NA	NA	NA
ctg01_AA_00584	3471	1706571	1710041	0	0	0	0		0	0	0	0		NA	NA	NA	NA	NA	NA
ctg01_AA_00585	2580	1710670	1713249	0	0	0	0		0	0	0	0		NA	NA	NA	NA	NA	NA
ctg01_AA_00586	6597	1713478	1720074	0	0	0	0		0	0	0	0		NA	NA	NA	NA	NA	NA
ctg01_AA_00587	549	1721547	1722095	0	0	0	0		0	0	0	0		NA	NA	NA	NA	NA	NA
ctg01_AA_00588	890	1725778	1726667	0	0	0	0		0	0	0	0		NA	NA	NA	NA	NA	NA
ctg01_AA_00589	4339	1727269	1731607	0	0	0	0		0	0	0	0		NA	NA	NA	NA	NA	NA
ctg01_AA_00590	1950	1733155	1735104	0	0	0	0		0	0	0	0		NA	NA	NA	NA	NA	NA
ctg01_AA_00591	3775	1736628	1740402	0	0	0	0		0	0	0	0		NA	NA	NA	NA	NA	NA
ctg01_AA_00592	3795	1740728	1744522	0	0	0	0		0	0	0	0		NA	NA	NA	NA	NA	NA
ctg01_AA_00593	1264	1745767	1747030	0	0	0	0		0	0	0	0		NA	NA	NA	NA	NA	NA
ctg01_AA_00594	3137	1747699	1750835	0	0	0	0		0	0	0	0		NA	NA	NA	NA	NA	NA
ctg01_AA_00595	1508	1753884	1755391	0	0	0	0		0	0	0	0		NA	NA	NA	NA	NA	NA
ctg01_AA_00596	1249	1755848	1757096	0	0	0	0		0	0	0	0		NA	NA	NA	NA	NA	NA
ctg01_AA_00597	1701	1757418	1759118	0	0	0	0		0	0	0	0		NA	NA	NA	NA	NA	NA
ctg01_AA_00598	3619	1759520	1763138	0.0561433	0.0793767	0.118012	0.0355921		0.0860357	0.0567895	0.128124	0.156619		1	0.838464	0.988506	0.878043	1	0.930156
ctg01_AA_00599	854	1763432	1764285	1.13958	0.446167	0.878299	0.361218		1.24453	0.398298	0.901501	0.547745		0.432219	0.709456	0.755837	0.705519	0.972998	0.934473
ctg01_AA_00600	1116	1765385	1766500	2.95279	7.37135	21.5093	0.929845		2.18492	2.8679	4.37644	1.01901		0.497324	0.0655145	0.700628	0.17604	0.574398	0.307341
ctg01_AA_00601	1893	1767151	1769043	0.303802	0.0139117	0.164314	0.081093		0.443546	0.00497884	0.202914	0.207453		0.243559	0.656509	0.790262	0.627917	0.900692	1
ctg01_AA_00602	2218	1769472	1771689	0	0.0315472	0	0		0	0.011186	0	0		0.973697	NA	NA	0.960713	1	NA
ctg01_AA_00603	2008	1772043	1774050	0.409813	0.316939	0.77634	0.230935		0.570551	0.283654	0.81902	0.398398		0.727165	0.753366	0.885682	0.486691	1	0.82014
ctg01_AA_00604	1531	1777243	1778773	4.21894	4.73463	2.97031	12.9466		2.59325	2.33611	1.91388	3.96792		0.880142	0.52878	0.689488	0.589522	0.635789	0.525337
ctg01_AA_00605	1491	1781973	1783463	0.0144453	0	0	0		0.0397382	0	0	0		0.987088	0.987966	1	NA	NA	NA
ctg01_AA_00606	2074	1783657	1785730	1.26049	2.01218	0.921574	2.30694		1.33569	1.39727	0.935442	1.80094		0.842404	0.5939	0.831574	0.417515	0.845574	0.663994
ctg01_AA_00607	230	1788314	1788543	0.187287	0	0	0		0.27958	0	0	0		0.905036	0.89817	1	NA	NA	NA
ctg01_AA_00608	1297	1794632	1795928	0.307169	0.440178	0.641442	0.916378		0.446122	0.39307	0.694041	1.00764		0.977008	0.758296	0.741601	0.815899	0.75597	0.824032
ctg01_AA_00609	1671	1800923	1802593	0.212984	0.683314	0.833195	0.810128		0.315731	0.590764	0.863513	0.926736		0.546155	0.410215	0.680867	0.87436	0.856882	0.909395
ctg01_AA_00610	1646	1802852	1804497	0.122144	0.188925	0.722683	0.137659		0.178471	0.15873	0.772119	0.284273		0.970034	0.308779	1	0.374514	1	0.738629
ctg01_AA_00611	1617	1806301	1807917	0.896841	1.74065	2.17838	6.05291		1.05897	1.26115	1.60762	2.97314		0.717288	0.540426	0.509161	0.811932	0.589023	0.631691
ctg01_AA_00612	1641	1814466	1816106	0.116264	0.151733	0	0.147412		0.168057	0.11727	0	0.299063		1	0.719433	1	0.76617	0.992599	0.789759
ctg01_AA_00613	264	1817424	1817687	0.897416	0.0709811	0	0		1.06046	0.0492668	0	0		0.465771	0.320844	0.706574	1	1	NA
ctg01_AA_00614	755	1821668	1822422	0.342325	0	0.133252	0.289357		0.49146	0	0.154773	0.472935		0.313356	0.653143	1	0.789535	0.656329	0.85649
ctg01_AA_00615	1731	1825214	1826944	10.0144	15.0084	17.736	6.54535		3.59011	3.87702	4.08207	3.08386		0.873414	0.715175	0.885326	0.824294	0.90158	0.828246
ctg01_AA_00616	1370	1827264	1828633	5.43435	6.13789	10.6194	3.03423		2.8868	2.6429	3.37105	2.09696		0.888202	0.649964	0.846523	0.506783	0.945773	0.759898
ctg01_AA_00617	1031	1829524	1830554	0.92589	2.78112	1.87412	4.80756		1.08665	1.7418	1.47465	2.68341		0.462495	0.696734	0.575284	0.699086	0.750699	0.657831
ctg01_AA_00618	506	1831595	1832100	0.661254	0.493132	0.529501	0		0.843278	0.437992	0.592615	0		0.818967	0.837081	0.638815	1	0.906307	0.824793
ctg01_AA_00619	1574	1838907	1840480	0	0	0	0		0	0	0	0		NA	NA	NA	NA	NA	NA
ctg01_AA_00620	486	1841385	1841870	0	0.0385576	0	0.112379		0	0.0166055	0	0.248395		1	NA	0.951781	1	0.990816	0.942124
ctg01_AA_00621	283	1845534	1845816	0	0.16882	0	0		0	0.130812	0	0		0.973697	NA	NA	0.960713	1	NA
ctg01_AA_00622	7046	1846348	1853393	4.64056	19.5678	4.00869	7.3575		2.70446	4.26594	2.21318	3.25779		0.191308	0.658002	0.86431	0.0430604	0.855649	0.726879
ctg01_AA_00623	1221	1853690	1854910	0.679699	0.388086	0.158746	0.377034		0.85533	0.347658	0.192222	0.560655		0.607433	0.311051	0.886934	0.727203	0.93327	0.789199
ctg01_AA_00624	1943	1855619	1857561	19.637	25.5795	28.8108	14.9293		4.4328	4.69106	4.80878	4.14056		0.997206	0.877687	0.927931	0.872585	0.983532	0.928431
ctg01_AA_00625	609	1856629	1857237	1.63392	1.03388	2.91408	0		1.57136	0.843278	1.89432	0		0.702414	0.828737	0.513565	0.534401	0.838278	0.449548
ctg01_AA_00626	676	1857583	1858258	27.7097	36.3274	39.1242	15.8099		4.87931	5.20115	5.27803	4.21395		0.992747	0.915074	0.848309	0.923225	0.903786	0.857787
ctg01_AA_00627	1333	1862027	1863359	0	0.0183177	0.0393373	0		0	0.00654066	0.0455518	0		1	0.960863	NA	0.995237	1	1
ctg01_AA_00628	7857	1863698	1871554	10.897	10.6828	6.05035	5.32664		3.69064	3.37714	2.65578	2.8129		0.751366	0.34602	0.800813	0.454398	0.93818	0.920648
ctg01_AA_00629	363	1872189	1872551	0	0	0	0		0	0	0	0		NA	NA	NA	NA	NA	NA
ctg01_AA_00630	316	1872989	1873304	0.0834805	0.508423	0.155977	0		0.115766	0.452474	0.189393	0		0.833759	1	1	0.86339	0.994621	1
ctg01_AA_00631	2572	1873836	1876407	11.3473	15.0378	32.5973	21.2356		3.7412	3.88143	4.99835	4.56533		0.981671	0.361193	0.818424	0.305155	0.786434	0.994682
ctg01_AA_00632	3949	1876575	1880523	3.13388	2.37928	3.84146	1.40041		2.25007	1.58212	2.15985	1.34022		0.564307	0.96311	0.779925	0.549286	0.98979	0.828004
ctg01_AA_00633	1218	1881787	1883004	13.681	14.6438	17.5032	21.735		3.97297	3.84601	4.06883	4.59497		0.831896	1	0.864093	0.814874	0.775424	0.827728
ctg01_AA_00634	2061	1883698	1885758	2.07823	5.37748	3.08875	6.53614		1.79151	2.48968	1.95771	3.08207		0.473156	0.880565	0.685743	0.509809	0.826555	0.695784
ctg01_AA_00635	757	1888012	1888768	76.8689	37.2165	33.5974	5.92733		6.24555	5.24345	5.04957	2.94394		0.274237	0.230127	0.365226	0.897436	0.615456	0.616504
ctg01_AA_00636	2839	1890175	1893013	10.8662	15.8623	11.8024	27.9621		3.68525	3.95543	3.50227	4.93095		0.894905	0.852459	0.732703	0.699035	0.732845	0.663088
ctg01_AA_00637	342	1893870	1894211	0	0	0	0		0	0	0	0		NA	NA	NA	NA	NA	NA
ctg01_AA_00638	814	1894678	1895491	2.76128	2.96301	3.99841	1.86722		2.12143	1.81357	2.21098	1.58301		0.880437	0.920378	0.914982	0.787306	1	0.922905
ctg01_AA_00639	3995	1896301	1900295	1.0761	3.11618	4.31379	1.12002		1.18916	1.86387	2.28619	1.16128		0.40758	0.227615	1	0.683549	0.853448	0.730103
ctg01_AA_00640	1234	1900608	1901841	14.7903	10.4567	11.5675	20.8555		4.08033	3.35214	3.47645	4.54357		0.508297	0.585172	0.89759	0.897971	0.706769	0.732589
ctg01_AA_00641	2303	1902355	1904657	0.0713178	0.64118	0.15546	3.79781		0.102625	0.562544	0.188852	2.38226		0.40566	0.931457	0.229518	0.514858	0.505473	0.260182
ctg01_AA_00642	1504	1905027	1906530	0.226716	0.345192	0.30005	3.06617		0.333378	0.307923	0.366891	2.10946		0.9628	1	0.397548	0.965718	0.431961	0.384504
ctg01_AA_00643	2646	1907177	1909822	0.658034	1.09366	1.00881	1.26218		0.840204	0.889209	0.991403	1.2617		0.82317	0.87002	0.822399	0.940955	0.847295	0.835069
ctg01_AA_00644	156	1917495	1917650	0	0.240244	0.257962	0		0	0.212865	0.314393	0		0.973697	0.960863	NA	1	1	1
ctg01_AA_00645	834	1920431	1921264	10.9801	9.45301	20.3004	8.95666		3.70042	3.21388	4.28491	3.50625		0.668343	0.689177	0.950681	0.350834	0.891318	0.884325
ctg01_AA_00646	2299	1921586	1923884	45.459	24.1403	18.0912	12.8733		5.53478	4.6074	4.11183	3.95914		0.31716	0.191004	0.650732	0.704435	0.957431	1
ctg01_AA_00647	388	1927170	1927557	6.14447	7.25926	3.56499	11.4809		3.01878	2.84821	2.0846	3.81386		0.935975	0.473264	0.827529	0.510134	0.773443	0.609969
ctg01_AA_00648	702	1928800	1929501	21.7773	130.687	68.337	86.3744		4.58202	7.10601	6.13198	6.44072		0.0956895	0.317244	0.623401	0.392474	1	0.822427
ctg01_AA_00649	3231	1930571	1933801	9.14666	11.8093	12.3853	6.04984		3.48149	3.52618	3.56949	2.97239		0.996195	0.949757	0.887821	0.947092	0.946563	0.910894
ctg01_AA_00650	1725	1933994	1935718	1.97948	2.41628	3.75372	0.561894		1.74294	1.60163	2.13823	0.733695		0.956431	0.686332	0.678309	0.615057	0.757057	0.595446
ctg01_AA_00651	3926	1935996	1939921	4.91675	2.17044	9.64725	2.40899		2.77237	1.48548	3.24145	1.84909		0.248006	0.631227	0.803967	0.0634713	0.850463	0.712933
ctg01_AA_00652	1811	1940201	1942011	30.1746	5.3521	52.4952	17.194		4.99891	2.48368	5.73775	4.31438		0.03573	0.726214	0.844682	0.00530657	0.5988	0.790721
ctg01_AA_00653	795	1942368	1943162	2.77809	4.67117	3.70344	11.0815		2.12859	2.3168	2.12671	3.76849		0.809672	0.976356	0.629822	0.812794	0.67439	0.616439
ctg01_AA_00654	1926	1944935	1946860	1.53062	0.126829	3.43862	0.0462065		1.49899	0.0931802	2.05383	0.16736		0.0493647	0.579373	0.341675	0.00615948	1	0.240252
ctg01_AA_00655	84	1948482	1948565	0.256404	0.223083	0	0		0.380091	0.196349	0	0		1	0.987966	1	1	1	NA
ctg01_AA_00656	869	1950568	1951436	9.02304	4.30195	20.3298	0.283352		3.4703	2.2209	4.28762	0.465893		0.303454	0.534189	0.263326	0.0638896	0.485417	0.178205
ctg01_AA_00657	4951	1951795	1956745	3.7813	5.84816	4.91135	3.36546		2.46192	2.58308	2.41947	2.22468		0.846166	0.988282	0.973595	0.82412	0.980116	1
ctg01_AA_00658	291	1957106	1957396	0.444082	0.772743	0.414867	0.375369		0.607954	0.662736	0.47394	0.559585		0.951629	0.959684	1	0.871526	1	1
ctg01_AA_00659	192	1959366	1959557	0	0.195198	0.628782	0.568918		0	0.166502	0.683159	0.739148		0.973697	0.725356	0.806313	0.873901	0.929537	1
ctg01_AA_00660	4354	1964486	1968839	14.8121	19.6152	19.0646	5.06286		4.0846	4.27282	4.1878	2.74584		0.981794	0.995446	0.701602	0.97299	0.745757	0.72854
ctg01_AA_00661	1302	1969253	1970554	0.533448	0.270739	0.539883	0.33818		0.704873	0.246368	0.599582	0.52503		0.610852	0.893837	0.927851	0.737007	0.904906	1
ctg01_AA_00662	1229	1970790	1972018	4.57838	1.14697	1.44792	5.37578		2.68847	0.920159	1.25395	2.82409		0.111893	0.161075	0.950967	0.837214	0.532991	0.56969
ctg01_AA_00663	5591	1972837	1978427	7.29965	8.44477	10.9645	11.3402		3.2126	3.06147	3.40832	3.79968		0.897716	0.855901	0.869758	0.726115	0.798692	0.876075
ctg01_AA_00664	691	1976529	1977219	1.47089	2.98605	2.94454	1.59852		1.46413	1.8185	1.90433	1.45018		0.71445	0.704383	0.984772	0.999728	0.982112	0.962118
ctg01_AA_00665	1126	1979260	1980385	1.85506	3.66815	6.30189	4.88735		1.68218	2.03442	2.70882	2.7072		0.694624	0.32762	0.737613	0.537924	0.810658	1
ctg01_AA_00666	1555	1980738	1982292	2.29062	0.802527	2.9011	0.467804		1.89087	0.683139	1.88814	0.651423		0.229302	0.995891	0.598465	0.196682	1	0.623729
ctg01_AA_00667	1968	1982662	1984629	7.86919	3.20455	8.11614	20.103		3.30118	1.89876	3.02241	4.50211		0.216227	0.809874	0.735284	0.250534	0.456715	0.653233
ctg01_AA_00668	323	1985733	1986055	46.4045	24.3607	4.02421	2.2343		5.55775	4.62392	2.21508	1.76745		0.337175	0.00935952	0.306153	0.0686509	0.518354	0.985101
ctg01_AA_00669	234	1989316	1989549	2.20902	1.44146	0.859873	2.56743		1.85008	1.09438	0.886379	1.90826		0.701711	0.506862	0.976761	0.85137	0.817072	0.712105
ctg01_AA_00670	2231	1990335	1992565	13.6749	7.28739	48.2532	0.361218		3.97184	2.85421	5.60838	0.547745		0.330551	0.255316	0.223348	0.0179824	0.370056	0.112777
ctg01_AA_00671	1831	1992763	1994593	0.817645	1.63099	2.16115	0.353993		0.984475	1.20854	1.59812	0.540794		0.728087	0.520763	0.821045	0.786324	0.778185	0.653583
ctg01_AA_00672	4606	1995217	1999822	10.0904	10.325	15.8824	100.005		3.59732	3.33556	3.92993	6.64201		0.789774	0.814087	0.421165	0.565556	0.371128	0.442025
ctg01_AA_00673	2291	2000675	2002965	13.1009	11.0981	43.008	0.395155		3.918	3.43489	5.42871	0.583158		0.63477	0.288882	0.235671	0.0797343	0.300146	0.125514
ctg01_AA_00674	2458	2003669	2006126	1.00204	1.51799	1.47576	0.0597878		1.14648	1.14087	1.27239	0.184069		0.890716	0.899088	0.411993	0.984749	0.423497	0.386308
ctg01_AA_00675	2182	2006522	2008703	5.69357	7.28425	11.6917	6.13263		2.93867	2.85306	3.4892	2.99213		0.989046	0.597582	0.974085	0.538906	0.918841	0.932613
ctg01_AA_00676	1204	2009990	2011193	152.668	106.22	106.006	111.124		7.16095	6.8187	6.79758	6.78371		0.480848	0.484691	0.914411	0.999158	0.860681	0.872073
ctg01_AA_00677	3542	2013445	2016986	6.67195	13.6772	13.4456	0.32165		3.1128	3.73925	3.69362	0.508263		0.609767	0.608878	0.298723	0.985675	0.235894	0.220769
ctg01_AA_00678	2171	2018362	2020532	0	0.390396	0.0817928	0		0	0.349451	0.0931802	0		0.0997063	0.622593	NA	0.411361	0.554347	0.923223
ctg01_AA_00679	6544	2020987	2027530	27.6626	24.2845	54.8974	16.5207		4.87571	4.6194	5.79767	4.26685		0.657364	0.614993	0.85748	0.274526	1	0.764467
ctg01_AA_00680	171	2024064	2024234	1.51144	1.20543	1.52967	0		1.48959	0.960299	1.30089	0		0.857313	0.936927	0.682278	0.950232	0.92407	0.802588
ctg01_AA_00681	3799	2028594	2032392	122.921	13.0927	3.06628	15.2765		6.86391	3.67614	1.94883	4.16924		0.00920118	0.000165256	0.454194	0.0693239	0.833706	0.493408
ctg01_AA_00682	622	2032900	2033521	0	0.432914	0.132812	0.540754		0	0.384622	0.153483	0.72075		0.730632	0.960863	0.695164	0.86339	0.948382	0.828836
ctg01_AA_00683	1358	2033869	2035226	1.14721	1.83526	1.52118	1.59532		1.25003	1.31122	1.29484	1.44924		0.859848	0.984892	0.912816	0.864683	0.919677	0.885695
ctg01_AA_00684	2086	2035419	2037504	8.44338	12.2898	13.0357	15.3423		3.38971	3.57974	3.64743	4.17936		0.899272	0.833916	0.827067	0.936409	0.817427	0.841849
ctg01_AA_00685	4192	2037866	2042057	9.97218	2.68901	0.751907	1.44908		3.58499	1.70937	0.79814	1.37269		0.0932943	0.00464165	0.492291	0.157121	0.966394	0.727488
ctg01_AA_00686	1538	2042419	2043956	10.6464	5.63694	5.21838	4.75116		3.66042	2.54004	2.4879	2.6681		0.335385	0.296785	0.778365	0.931408	0.920267	0.914179
ctg01_AA_00687	825	2044383	2045207	58.7399	26.0756	31.8278	24.2959		5.85932	4.72097	4.95793	4.75064		0.235848	0.333389	0.754123	0.791806	0.891735	1
ctg01_AA_00688	5011	2045936	2050946	20.6991	27.2032	21.2085	43.7325		4.50938	4.77698	4.35776	5.49805		0.988598	0.798877	0.784913	0.741556	0.754304	0.696682
ctg01_AA_00689	408	2051372	2051779	3.80082	5.2359	10.1098	1.74022		2.46952	2.45693	3.29805	1.52006		0.965413	0.474166	0.812997	0.482443	0.865067	0.639452
ctg01_AA_00690	3211	2052332	2055542	10.129	15.2873	16.3702	12.2377		3.60215	3.90212	3.97559	3.89996		0.865265	0.791289	0.940636	0.924745	1	1
ctg01_AA_00691	2706	2055792	2058497	0.243564	0.40364	0.45508	0.117644		0.357022	0.35903	0.521267	0.254481		0.890293	0.804226	0.881025	0.942609	0.901252	0.826252
ctg01_AA_00692	246	2060632	2060877	0.96308	0.914098	0.490757	0		1.11858	0.768202	0.554756	0		0.919753	0.734786	0.706574	0.871526	0.906307	0.976375
ctg01_AA_00693	1200	2061597	2062796	21.9216	16.8556	19.1995	8.33834		4.58783	4.04537	4.20014	3.40991		0.564821	0.671373	0.733359	0.865943	0.93944	0.878412
ctg01_AA_00694	2062	2061609	2063670	48.3173	38.666	37.3103	22.4217		5.60463	5.29637	5.20217	4.63618		0.584593	0.563771	0.785783	0.965234	0.980839	0.971235
ctg01_AA_00695	1050	2064006	2065055	18.4755	25.5969	34.989	26.2259		4.35498	4.69184	5.10949	4.84555		0.942772	0.659294	0.895575	0.679576	0.867206	1
ctg01_AA_00696	495	2066120	2066614	0.0435111	0.605705	0	0		0.0702822	0.527018	0	0		0.542726	0.987966	1	0.401698	0.838278	NA
ctg01_AA_00697	1610	2066771	2068380	4.28496	3.16537	4.1239	6.31448		2.61001	1.88091	2.24119	3.03411		0.561025	0.762627	0.887111	0.759769	0.712021	0.77692
ctg01_AA_00698	99	2072722	2072820	0	0.189283	0.203243	0		0	0.159329	0.249659	0		1	1	NA	1	1	1
ctg01_AA_00699	39	2073251	2073289	0	0	0	0		0	0	0	0		NA	NA	NA	NA	NA	NA
ctg01_AA_00700	687	2076794	2077480	70.361	69.8624	102.06	57.3401		6.12201	6.20647	6.72422	5.8735		0.76459	0.887468	0.94767	0.614279	0.924812	0.951949
ctg01_AA_00701	2545	2078056	2080600	2.13784	2.77615	3.27898	4.85477		1.81989	1.73902	2.01172	2.69811		1	0.856945	0.772119	0.852014	0.744186	0.786849
ctg01_AA_00702	526	2080698	2081223	0.636143	2.13482	2.50452	1.26746		0.810738	1.46454	1.74792	1.26508		0.542777	0.427919	0.855868	0.905083	1	0.954963
ctg01_AA_00703	1515	2083640	2085154	1.24471	2.6107	1.37047	0.450907		1.31997	1.68295	1.21424	0.637945		0.671503	0.905712	0.766561	0.543012	0.702791	0.84894
ctg01_AA_00704	888	2085848	2086735	0	0.25323	0.271906	0.307523		0	0.230826	0.329753	0.492535		0.531031	0.458412	0.544881	1	0.919122	0.929925
ctg01_AA_00705	30	2089675	2089704	0	0	0	0		0	0	0	0		NA	NA	NA	NA	NA	NA
ctg01_AA_00706	321	2089920	2090240	0.939351	0.934032	1.81779	0		1.0972	0.779434	1.45347	0		0.91903	0.820638	0.638815	0.729058	0.838278	0.557662
ctg01_AA_00707	102	2093086	2093187	0.422313	0.551147	0.78906	86.2078		0.586185	0.488697	0.833728	6.43438		1	0.998987	0.115955	0.990192	0.103773	0.110938
ctg01_AA_00708	2534	2096724	2099257	33.313	13.7772	18.0744	8.78568		5.12989	3.7525	4.10952	3.48281		0.20636	0.333023	0.632741	0.71845	1	0.909605
ctg01_AA_00709	2207	2099406	2101612	0.595731	0.438573	0.841944	0.581023		0.771587	0.390314	0.872679	0.751516		0.694554	0.94913	1	0.630855	0.850333	1
ctg01_AA_00710	3125	2102001	2105125	6.66508	7.7816	16.3248	5.24172		3.1114	2.9575	3.9723	2.79285		0.908049	0.466255	0.938265	0.333979	1	0.786186
ctg01_AA_00711	816	2105554	2106369	2.37551	7.83088	5.69603	2.87806		1.93459	2.96233	2.59269	2.03375		0.352344	0.530345	0.94721	0.71314	0.863102	0.929642
ctg01_AA_00712	237	2108654	2108890	0	0	0	0		0	0	0	0		NA	NA	NA	NA	NA	NA
ctg01_AA_00713	1717	2112479	2114195	0.294125	0.779338	0.649468	0.67804		0.428306	0.668466	0.69972	0.827428		0.610953	0.69749	0.799559	0.892209	0.926294	0.895556
ctg01_AA_00714	471	2114337	2114807	52.9846	96.1213	189.237	56.2712		5.73353	6.65781	7.68351	5.84588		0.70784	0.250205	0.9776	0.368034	0.984173	0.762015
ctg01_AA_00715	603	2117173	2117775	50.1556	38.8227	28.0856	17.6997		5.66155	5.30533	4.77281	4.35227		0.567153	0.35844	0.712201	0.682647	0.915412	0.987181
ctg01_AA_00716	6688	2118120	2124807	12.5923	15.8164	12.9706	11.4695		3.86886	3.95278	3.63775	3.81208		0.970907	0.803763	0.979273	0.793726	1	0.919088
ctg01_AA_00717	5459	2125695	2131153	0	0	0	0		0	0	0	0		NA	NA	NA	NA	NA	NA
ctg01_AA_00718	2453	2131459	2133911	0	0	0	0		0	0	0	0		NA	NA	NA	NA	NA	NA
ctg01_AA_00719	102	2135504	2135605	0	0	0	0		0	0	0	0		NA	NA	NA	NA	NA	NA
ctg01_AA_00720	1316	2140534	2141849	0.784296	0.80485	2.44233	0.713936		0.957702	0.68565	1.72544	0.855132		0.871997	0.425799	0.997003	0.309616	0.928858	0.791696
ctg01_AA_00721	794	2142422	2143215	21.3076	10.4885	12.2304	2.92065		4.55002	3.3586	3.55275	2.05087		0.301203	0.382093	0.485664	0.853649	0.788874	0.713358
ctg01_AA_00722	2775	2143952	2146726	1.23242	6.5527	6.72528	0.223227		1.30917	2.7216	2.78726	0.390284		0.142289	0.126367	0.577837	0.971708	0.302216	0.275262
ctg01_AA_00723	471	2149512	2149982	127.594	145.595	68.1607	308.603		6.91253	7.25186	6.12917	8.22898		0.88478	0.325857	0.748804	0.320754	0.689294	0.512503
ctg01_AA_00724	3770	2150592	2154361	11.2611	19.7811	17.4331	18.4323		3.73177	4.28741	4.06547	4.39987		0.732385	0.82871	0.855161	0.869222	0.890872	0.870009
ctg01_AA_00725	2729	2154834	2157562	6.80653	8.51678	12.2007	1.09781		3.13432	3.06981	3.55034	1.14388		0.969367	0.706724	0.520852	0.63981	0.566188	0.448917
ctg01_AA_00726	2538	2157960	2160497	2.85239	3.61741	4.652	1.34855		2.156	2.02409	2.35971	1.31129		0.983724	0.796129	0.80036	0.75893	0.86688	0.765191
ctg01_AA_00727	2620	2160904	2163523	23.7591	46.4669	38.6596	72.2241		4.67802	5.59066	5.2567	6.17466		0.642435	0.78412	0.689048	0.808191	0.762427	0.721304
ctg01_AA_00728	1121	2164019	2165139	0.278072	0.571848	0.590406	12.1156		0.407875	0.500334	0.651423	3.88756		0.832036	0.797282	0.219401	1	0.267166	0.255536
ctg01_AA_00729	699	2165209	2165907	13.2354	10.7505	6.75263	16.4715		3.92807	3.38526	2.79477	4.26393		0.626906	0.340522	0.934414	0.609521	0.773591	0.664488
ctg01_AA_00730	999	2173124	2174122	20.8912	22.2467	19.8189	20.2282		4.52537	4.48014	4.25174	4.50582		0.826127	0.736104	0.997294	0.884166	0.898057	0.880437
ctg01_AA_00731	1001	2177458	2178458	44.9886	23.1524	282.031	4.21746		5.52085	4.54409	8.15111	2.51205		0.306607	0.0798124	0.401925	0.00225747	0.65465	0.162168
ctg01_AA_00732	1301	2178789	2180089	2.34273	3.56699	1.99445	2.01217		1.91717	2.0042	1.5304	1.65119		0.87829	0.692505	0.969158	0.537687	0.983222	0.893022
ctg01_AA_00733	102	2180756	2180857	0.211157	0.183716	0	0		0.314091	0.153019	0	0		1	0.987966	1	1	1	NA
ctg01_AA_00734	609	2184864	2185472	1.02562	1.20004	0.925105	2.69045		1.1586	0.957896	0.937306	1.95884		0.958309	0.821095	0.75685	0.879389	0.72317	0.656757
ctg01_AA_00735	649	2186577	2187225	120.026	113.905	54.0898	33.2994		6.82344	6.92537	5.77245	5.15281		0.72405	0.242853	0.64613	0.33066	0.783	0.979217
ctg01_AA_00736	744	2188078	2188821	0.104048	0.226317	0.145805	0.263846		0.147761	0.199629	0.176865	0.441867		0.974132	1	0.95136	0.974434	0.979367	0.945462
ctg01_AA_00737	1029	2188567	2189595	0	0	0	0		0	0	0	0		NA	NA	NA	NA	NA	NA
ctg01_AA_00738	1362	2188939	2190300	0.139404	0	0.0434111	0		0.205495	0	0.0492149	0		0.595191	0.764697	0.861105	0.951252	NA	1
ctg01_AA_00739	829	2190452	2191280	0.0811223	0.0705801	0.227356	0		0.1124	0.0484499	0.277772	0		1	0.909337	1	0.873901	1	0.976375
ctg01_AA_00740	269	2191784	2192052	0	0	0	0		0	0	0	0		NA	NA	NA	NA	NA	NA
ctg01_AA_00741	156	2193433	2193588	0	0.240244	0	0		0	0.212865	0	0		0.973697	NA	NA	0.960713	1	NA
ctg01_AA_00742	36	2195391	2195426	0	0	0	0		0	0	0	0		NA	NA	NA	NA	NA	NA
ctg02_AA_00001	5652	7241	12892	0	0	0	0		0	0	0	0		NA	NA	NA	NA	NA	NA
ctg02_AA_00002	3754	13065	16818	0	0	0	0		0	0	0	0		NA	NA	NA	NA	NA	NA
ctg02_AA_00003	297	17090	17386	0	0	0	0		0	0	0	0		NA	NA	NA	NA	NA	NA
ctg02_AA_00004	630	20607	21236	0	0.0358985	0.038546	0		0	0.0135858	0.0444727	0		1	1	NA	1	1	1
ctg02_AA_00005	1672	22787	24458	0	0	0	0		0	0	0	0		NA	NA	NA	NA	NA	NA
ctg02_AA_00006	1514	29396	30909	0	0	0	0		0	0	0	0		NA	NA	NA	NA	NA	NA
ctg02_AA_00007	1620	31198	32817	0	0	0	0		0	0	0	0		NA	NA	NA	NA	NA	NA
ctg02_AA_00008	925	33497	34421	0	0	0	0		0	0	0	0		NA	NA	NA	NA	NA	NA
ctg02_AA_00009	1125	35074	36198	0	0	0	0		0	0	0	0		NA	NA	NA	NA	NA	NA
ctg02_AA_00010	1390	37999	39388	0	0	0	0		0	0	0	0		NA	NA	NA	NA	NA	NA
ctg02_AA_00011	1010	40467	41476	0	0	0	0		0	0	0	0		NA	NA	NA	NA	NA	NA
ctg02_AA_00012	1823	43082	44904	0	0	0	0		0	0	0	0		NA	NA	NA	NA	NA	NA
ctg02_AA_00013	8264	46283	54546	0	0	0	0		0	0	0	0		NA	NA	NA	NA	NA	NA
ctg02_AA_00014	10098	55402	65499	0	0	0	0.0125037		0	0	0	0.141246		NA	NA	0.806313	NA	0.840517	0.789759
ctg02_AA_00015	3220	65621	68840	0	0	0	0		0	0	0	0		NA	NA	NA	NA	NA	NA
ctg02_AA_00016	1512	69112	70623	0	0	0	0		0	0	0	0		NA	NA	NA	NA	NA	NA
ctg02_AA_00017	5965	71353	77317	0	0	0	0		0	0	0	0		NA	NA	NA	NA	NA	NA
ctg02_AA_00018	1866	79436	81301	0	0	0	0.066322		0	0	0	0.191731		NA	NA	0.806313	NA	0.840517	0.789759
ctg02_AA_00019	1132	83701	84832	0	0	0	0		0	0	0	0		NA	NA	NA	NA	NA	NA
ctg02_AA_00020	7738	85304	93041	0	0	0	0		0	0	0	0		NA	NA	NA	NA	NA	NA
ctg02_AA_00021	1593	94353	95945	0	0	0	0		0	0	0	0		NA	NA	NA	NA	NA	NA
ctg02_AA_00022	3206	96744	99949	0	0	0	0		0	0	0	0		NA	NA	NA	NA	NA	NA
ctg02_AA_00023	759	100480	101238	0	0	0	0		0	0	0	0		NA	NA	NA	NA	NA	NA
ctg02_AA_00024	3007	103474	106480	0	0	0	0		0	0	0	0		NA	NA	NA	NA	NA	NA
ctg02_AA_00025	3426	106670	110095	0	0	0	0		0	0	0	0		NA	NA	NA	NA	NA	NA
ctg02_AA_00026	654	113470	114123	0	0	0	0		0	0	0	0		NA	NA	NA	NA	NA	NA
ctg02_AA_00027	3079	115302	118380	0	0	0	0		0	0	0	0		NA	NA	NA	NA	NA	NA
ctg02_AA_00028	562	119903	120464	0	0	0	0		0	0	0	0		NA	NA	NA	NA	NA	NA
ctg02_AA_00029	117	121989	122105	0	0	0	0		0	0	0	0		NA	NA	NA	NA	NA	NA
ctg02_AA_00030	728	124182	124909	0	0	0	0		0	0	0	0		NA	NA	NA	NA	NA	NA
ctg02_AA_00031	2430	126586	129015	0	0	0	0		0	0	0	0		NA	NA	NA	NA	NA	NA
ctg02_AA_00032	1590	131233	132822	0	0	0	0		0	0	0	0		NA	NA	NA	NA	NA	NA
ctg02_AA_00033	1663	133412	135074	0	0	0	0		0	0	0	0		NA	NA	NA	NA	NA	NA
ctg02_AA_00034	4988	135846	140833	0	0	0	0		0	0	0	0		NA	NA	NA	NA	NA	NA
ctg02_AA_00035	1867	141674	143540	0	0	0	0		0	0	0	0		NA	NA	NA	NA	NA	NA
ctg02_AA_00036	117	146736	146852	0	0	0	0		0	0	0	0		NA	NA	NA	NA	NA	NA
ctg02_AA_00037	2055	147410	149464	0	0	0	0		0	0	0	0		NA	NA	NA	NA	NA	NA
ctg02_AA_00038	3907	149633	153539	0.104917	0.0847624	0.0840126	0.0950176		0.148847	0.0611486	0.0951624	0.224264		0.845325	0.837081	1	1	0.928894	0.929925
ctg02_AA_00039	204	153684	153887	0.211157	0.275574	0.197265	0.267726		0.314091	0.25062	0.242899	0.447207		1	1	1	1	1	1
ctg02_AA_00040	902	155794	156695	0.382048	0.1662	0.289993	0.4844		0.541524	0.128808	0.356163	0.668466		0.640717	0.802376	0.965464	0.866674	0.775597	0.835992
ctg02_AA_00041	126	158205	158330	0	0	0	0		0	0	0	0		NA	NA	NA	NA	NA	NA
ctg02_AA_00042	1456	158756	160211	0	0	0	0		0	0	0	0		NA	NA	NA	NA	NA	NA
ctg02_AA_00043	877	160449	161325	2.61066	5.88769	1.15527	45.0344		2.06167	2.59509	1.07991	5.54425		0.60122	0.36962	0.328903	0.12339	0.419755	0.174205
ctg02_AA_00044	1317	163352	164668	0.148155	0.451154	0.138408	0		0.218312	0.40272	0.167845	0		0.687706	0.938598	0.791945	0.596136	0.674607	0.923223
ctg02_AA_00045	1967	169184	171150	23.6042	49.197	26.2294	25.6666		4.67285	5.67147	4.66571	4.81994		0.59244	0.872081	0.97049	0.405604	0.950813	0.891257
ctg02_AA_00046	1086	171267	172352	0.167448	0.364218	0.0782158	0		0.244241	0.326553	0.0896129	0		0.84129	0.772737	0.791945	0.599964	0.776869	1
ctg02_AA_00047	1531	173857	175387	0.0146517	0.254952	0.0821266	0		0.0399824	0.232249	0.0934082	0		0.447627	0.835108	1	0.680184	0.776869	0.976375
ctg02_AA_00048	900	175879	176778	0.405898	1.80989	0.450294	0.12866		0.567331	1.29705	0.515293	0.271762		0.372128	0.959466	0.834031	0.305175	0.584263	0.917575
ctg02_AA_00049	1542	177803	179344	0	0	0	0		0	0	0	0		NA	NA	NA	NA	NA	NA
ctg02_AA_00050	3720	180222	183941	0	0	0	0		0	0	0	0		NA	NA	NA	NA	NA	NA
ctg02_AA_00051	3258	184478	187735	0	0	0	0		0	0	0	0		NA	NA	NA	NA	NA	NA
ctg02_AA_00052	1880	189656	191535	0.10041	0.145602	0.171975	0.509241		0.135173	0.111096	0.213872	0.693097		1	0.948147	0.668455	0.978427	0.709671	0.706496
ctg02_AA_00053	368	193232	193599	0.0585271	0.967503	0.929504	0.593654		0.088806	0.801312	0.941556	0.759833		0.469631	0.445458	0.729114	1	1	1
ctg02_AA_00054	1193	196034	197226	5.2536	8.67052	6.94875	5.72256		2.84821	3.09759	2.83278	2.9044		0.797648	0.974339	0.971895	0.787792	1	0.941133
ctg02_AA_00055	1496	196159	197654	16.5025	23.7852	14.4542	15.719		4.22172	4.58043	3.79263	4.20623		0.906849	0.669705	0.992592	0.51847	1	0.863323
ctg02_AA_00056	318	197370	197687	4.44916	7.56598	5.10111	6.41034		2.65763	2.91022	2.46682	3.05229		0.831978	0.94011	0.907971	0.741455	0.929087	0.84733
ctg02_AA_00057	869	198596	199464	6.32055	4.54279	0.513455	0.783964		3.05018	2.28294	0.572653	0.909339		0.558025	0.0166883	0.487171	0.0687445	0.695253	0.844774
ctg02_AA_00058	901	200650	201550	5.1751	8.01613	5.30972	10.0888		2.82978	2.99185	2.51471	3.65733		0.858253	0.822512	0.811776	0.639774	0.819947	0.724375
ctg02_AA_00059	1249	201958	203206	21.7689	49.6237	29.8482	44.1294		4.5813	5.68106	4.86455	5.51201		0.527496	0.938706	0.796729	0.50405	0.903213	0.781563
ctg02_AA_00060	1154	203489	204642	197.125	504.087	349.071	1547.85		7.56338	9.11529	8.45972	10.6722		0.441681	0.709201	0.467272	0.622215	0.604204	0.516287
ctg02_AA_00061	1074	207376	208449	4.31233	1.91719	0.221353	0		2.6192	1.34682	0.269693	0		0.302702	0.00738742	0.149798	0.126683	0.330032	0.872194
ctg02_AA_00062	678	208532	209209	0.476504	1.10555	0.29677	3.70552		0.64219	0.89878	0.363192	2.35045		0.735017	0.741495	0.507495	0.479697	0.627507	0.365397
ctg02_AA_00063	519	210321	210839	1.59541	0.879114	0.0993631	1.21369		1.53929	0.745478	0.110865	1.22449		0.603465	0.136863	0.960022	0.517069	0.867772	0.529644
ctg02_AA_00064	2654	211423	214076	0.533999	1.02213	0.68733	2.4976		0.705882	0.83361	0.73766	1.88288		0.749588	1	0.599326	0.727708	0.675798	0.580093
ctg02_AA_00065	742	217790	218531	0.464431	0.328311	0.108469	0.147213		0.630509	0.294544	0.117772	0.29823		0.784931	0.474291	0.834031	0.769808	1	0.970421
ctg02_AA_00066	1902	220142	222043	29.3964	5.57106	18.2403	195.277		4.96823	2.52887	4.12045	7.5542		0.0439211	0.417643	0.503142	0.146268	0.190648	0.342201
ctg02_AA_00067	565	222704	223268	0.209107	0.764115	0.781399	9.22641		0.308924	0.655821	0.826661	3.54741		0.689514	0.649685	0.23493	1	0.369063	0.351472
ctg02_AA_00068	1052	223401	224452	0.356842	0.532232	1.02391	12.733		0.509918	0.472006	1.00123	3.94703		0.965247	0.601056	0.240078	0.675364	0.250893	0.328294
ctg02_AA_00069	438	224570	225007	0.14752	0.727313	0.643138	2.2445		0.217494	0.626238	0.695023	1.7754		0.67035	0.690179	0.456668	0.979915	0.694583	0.646967
ctg02_AA_00070	394	229563	229956	0.063347	0.0551147	0.118359	1.60636		0.0953783	0.028954	0.1286	1.45334		1	1	0.477566	0.995237	0.487682	0.50034
ctg02_AA_00071	1370	231812	233181	0.0883609	0.134536	0.020637	0.280083		0.121014	0.101134	0.0236441	0.461176		1	0.821257	0.829426	0.808785	0.860338	0.630774
ctg02_AA_00072	472	233421	233892	0.411928	0.97279	0.714681	6.26743		0.574544	0.804532	0.764213	3.023		0.822469	0.932007	0.395814	0.910812	0.509173	0.427625
ctg02_AA_00073	392	233962	234353	0.884257	1.15402	0.531054	7.6879		1.0474	0.92558	0.594252	3.3092		1	0.740436	0.4848	0.758201	0.496059	0.341121
ctg02_AA_00074	2378	234643	237020	1.9462	1.38285	1.64645	4.11266		1.72914	1.06353	1.35967	2.4826		0.551728	0.673172	0.789726	0.854202	0.624294	0.657829
ctg02_AA_00075	373	237384	237756	0	0	0.125365	0		0	0	0.134249	0		NA	0.960863	NA	0.951252	NA	1
ctg02_AA_00076	1110	239310	240419	0.304783	0.707132	0.0759284	0.360673		0.444443	0.610432	0.087137	0.54698		0.735017	0.503878	0.984583	0.290552	0.99781	0.68875
ctg02_AA_00077	313	241186	241498	0.619303	2.33489	0.771413	1.04695		0.795128	1.55968	0.816684	1.10767		0.56008	1	0.919423	0.544965	0.976026	0.889383
ctg02_AA_00078	375	242894	243268	2.58456	2.09877	1.55603	0.873858		2.04738	1.44593	1.31456	0.975673		0.731014	0.57144	0.762298	0.854609	0.959325	1
ctg02_AA_00079	962	245305	246266	0	0.0648409	0.162454	0		0	0.0414413	0.198694	0		0.926421	0.672199	NA	0.879459	1	0.949707
ctg02_AA_00080	330	246645	246974	0	0.11357	0	0		0	0.0829353	0	0		0.973697	NA	NA	0.960713	1	NA
ctg02_AA_00081	562	248118	248679	0	0	0	0		0	0	0	0		NA	NA	NA	NA	NA	NA
ctg02_AA_00082	2412	249247	251658	0.1936	0.547432	0.301439	1.35006		0.289378	0.485119	0.368873	1.31242		0.659599	0.943091	0.542226	0.726833	0.700811	0.564475
ctg02_AA_00083	159	252553	252711	0	0	0	0		0	0	0	0		NA	NA	NA	NA	NA	NA
ctg02_AA_00084	683	253843	254525	0.10636	0.740307	0.248408	0.539419		0.154508	0.637249	0.30052	0.718678		0.628132	0.953108	0.796439	0.733421	1	0.85649
ctg02_AA_00085	2368	254827	257194	4.64733	1.25484	8.63827	3.86052		2.70635	0.993559	3.10527	2.40227		0.122443	0.684604	0.955759	0.0294633	0.624358	0.887973
ctg02_AA_00086	453	257489	257941	0.665633	2.48199	1.15485	2.41131		0.84644	1.62902	1.07929	1.85155		0.486167	0.878794	0.699765	0.590732	0.902585	0.742956
ctg02_AA_00087	904	260868	261771	0.366604	1.22269	0.59935	1.08458		0.523372	0.971499	0.658914	1.13364		0.571873	0.919697	0.760837	0.654737	0.928858	0.788718
ctg02_AA_00088	3697	262312	266008	1.36594	3.1833	0.919081	0.865941		1.39993	1.88814	0.933323	0.968221		0.541635	0.519871	0.883626	0.157589	0.775743	0.910589
ctg02_AA_00089	902	266511	267412	1.25889	1.66675	0.460201	1.66555		1.33354	1.22399	0.525907	1.4876		0.999743	0.367922	0.930365	0.36698	0.893034	0.622693
ctg02_AA_00090	1475	269046	270520	2.17117	0.906726	0.270444	6.09293		1.83598	0.762755	0.326701	2.98199		0.360725	0.0818105	0.72134	0.532596	0.472232	0.260487
ctg02_AA_00091	2927	270846	273772	0.0815832	0.0283924	0.0457296	0		0.113049	0.0101004	0.0514167	0		0.828642	0.879388	0.899626	0.992567	1	1
ctg02_AA_00092	876	276023	276898	0.11306	0.147551	0.4753	0.358374		0.163679	0.113404	0.538154	0.545019		1	0.642927	0.829426	0.676184	0.84495	1
ctg02_AA_00093	291	279572	279862	0.518096	1.09472	0.414867	12.9502		0.69024	0.890181	0.47394	3.96874		0.867829	0.909306	0.306085	0.746983	0.381308	0.229409
ctg02_AA_00094	325	282294	282618	0.637218	0.554409	0.238119	0.969517		0.813367	0.49146	0.289151	1.05089		0.95726	0.823617	0.978326	0.933935	0.921409	0.828836
ctg02_AA_00095	960	284245	285204	0.650626	2.81085	1.32044	0.796485		0.831189	1.75493	1.19212	0.915843		0.307919	0.724498	0.9592	0.472668	0.817012	0.995368
ctg02_AA_00096	2169	287500	289668	0.131731	0.343835	0.0246129	0.868513		0.191832	0.307161	0.0264999	0.971225		0.72794	0.565464	0.565127	0.318267	0.707242	0.277063
ctg02_AA_00097	3724	290529	294252	0.543041	1.12559	0.484934	4.41465		0.715533	0.908337	0.54832	2.57068		0.66753	0.756234	0.468631	0.413125	0.560914	0.380579
ctg02_AA_00098	2815	295254	298068	2.07096	0.802632	2.90207	1.21741		1.78777	0.683159	1.88837	1.22648		0.237766	0.92613	0.860625	0.156864	0.787943	0.873539
ctg02_AA_00099	3062	298251	301312	1.79227	0.381473	1.17133	0.234069		1.65161	0.341061	1.09063	0.401577		0.0876881	0.486576	0.490561	0.276148	1	0.685501
ctg02_AA_00100	3678	302007	305684	1.56801	2.91724	1.9255	1.62548		1.52439	1.79428	1.49982	1.46413		0.712426	0.970002	1	0.632166	0.976212	0.936667
ctg02_AA_00101	1411	306420	307830	0.0396648	0.138041	0.0741106	0.100582		0.0654878	0.104904	0.0850163	0.229697		0.867084	0.998987	0.95136	0.914415	1	0.970421
ctg02_AA_00102	1029	309033	310061	0.472542	0.692434	0.162641	0.126134		0.639082	0.599911	0.199403	0.268942		0.961728	0.521474	0.790262	0.499625	0.854944	1
ctg02_AA_00103	1901	312204	314104	0	0	0	0		0	0	0	0		NA	NA	NA	NA	NA	NA
ctg02_AA_00104	711	318160	318870	0	0	0	0		0	0	0	0		NA	NA	NA	NA	NA	NA
ctg02_AA_00105	2271	324372	326642	64.1896	33.5666	44.817	25.2723		5.99097	5.08403	5.49502	4.7996		0.308538	0.48919	0.739678	0.695793	1	0.952532
ctg02_AA_00106	1294	327941	329234	8.43916	7.77789	7.23906	3.28222		3.38841	2.95676	2.88175	2.19336		0.711051	0.660377	0.741739	0.933705	0.896849	0.893567
ctg02_AA_00107	2051	329535	331585	28.7037	31.1132	26.0135	27.1872		4.92483	4.97113	4.65004	4.89133		0.839248	0.694155	0.990594	0.815054	0.907853	0.873318
ctg02_AA_00108	892	332683	333574	5.34756	0.334166	85.5903	4204.92		2.86951	0.300088	6.45934	12.5853		0.0120785	0.00903104	0.045565	8.53e-08	0.00633282	0.148037
ctg02_AA_00109	2999	334242	337240	3.0062	3.18704	5.53743	6.25136		2.20407	1.89087	2.56247	3.0207		0.828896	0.687909	0.791318	0.484681	0.71114	0.853575
ctg02_AA_00110	4157	337344	341500	17.0494	22.1108	21.6615	10.7179		4.26453	4.46626	4.38597	3.73022		1	0.993302	0.872535	0.981436	0.929747	0.913951
ctg02_AA_00111	571	341912	342482	0	0	0	0		0	0	0	0		NA	NA	NA	NA	NA	NA
ctg02_AA_00112	554	343029	343582	17.2637	30.8614	37.4417	23.789		4.28175	4.96441	5.20432	4.72204		0.73038	0.562964	0.905417	0.803804	1	0.989101
ctg02_AA_00113	1515	345483	346997	1.15145	1.59262	2.15139	0.524075		1.25395	1.18679	1.59339	0.706174		0.96118	0.718342	0.809284	0.755023	0.859385	0.737997
ctg02_AA_00114	559	348990	349548	1.7424	3.95835	4.20507	25.283		1.62814	2.1196	2.26205	4.80027		0.652832	0.591293	0.363143	0.959707	0.462563	0.460847
ctg02_AA_00115	1228	351733	352960	16.8419	22.1831	15.8947	42.8325		4.24953	4.47438	3.93293	5.47434		0.987826	0.734219	0.736444	0.671267	0.712409	0.633022
ctg02_AA_00116	846	353351	354196	305.943	140.731	28.2018	27.7468		8.22151	7.20322	4.78065	4.92339		0.246727	0.00634653	0.392258	0.0416301	0.668473	0.890965
ctg02_AA_00117	2087	355856	357942	145.101	225.258	181.893	38.0701		7.09743	7.89153	7.64001	5.31748		0.837935	0.980765	0.630453	0.775649	0.623294	0.658136
ctg02_AA_00118	3543	358440	361982	2.28293	4.71485	2.03939	2.33902		1.88917	2.32899	1.54777	1.81732		0.616225	0.701034	1	0.30567	0.940245	0.852315
ctg02_AA_00119	3160	358940	362099	3.73685	6.37439	3.65142	2.69556		2.44903	2.68722	2.10821	1.96243		0.764677	0.76722	0.914454	0.483362	0.894014	1
ctg02_AA_00120	3676	362236	365911	8.27573	15.6846	4.69786	11.6825		3.36336	3.94073	2.36908	3.8388		0.672564	0.36955	0.897061	0.127336	1	0.653326
ctg02_AA_00121	1969	366377	368345	1.40531	0.744244	1.28432	4.95806		1.41902	0.641003	1.16649	2.72312		0.52314	0.79512	0.66932	0.717636	0.483075	0.572496
ctg02_AA_00122	3258	372588	375845	12.0196	9.64701	14.7967	7.74757		3.81061	3.24079	3.82767	3.31949		0.591483	0.964946	0.88027	0.571076	0.930703	0.931335
ctg02_AA_00123	1884	376139	378022	39.0416	50.1725	74.8247	60.2379		5.34639	5.70324	6.24198	5.93668		0.991593	0.644211	0.87136	0.588925	0.825914	1
ctg02_AA_00124	898	381309	382206	4.03333	6.24634	6.17949	6.75031		2.53859	2.66633	2.68245	3.12511		0.869672	0.864099	0.857158	0.998319	0.861611	0.868596
ctg02_AA_00125	886	384114	384999	0.850823	0.528753	0.862979	0.986296		1.01901	0.468996	0.88982	1.06815		0.629753	0.873602	0.970203	0.763638	0.787173	0.88009
ctg02_AA_00126	1053	386196	387248	0.740864	1.12802	0.889873	0.603864		0.915088	0.909771	0.909005	0.767736		0.924759	0.981035	0.977623	0.876676	1	1
ctg02_AA_00127	360	388063	388422	0	0	0	0		0	0	0	0		NA	NA	NA	NA	NA	NA
ctg02_AA_00128	1161	388739	389899	19.0997	20.0691	28.1297	19.1868		4.39957	4.31283	4.77579	4.45187		0.814483	0.874469	1	0.655401	0.88501	1
ctg02_AA_00129	1371	391446	392816	122.668	141.729	46.8482	331.283		6.86098	7.2173	5.56698	8.32801		0.894968	0.175555	0.719419	0.145858	0.666152	0.418666
ctg02_AA_00130	2552	395056	397607	7.27291	9.08452	18.0103	6.88211		3.20735	3.1637	4.10423	3.1509		0.967933	0.460652	0.991305	0.374147	1	0.838413
ctg02_AA_00131	1280	400721	402000	10.3793	13.8312	23.7811	8.21843		3.6317	3.75892	4.52026	3.39276		0.978113	0.515799	0.940703	0.481487	0.989954	0.809004
ctg02_AA_00132	1433	401797	403229	39.7712	65.197	30.4173	46.3597		5.36927	6.07606	4.88659	5.58207		0.791015	0.558173	0.950554	0.31456	1	0.773468
ctg02_AA_00133	1805	403401	405205	5.67785	11.9109	13.4965	9.0227		2.93454	3.53573	3.70175	3.51831		0.597604	0.491042	0.864793	0.868194	1	1
ctg02_AA_00134	1662	406034	407695	19.8015	14.0486	19.6004	8.51118		4.44411	3.78324	4.23136	3.4386		0.500749	0.770378	0.765389	0.659336	0.994285	0.876176
ctg02_AA_00135	1383	411348	412730	21.217	30.6732	42.7828	23.6456		4.54357	4.95793	5.41843	4.71568		0.903611	0.605845	0.963629	0.65548	1	0.946892
ctg02_AA_00136	3600	414533	418132	1.29627	0.780792	0.758531	1.5713		1.36263	0.669275	0.803789	1.4358		0.451667	0.432516	0.943135	0.985708	0.716947	0.707703
ctg02_AA_00137	2624	420413	423036	32.8184	43.8727	32.0839	35.33		5.10796	5.49319	4.9704	5.22703		0.973098	0.757643	0.973181	0.677603	0.929332	0.858887
ctg02_AA_00138	2485	423465	425949	1.44509	2.91585	4.16495	1.83223		1.4446	1.79285	2.25202	1.5664		0.669934	0.409406	0.934272	0.679343	1	0.888341
ctg02_AA_00139	4540	424425	428964	0.327396	0.630738	2.20654	0		0.473738	0.551196	1.61999	0		0.840609	0.191308	0.638815	0.296503	0.642475	0.252598
ctg02_AA_00140	4087	429102	433188	12.6477	21.3514	20.2255	30.7677		3.87527	4.40601	4.28002	5.05306		0.76563	0.799305	0.747253	0.945403	0.780823	0.773598
ctg02_AA_00141	3268	430769	434036	12.5436	21.4754	18.7755	37.2679		3.86341	4.41842	4.16595	5.29348		0.754197	0.858725	0.695044	0.860782	0.736214	0.706278
ctg02_AA_00142	810	434197	435006	0.691342	0.624634	0.397452	0		0.865405	0.544619	0.457779	0		0.83233	0.628081	0.470008	0.82847	0.686013	0.741847
ctg02_AA_00143	1387	435136	436522	0.831104	1.16926	1.71805	0.941657		0.996249	0.934125	1.39399	1.0295		0.958644	0.674025	0.972073	0.721414	0.942769	0.962004
ctg02_AA_00144	1952	437025	438976	17.5371	15.3915	28.3778	12.0544		4.29594	3.91212	4.7853	3.87861		0.662484	0.790248	0.898836	0.419437	1	0.86913
ctg02_AA_00145	11578	439510	451087	22.5885	12.4376	6.19165	4.11629		4.61916	3.60117	2.68438	2.48368		0.335158	0.0887932	0.539971	0.355706	0.818082	1
ctg02_AA_00146	778	443422	444199	284.904	185.595	229.387	261.781		8.11605	7.54785	7.90778	7.9513		0.436753	0.595407	0.981619	0.772626	0.785979	0.849124
ctg02_AA_00147	158	450592	450749	5.45265	8.06489	1.78288	0		2.89235	3.00311	1.43367	0		0.92972	0.35631	0.368828	0.309576	0.407095	0.78138
ctg02_AA_00148	954	451173	452126	6.87164	3.68088	6.89864	2.79583		3.14741	2.03849	2.81681	2.00306		0.368155	0.796805	0.758591	0.475588	1	0.865082
ctg02_AA_00149	294	452852	453145	1.68494	2.677	0.136878	1.11461		1.59475	1.70673	0.164934	1.15749		0.909046	0.218647	0.938519	0.189468	0.959325	0.645208
ctg02_AA_00150	1507	453628	455134	1.52791	9.24137	0.309554	0		1.49802	3.18213	0.37504	0		0.119366	0.13857	0.239034	0.000753536	0.0927625	0.705905
ctg02_AA_00151	1137	455479	456615	3.38753	6.56775	1.75815	5.09044		2.33887	2.72344	1.41998	2.75612		0.679691	0.375749	0.883668	0.148524	1	0.628501
ctg02_AA_00152	1723	457475	459197	4.29232	4.29269	6.92106	2.4403		2.61483	2.21826	2.82409	1.86216		0.785486	0.803417	0.849647	0.558873	0.98192	0.820006
ctg02_AA_00153	1066	459120	460185	68.8517	63.8081	83.5116	52.7197		6.0901	6.04644	6.42146	5.74758		0.706378	0.951531	0.929725	0.719996	0.923061	0.986004
ctg02_AA_00154	1718	461448	463165	0.155589	1.66311	0.145353	0.112727		0.228623	1.22275	0.176275	0.249509		0.159067	0.94854	1	0.105205	0.570375	1
ctg02_AA_00155	2682	464447	467128	2.32405	2.19445	4.74624	3.42636		1.91026	1.49285	2.37953	2.24333		0.741634	0.612108	0.88707	0.346731	0.768295	1
ctg02_AA_00156	2613	469310	471922	36.7229	30.9985	54.188	16.903		5.26303	4.96756	5.77521	4.29219		0.627108	0.870757	0.783674	0.453456	0.963621	0.775773
ctg02_AA_00157	29042	472069	501110	19.0728	16.5942	29.8987	13.8185		4.39792	4.02229	4.86781	4.04667		0.667203	0.823263	0.915798	0.458365	0.922894	0.896723
ctg02_AA_00158	2710	472069	474778	3.2682	1.80243	11.5788	0.769879		2.29704	1.2921	3.47916	0.894877		0.403553	0.273892	0.626003	0.0315472	0.924537	0.391922
ctg02_AA_00159	177	473868	474044	0	0	0.633733	0		0	0	0.688127	0		NA	0.841059	NA	0.843412	NA	1
ctg02_AA_00160	1286	474114	475399	2.4672	0.406109	9.92554	0.0563634		1.98414	0.362302	3.27307	0.18059		0.0921035	0.232109	0.292979	0.00146155	0.884954	0.138372
ctg02_AA_00161	864	477808	478671	54.3081	17.53	556.249	0.489392		5.76719	4.10571	9.00196	0.674993		0.132555	0.0253077	0.132724	7.19e-05	0.287414	0.0324121
ctg02_AA_00162	55504	479568	535071	72.7409	72.0425	226.5	4.41898		6.16878	6.24096	7.89153	2.57185		0.758527	0.31223	0.322942	0.128999	0.380421	0.188005
ctg02_AA_00163	2484	488962	491445	18.189	24.266	46.2549	13.9327		4.34079	4.61859	5.53625	4.05569		0.97533	0.435544	0.929664	0.388519	0.978353	0.765442
ctg02_AA_00164	830	493317	494146	30.184	13.8696	9.59174	4.20877		4.99934	3.76339	3.23253	2.51106		0.262455	0.13414	0.486166	0.662807	0.80739	0.888498
ctg02_AA_00165	339	494740	495078	0.127068	0.773882	0.0593541	0		0.185685	0.664402	0.0673431	0		0.681509	0.968421	1	0.572315	0.871568	1
ctg02_AA_00166	1001	495574	496574	0.192089	0.208908	0.134589	0		0.286014	0.17993	0.158874	0		0.980365	0.861912	0.791945	0.926424	0.941962	0.976375
ctg02_AA_00167	763	498007	498769	6.75523	11.7547	12.3952	22.4303		3.12787	3.51598	3.57016	4.63851		0.758118	0.699722	0.670104	0.946968	0.717893	0.732323
ctg02_AA_00168	977	499466	500442	0	0	0.0706001	0		0	0	0.0806331	0		NA	1	NA	0.998285	NA	1
ctg02_AA_00169	1247	503998	505244	47.2011	28.9195	44.4849	42.6971		5.57059	4.87658	5.48411	5.47021		0.401499	0.726876	0.97734	0.566206	0.775686	0.896506
ctg02_AA_00170	1877	505303	507179	22.7815	19.3737	21.7939	10.5953		4.62928	4.2476	4.39571	3.71794		0.636765	0.741453	0.787622	0.874611	0.965605	0.909896
ctg02_AA_00171	1650	510249	511898	151.982	63.6262	64.3649	231.021		7.15754	6.04035	6.04444	7.77536		0.207532	0.213216	0.875342	0.984706	0.567532	0.564121
ctg02_AA_00172	693	512360	513052	28.0607	48.6757	57.1323	25.865		4.89549	5.65624	5.85996	4.82778		0.747649	0.60239	0.983624	0.830993	0.957616	0.888838
ctg02_AA_00173	1661	513193	514853	51.026	64.947	55.4428	239.203		5.68766	6.07241	5.81478	7.82485		0.982836	0.851005	0.581844	0.834842	0.564338	0.522553
ctg02_AA_00174	2681	516348	519028	5.29313	5.64119	6.50877	6.18803		2.85666	2.54121	2.74863	3.00676		0.831909	0.966049	0.951023	0.855578	0.851523	0.900654
ctg02_AA_00175	316	519243	519558	0.136316	0.237203	0.318371	0		0.201091	0.209457	0.381556	0		1	0.953108	1	0.988056	1	1
ctg02_AA_00176	349	520495	520843	0.431994	0.590628	0.230613	4.85129		0.596417	0.514786	0.282012	2.69713		1	0.821405	0.460188	0.825274	0.48781	0.317181
ctg02_AA_00177	1520	521586	523105	1.68695	2.28691	1.19114	6.56587		1.59621	1.53681	1.10767	3.08734		0.974943	0.592215	0.636243	0.539236	0.633584	0.483836
ctg02_AA_00178	4497	523202	527698	2.38546	6.94529	4.2227	2.58176		1.93912	2.79739	2.26539	1.91388		0.37304	0.718549	0.972822	0.519075	0.854533	0.977597
ctg02_AA_00179	718	528454	529171	3.60132	1.36892	0.195984	0.177325		2.41293	1.05972	0.241418	0.334206		0.289945	0.0182944	0.372937	0.308461	0.761738	1
ctg02_AA_00180	1847	528807	530653	2.52098	0.47682	0.102397	0		2.0139	0.427969	0.112726	0		0.128137	0.0150439	0.224717	0.599964	0.776869	1
ctg02_AA_00181	3258	531814	535071	3.43281	8.5312	7.59458	35.888		2.35943	3.07173	2.93604	5.24345		0.477074	0.544918	0.411979	0.883863	0.536795	0.503439
ctg02_AA_00182	1203	536515	537717	5.09732	11.056	4.38191	14.4429		2.81399	3.42774	2.30331	4.10037		0.586662	0.679706	0.711101	0.273004	0.808187	0.58996
ctg02_AA_00183	1708	537376	539083	69.3591	107.716	47.9422	210.378		6.10065	6.84129	5.59798	7.61762		0.837941	0.482591	0.689384	0.283334	0.707921	0.518862
ctg02_AA_00184	1086	541092	542177	14.9639	16.1061	9.65107	10.7962		4.0969	3.97579	3.24219	3.74044		0.836914	0.448687	0.913501	0.51914	1	0.856985
ctg02_AA_00185	1619	542333	543951	6.12309	7.19194	3.10324	8.34575		3.0148	2.83599	1.96075	3.41058		0.915695	0.323475	0.90791	0.316248	0.837471	0.637817
ctg02_AA_00186	3574	548946	552519	2.31535	2.78868	5.44793	8.4345		1.90388	1.74574	2.54435	3.42409		0.939614	0.506579	0.646091	0.404182	0.612726	0.770887
ctg02_AA_00187	5138	552567	557704	2.6199	3.41338	1.96464	0.918671		2.06661	1.95692	1.51639	1.01117		0.997687	0.555378	0.712703	0.4873	0.764634	0.902152
ctg02_AA_00188	1828	558939	560766	0.861519	0.888368	0.894268	0.930497		1.02695	0.750652	0.914499	1.01997		0.859038	0.867338	0.983465	1	0.883792	0.893669
ctg02_AA_00189	1549	561281	562829	4.87801	1.30061	2.75631	0.399022		2.75956	1.02303	1.83643	0.587106		0.126085	0.398008	0.402445	0.458402	0.86655	0.6109
ctg02_AA_00190	348	564273	564620	8.29336	3.01547	3.58478	0.784715		3.36527	1.82699	2.09198	0.910481		0.250041	0.306084	0.450616	0.894454	0.854158	0.760915
ctg02_AA_00191	2438	564937	567374	6.66513	22.0479	21.9065	5.60922		3.1114	4.46077	4.40619	2.88033		0.299423	0.291366	0.957561	0.996733	0.742567	0.718554
ctg02_AA_00192	2549	567912	570460	26.1108	4.34657	6.52545	10.7551		4.80342	2.23337	2.75124	3.73473		0.0304066	0.0754112	0.752949	0.610424	0.657596	0.755081
ctg02_AA_00193	1242	569560	570801	6.34694	0.81474	1.87116	1.31923		3.05807	0.693197	1.47234	1.29564		0.0340998	0.145003	0.590591	0.506773	0.801757	1
ctg02_AA_00194	1711	573472	575182	0.759638	2.63072	1.68371	0.868721		0.934917	1.68961	1.37554	0.971773		0.364267	0.619731	0.96855	0.637854	0.844613	0.943626
ctg02_AA_00195	1684	575596	577279	5.19882	6.65178	5.68667	10.0443		2.83426	2.74114	2.58854	3.65392		0.989923	0.865339	0.811512	0.85048	0.772943	0.738605
ctg02_AA_00196	921	577508	578428	67.5917	59.8726	118.592	31.3422		6.06592	5.96023	6.98684	5.07561		0.668402	0.719403	0.786484	0.364649	0.952847	0.727307
ctg02_AA_00197	1327	579096	580422	2.39311	0.955097	0.26664	1.22483		1.94494	0.794273	0.323341	1.23159		0.301859	0.0479211	0.831828	0.440613	0.843289	0.581993
ctg02_AA_00198	584	581253	581836	17.1199	5.24532	1.54777	8.51918		4.26912	2.45836	1.31126	3.43989		0.143249	0.0117757	0.810969	0.281529	0.766907	0.495476
ctg02_AA_00199	1095	582587	583681	1.82746	7.30632	6.40215	3.64108		1.67318	2.85563	2.72869	2.32744		0.260636	0.307329	0.81131	0.878623	0.945123	0.960557
ctg02_AA_00200	151	583890	584040	4.13643	19.8559	24.9181	5.06375		2.57185	4.29553	4.58409	2.74641		0.260674	0.159133	0.9592	0.805639	0.786662	0.684855
ctg02_AA_00201	650	586134	586783	20.4502	19.8432	13.956	24.9175		4.48599	4.29447	3.743	4.78065		0.751216	0.49003	0.93897	0.664507	0.817364	0.735931
ctg02_AA_00202	1308	588527	589834	14.7446	18.3024	14.0631	18.9884		4.07331	4.16068	3.7525	4.4343		0.961664	0.742217	0.922953	0.736887	0.864113	0.806106
ctg02_AA_00203	234	594138	594371	75.4418	97.791	77.6254	201.155		6.225	6.68262	6.29262	7.57796		1	0.808152	0.724095	0.770185	0.697767	0.642402
ctg02_AA_00204	1705	594534	596238	17.7424	13.5831	25.5903	4.81239		4.3116	3.72825	4.6275	2.68758		0.559181	0.893191	0.642643	0.408701	0.843526	0.631979
ctg02_AA_00205	679	601267	601945	115.271	92.603	59.1436	41.7578		6.77212	6.61487	5.91337	5.44807		0.58963	0.304415	0.717541	0.55774	0.9098	1
ctg02_AA_00206	1082	602564	603645	2.60678	3.97832	4.79072	5.3099		2.05803	2.12508	2.391	2.81069		0.876751	0.713846	0.802045	0.832634	0.808288	0.862268
ctg02_AA_00207	1655	603780	605434	7.47079	10.8644	17.8424	30.0311		3.23337	3.40468	4.08847	5.02287		0.901596	0.486787	0.620302	0.518464	0.630194	0.748488
ctg02_AA_00208	3001	605912	608912	0.479653	0.551939	0.997379	1.3144		0.648405	0.490222	0.986961	1.29145		0.926228	0.651751	0.730019	0.561074	0.685708	0.820778
ctg02_AA_00209	2215	609347	611561	20.8233	27.3972	26.1604	17.4914		4.51818	4.79097	4.66226	4.33541		0.987803	0.9832	0.956131	0.954313	1	1
ctg02_AA_00210	3135	613433	616567	3.24044	6.83988	9.52942	4.67491		2.28792	2.7755	3.22702	2.6429		0.594552	0.356743	0.891989	0.663545	1	0.912782
ctg02_AA_00211	1604	616921	618524	18.4178	20.2149	21.8756	10.3317		4.35189	4.322	4.40272	3.68384		0.851639	0.932736	0.840813	0.914567	0.946238	0.901178
ctg02_AA_00212	961	618722	619682	19.8697	18.8168	15.4734	11.8599		4.4481	4.20662	3.89259	3.85459		0.72949	0.581625	0.859669	0.808218	1	1
ctg02_AA_00213	1410	620328	621737	14.6333	26.0947	23.7128	27.2086		4.06384	4.72248	4.51726	4.89403		0.723333	0.791094	0.820652	0.903546	0.862389	0.848497
ctg02_AA_00214	2923	622165	625087	0.342243	0.466953	0.486858	1.75545		0.491166	0.421179	0.550631	1.5304		0.980517	0.941345	0.577429	0.979087	0.584158	0.580553
ctg02_AA_00215	2981	625207	628187	9.5525	19.9534	8.57438	16.5905		3.53441	4.30624	3.09759	4.26975		0.592375	0.688473	0.838934	0.270214	0.920968	0.713374
ctg02_AA_00216	926	628446	629371	4.44168	8.0935	4.72361	1.84179		2.65578	3.00676	2.37671	1.57354		0.728825	0.852866	0.770315	0.538311	0.733232	0.860873
ctg02_AA_00217	1840	631447	633286	91.3383	97.7121	140.581	85.0944		6.45638	6.6791	7.24975	6.41863		0.826151	0.832267	0.985593	0.620898	0.908381	0.973013
ctg02_AA_00218	1718	633714	635431	4.74762	5.65624	7.37153	3.98505		2.72925	2.54334	2.90038	2.43741		0.929957	0.835435	0.958722	0.743119	1	0.944014
ctg02_AA_00219	671	635759	636429	1.41633	1.52971	3.5132	6.31615		1.42446	1.14676	2.06934	3.03445		0.914989	0.595084	0.620166	0.506773	0.582731	0.749086
ctg02_AA_00220	984	637154	638137	0.900301	0.702964	2.37225	2.69276		1.06546	0.608179	1.69215	1.95991		0.723889	0.527302	0.715181	0.295282	0.601486	0.862197
ctg02_AA_00221	818	640995	641812	0.199426	0.260264	0.279459	1.01141		0.296106	0.237507	0.341591	1.08665		1	1	0.708259	1	0.740035	0.711685
ctg02_AA_00222	3713	642084	645796	11.689	4.10406	4.36461	3.24769		3.77642	2.16037	2.29825	2.18287		0.156786	0.175707	0.647929	0.937455	1	1
ctg02_AA_00223	1641	646118	647758	20.594	14.8724	21.3286	10.1646		4.50028	3.86382	4.36527	3.66478		0.513803	0.8101	0.804301	0.633939	1	0.903816
ctg02_AA_00224	1432	649168	650599	7.11734	7.56032	4.88022	6.3876		3.18502	2.90803	2.41367	3.04856		0.829735	0.499242	0.976674	0.596862	0.918717	0.817041
ctg02_AA_00225	1230	652348	653577	15.0579	12.1073	11.5631	5.08332		4.10526	3.55607	3.47583	2.75327		0.600888	0.571592	0.70209	0.958522	0.894354	0.883615
ctg02_AA_00226	3994	654119	658112	65.442	113.867	54.1663	19.2776		6.02094	6.92316	5.77436	4.4553		0.738096	0.61726	0.660805	0.322127	0.623714	0.815066
ctg02_AA_00227	1683	658589	660271	13.9511	15.0567	21.19	17.5694		3.9958	3.88205	4.35615	4.33858		0.838139	0.847311	0.92913	0.652389	0.834345	0.937469
ctg02_AA_00228	1530	660458	661987	42.4061	46.6383	66.1234	145.077		5.43658	5.59653	6.08905	7.12135		0.85181	0.821566	0.658924	0.637731	0.601859	0.681285
ctg02_AA_00229	2697	661511	664207	9.3307	21.0525	10.388	17.8989		3.50589	4.38346	3.33523	4.36838		0.537148	0.87606	0.812076	0.359183	0.915249	0.742954
ctg02_AA_00230	2104	666818	668921	212.238	207.994	184.406	104.746		7.68193	7.75139	7.65274	6.7118		0.74907	0.656086	0.802804	0.873679	0.940111	0.954315
ctg02_AA_00231	1127	669499	670625	26.5788	26.3587	55.2734	22.4017		4.82545	4.7411	5.80803	4.63494		0.764694	0.582581	0.957519	0.330158	0.915785	0.855019
ctg02_AA_00232	372	671155	671526	0.489499	0.496868	0.609728	0.620638		0.658997	0.441921	0.666354	0.783607		0.977271	1	1	0.982695	0.948382	0.974832
ctg02_AA_00233	4581	673829	678409	7.64048	10.5185	16.4836	12.6906		3.26212	3.36195	3.98905	3.94221		0.947209	0.552905	0.851161	0.547277	0.82509	1
ctg02_AA_00234	3466	678535	682000	21.3523	92.0258	35.8313	50.0199		4.55364	6.60888	5.14993	5.68106		0.181212	0.756923	0.75727	0.211885	0.962086	0.795858
ctg02_AA_00235	291	683140	683430	0	0	0	0		0	0	0	0		NA	NA	NA	NA	NA	NA
ctg02_AA_00236	2168	684171	686338	245.353	109.713	99.6043	62.3292		7.9122	6.87623	6.68694	5.98048		0.233218	0.196168	0.621792	0.899337	0.974686	0.982769
ctg02_AA_00237	1942	689589	691530	1.50409	2.45536	10.1112	10.6165		1.48218	1.61631	3.29867	3.71978		0.829608	0.0850564	0.496116	0.0912713	0.538372	0.873281
ctg02_AA_00238	2138	691863	694000	59.7484	65.9949	38.204	37.6848		5.88491	6.09673	5.23422	5.30533		0.854923	0.4299	0.87328	0.467597	0.976322	0.888885
ctg02_AA_00239	631	694133	694763	392.193	500.636	745.975	361.249		8.60141	9.09867	9.38865	8.4412		0.985325	0.64948	0.982331	0.587974	1	0.907087
ctg02_AA_00240	3131	695968	699098	17.622	24.8676	22.1882	26.1172		4.30256	4.65245	4.42725	4.83703		0.924458	0.985168	0.882714	0.88206	0.859898	0.841064
ctg02_AA_00241	983	701096	702078	219.068	313.689	553.552	290.072		7.73709	8.38333	8.99754	8.13802		0.910513	0.437121	0.914164	0.442255	0.892539	0.930476
ctg02_AA_00242	1073	706240	707312	6.74442	17.3244	19.9148	7.73686		3.12653	4.08924	4.25648	3.31761		0.457146	0.356915	0.956912	0.854006	0.909122	0.844229
ctg02_AA_00243	460	707805	708264	10.0633	11.9054	2.29299	2.80083		3.59297	3.53485	1.65384	2.00542		0.929278	0.10963	0.668613	0.109181	0.753713	0.861956
ctg02_AA_00244	631	708416	709046	51.9249	39.548	58.6083	38.5277		5.70471	5.32945	5.89357	5.33588		0.55327	0.886842	0.920787	0.604455	0.880269	0.997843
ctg02_AA_00245	1275	711189	712463	17.7272	29.9494	14.3384	12.0123		4.30956	4.92339	3.78081	3.87486		0.768391	0.607874	0.895302	0.342791	0.876556	0.935277
ctg02_AA_00246	2261	712381	714641	30.0434	58.7036	26.7853	37.8022		4.99379	5.93283	4.69622	5.30835		0.642633	0.679843	0.928808	0.299458	1	0.793258
ctg02_AA_00247	2187	714803	716989	2.24744	4.16875	4.49078	2.25588		1.87196	2.18492	2.32466	1.78218		0.717685	0.643569	1	0.929537	0.969164	0.925546
ctg02_AA_00248	2743	717675	720417	13.7275	11.1656	10.1711	28.6418		3.97798	3.44423	3.3058	4.9573		0.604155	0.539802	0.788909	0.908044	0.646769	0.622167
ctg02_AA_00249	897	720780	721676	13.6244	20.3243	14.6843	6.75806		3.96594	4.33037	3.81706	3.1269		0.879203	0.849949	0.808565	0.682192	0.825424	0.896526
ctg02_AA_00250	3153	721958	725110	16.815	24.1155	33.5028	14.2496		4.24642	4.60566	5.0436	4.08207		0.910058	0.613805	0.95866	0.657119	0.986269	0.86881
ctg02_AA_00251	2702	729960	732661	10.8297	47.1359	14.3909	64.4409		3.68281	5.60905	3.78628	6.02676		0.179716	0.966915	0.527415	0.122084	0.793591	0.514724
ctg02_AA_00252	1370	733578	734947	14.998	16.7283	15.9353	5.90014		4.10104	4.03644	3.93823	2.93719		0.866584	0.833989	0.74198	0.953338	0.840399	0.829907
ctg02_AA_00253	1072	735140	736211	6.87126	17.9874	21.1721	6.41943		3.14709	4.14056	4.35451	3.05548		0.444385	0.332773	0.988467	0.829551	0.844659	0.770699
ctg02_AA_00254	1797	738607	740403	32.195	43.7244	59.1694	31.7007		5.08234	5.48794	5.91479	5.08996		0.958976	0.679291	1	0.682104	1	0.937391
ctg02_AA_00255	1624	741348	742971	1.17855	1.51245	1.55518	2.12936		1.27434	1.13671	1.31374	1.71255		0.999431	0.985447	0.838369	0.982149	0.802489	0.813027
ctg02_AA_00256	1163	743614	744776	0.120324	0.436197	0	0.101706		0.175076	0.387213	0	0.231186		0.657705	0.56976	1	0.226448	0.914248	0.789759
ctg02_AA_00257	1247	744957	746203	5.40512	10.0516	20.0247	28.7206		2.87938	3.29805	4.26393	4.96064		0.701187	0.246151	0.555281	0.377953	0.623799	0.789889
ctg02_AA_00258	1892	746458	748349	10.2808	22.3119	23.6221	6.84522		3.6184	4.48362	4.51075	3.14373		0.566727	0.510459	0.890592	0.937201	0.798325	0.755767
ctg02_AA_00259	1928	750773	752700	77.0386	42.9738	55.2288	41.7736		6.24744	5.46623	5.807	5.44949		0.343258	0.508092	0.829885	0.733751	0.879834	1
ctg02_AA_00260	897	753079	753975	131.96	24.6813	47.1568	4.51107		6.94983	4.6443	5.57642	2.59374		0.0384542	0.155356	0.243949	0.398042	0.656392	0.459532
ctg02_AA_00261	3977	754672	758648	2.56729	2.06893	9.69262	55.5187		2.03724	1.43367	3.24673	5.83011		0.615016	0.234188	0.291514	0.0559272	0.220631	0.461898
ctg02_AA_00262	1595	759184	760778	19.0435	9.17541	15.4413	0.411421		4.39389	3.17364	3.88901	0.600738		0.280928	0.608779	0.203643	0.507929	0.35721	0.244306
ctg02_AA_00263	959	761247	762205	41.8921	73.5938	42.6323	33.312		5.42615	6.27653	5.41318	5.15522		0.733805	0.795703	0.94078	0.475482	0.910813	1
ctg02_AA_00264	768	762525	763292	336.699	612.074	884.859	690.539		8.38333	9.41567	9.68627	9.41567		0.700751	0.411445	0.792773	0.615552	0.84127	1
ctg02_AA_00265	2220	763914	766133	22.145	21.4508	29.9907	15.8076		4.59874	4.41674	4.87181	4.21287		0.74212	0.949163	0.909317	0.653126	1	0.932915
ctg02_AA_00266	174	768856	769029	3.96101	1.50774	3.00659	0.313886		2.51365	1.13315	1.92793	0.501281		0.464071	0.724216	0.56137	0.737007	0.966545	0.747602
ctg02_AA_00267	1926	771012	772937	17.2156	12.4154	16.4011	16.8541		4.27751	3.59807	3.97936	4.28762		0.514562	0.738682	1	0.71483	0.797078	0.878365
ctg02_AA_00268	1872	775214	777085	7.23627	9.56592	10.5222	10.7995		3.20103	3.22793	3.35702	3.7412		0.984844	0.887636	0.881825	0.899839	0.843023	0.879008
ctg02_AA_00269	2231	780079	782309	58.8548	67.9411	88.6642	41.9121		5.86417	6.15065	6.52008	5.45259		0.894339	0.851716	0.908188	0.716735	0.997977	0.900001
ctg02_AA_00270	1332	784365	785696	5.8097	8.62961	5.71066	2.34862		2.96161	3.08902	2.59509	1.82264		0.885429	0.775636	0.754602	0.613204	0.772062	0.866992
ctg02_AA_00271	1186	785785	786970	0.195622	0.22126	0.164477	0		0.29124	0.19479	0.203439	0		0.982733	0.88785	0.73282	0.940464	0.888781	0.89731
ctg02_AA_00272	1281	787460	788740	60.9975	56.3875	44.3362	49.918		5.91662	5.87664	5.47283	5.67781		0.701153	0.519238	0.948395	0.751051	0.904275	0.853039
ctg02_AA_00273	1020	790478	791497	6.56328	59.9896	2.27994	0		3.09234	5.96382	1.65035	0		0.0385585	0.185347	0.117324	0.000220964	0.0329044	0.249234
ctg02_AA_00274	758	791847	792604	14.3586	23.861	10.0605	18.9336		4.03376	4.58638	3.29299	4.42968		0.788113	0.515084	0.917217	0.288681	1	0.723986
ctg02_AA_00275	331	792878	793208	1.95208	2.43437	0.85104	6.43513		1.7314	1.60896	0.880313	3.05858		0.993128	0.501368	0.696127	0.542566	0.680579	0.457291
ctg02_AA_00276	2336	794376	796711	13.8136	23.0073	22.6424	16.3174		3.98441	4.52826	4.45164	4.25174		0.779633	0.779642	0.94717	0.986762	1	1
ctg02_AA_00277	4554	797515	802068	0.130533	0.0493782	0.164361	0.100741		0.189393	0.0258394	0.203287	0.22994		0.528327	1	0.971187	0.548649	0.832365	1
ctg02_AA_00278	2899	800116	803014	0.35295	0.293124	0.32973	0.16273		0.505218	0.265771	0.39254	0.319399		0.745126	0.811264	0.832013	0.942203	1	0.959017
ctg02_AA_00279	1750	803853	805602	11.1481	15.4896	9.19481	19.7245		3.7195	3.92306	3.18034	4.48163		0.940028	0.62365	0.834217	0.50358	0.812348	0.688568
ctg02_AA_00280	1139	805351	806489	6.24521	8.06335	5.75955	6.29405		3.0378	3.00242	2.60099	3.02815		0.998044	0.725346	1	0.686901	1	0.86486
ctg02_AA_00281	1415	807361	808775	26.1066	93.9384	2.6349	0.177325		4.80326	6.62829	1.78894	0.334206		0.25582	0.00984604	0.12034	6.29e-05	0.0605559	0.471701
ctg02_AA_00282	7699	810777	818475	0.32235	2.44244	2.25711	0.380932		0.467396	1.61253	1.63956	0.564652		0.0695609	0.0767448	0.953179	0.923184	0.613826	0.607393
ctg02_AA_00283	7370	811314	818683	0.417254	2.50241	2.35668	0.355384		0.581114	1.63956	1.68334	0.542063		0.110384	0.116941	0.966494	0.942512	0.589299	0.577367
ctg02_AA_00284	1694	819100	820793	61.1853	77.9062	25.4477	104.957		5.92377	6.36428	4.62005	6.71566		0.983197	0.208637	0.841895	0.144806	0.797278	0.533118
ctg02_AA_00285	609	821194	821802	11.7519	15.3928	14.0129	27.1997		3.78478	3.91248	3.74765	4.89297		0.994771	0.941409	0.763511	0.914152	0.736409	0.715524
ctg02_AA_00286	3559	826815	830373	9.66431	12.0449	16.1741	3.47289		3.54881	3.5497	3.96206	2.26205		0.964338	0.760344	0.716082	0.692215	0.779592	0.667351
ctg02_AA_00287	582	830658	831239	19.118	31.0562	22.5325	12.171		4.40272	4.96953	4.44341	3.89387		0.805893	0.928441	0.878931	0.685547	0.872349	0.942896
ctg02_AA_00288	1145	831822	832966	24.2273	42.8291	19.7715	58.5893		4.70047	5.45259	4.24545	5.90236		0.728765	0.612972	0.749318	0.315959	0.794056	0.60991
ctg02_AA_00289	1506	834980	836485	2.94471	6.46543	6.56778	9.26559		2.18326	2.70163	2.76077	3.55138		0.580662	0.552919	0.684503	0.983596	0.785947	0.795978
ctg02_AA_00290	1057	837351	838407	1.75343	5.11064	3.11234	3.48298		1.63419	2.42846	1.96296	2.26621		0.449776	0.769082	0.816238	0.602651	1	0.865537
ctg02_AA_00291	683	838496	839178	0.78245	4.15626	2.42376	3.34171		0.954867	2.17815	1.71559	2.21604		0.266802	0.512965	0.644155	0.622684	0.938763	0.820393
ctg02_AA_00292	505	840161	840665	8.51629	10.6124	8.05868	10.0315		3.39684	3.37105	3.01274	3.65084		0.971628	0.762072	0.951854	0.766705	0.893301	0.834485
ctg02_AA_00293	696	841050	841745	0.201289	0.437827	0.564141	0		0.298142	0.388986	0.627742	0		0.87316	0.748134	0.861105	0.925851	0.854722	0.705905
ctg02_AA_00294	228	843448	843675	0.38691	0.11221	0.361456	1.30817		0.546817	0.0821936	0.423813	1.28612		0.896868	1	0.844629	0.952005	0.750345	0.798668
ctg02_AA_00295	589	843789	844377	6.55723	8.46986	10.6024	4.09301		3.09122	3.06488	3.36749	2.47327		1	0.814488	0.882022	0.800988	0.944675	0.854552
ctg02_AA_00296	948	844492	845439	39.3042	45.4444	60.8491	21.7013		5.3535	5.55015	5.96121	4.59331		0.897143	0.828834	0.835992	0.695402	0.92637	0.816702
ctg02_AA_00297	972	848564	849535	21.8821	21.2592	9.99353	5.81796		4.58569	4.39987	3.28138	2.92207		0.749484	0.259995	0.638731	0.347472	0.76975	0.966285
ctg02_AA_00298	1223	849842	851064	40.2876	40.5916	55.9738	30.1196		5.38565	5.36927	5.83056	5.02861		0.77587	0.925939	0.922642	0.666383	1	0.939019
ctg02_AA_00299	1517	851638	853154	4.88429	12.2111	4.52173	1.75339		2.76077	3.56842	2.3306	1.52675		0.475516	0.727321	0.723126	0.217983	0.591412	0.851047
ctg02_AA_00300	2011	854232	856242	20.2777	19.4413	26.9339	6.49936		4.47438	4.25507	4.7067	3.07364		0.734543	0.96709	0.685328	0.66395	0.823788	0.701737
ctg02_AA_00301	3669	856876	860544	1.73091	2.16768	1.81304	2.06161		1.61999	1.48458	1.45099	1.67791		0.972628	0.832093	0.946862	0.835239	0.889043	0.854414
ctg02_AA_00302	171	860692	860862	0.251906	1.31502	0	0		0.368873	1.02967	0	0		0.739112	0.89817	1	0.521243	0.906307	NA
ctg02_AA_00303	4736	861240	865975	0.545176	1.3737	0.747428	0.377034		0.717749	1.0616	0.793967	0.560655		0.524775	0.956562	0.916325	0.517328	0.793709	0.938849
ctg02_AA_00304	1113	866198	867310	4.58625	58.4563	0	0		2.69057	5.92221	0	0		0.017203	3.15e-05	0.128398	5.71e-11	0.0295137	NA
ctg02_AA_00305	2154	867595	869748	0.667637	1.54513	1.97094	4.7404		0.847011	1.1586	1.5189	2.66445		0.612489	0.435536	0.500872	0.799421	0.618521	0.667356
ctg02_AA_00306	3790	869523	873312	2.15302	6.85951	4.32664	3.51539		1.82811	2.77876	2.28883	2.28262		0.331312	0.62322	0.858476	0.558249	0.948011	1
ctg02_AA_00307	1129	872207	873335	0.90159	3.36431	3.06963	2.18465		1.06763	1.94261	1.95011	1.74053		0.335951	0.363179	0.767762	0.927043	1	1
ctg02_AA_00308	890	873999	874888	0.774399	0.757982	0.135647	0.245466		0.947644	0.651172	0.161529	0.415604		0.857304	0.252433	0.771314	0.409823	0.926479	0.878844
ctg02_AA_00309	1581	875150	876730	4.76805	2.39423	7.45789	10.7781		2.73746	1.59339	2.91716	3.73802		0.324786	0.827122	0.769106	0.174115	0.528751	0.789006
ctg02_AA_00310	3177	879002	882178	14.8417	23.7115	21.1694	12.5892		4.08678	4.57755	4.35419	3.93338		0.813969	0.901997	0.958919	0.882661	0.955931	0.968268
ctg02_AA_00311	920	882466	883385	28.4381	28.9067	46.8745	17.902		4.91155	4.87289	5.56836	4.36866		0.788027	0.776547	0.874625	0.528808	1	0.838624
ctg02_AA_00312	1814	885693	887506	1.2823	0.805757	0.632248	0.48173		1.35085	0.686196	0.687353	0.664955		0.511519	0.381397	0.752851	0.845333	1	1
ctg02_AA_00313	1816	885693	887508	1.54105	0.851289	0.856943	0.279128		1.50639	0.720769	0.885377	0.459214		0.430717	0.428254	0.577837	1	0.878131	0.840496
ctg02_AA_00314	799	887984	888782	10.3509	20.1187	28.1479	11.3327		3.62739	4.31652	4.7765	3.79936		0.660499	0.405136	0.970018	0.662172	0.975119	0.85485
ctg02_AA_00315	2362	889748	892109	21.2948	38.7374	24.1236	27.1906		4.54741	5.29912	4.53604	4.89243		0.702507	0.889376	0.924774	0.53085	1	0.852843
ctg02_AA_00316	3202	893965	897166	5.01484	2.85193	0.674029	0.496921		2.79108	1.77149	0.725139	0.682007		0.37567	0.0233856	0.420583	0.116248	0.660407	1
ctg02_AA_00317	470	897390	897859	54.2899	34.1742	43.2907	215.154		5.76552	5.10654	5.43783	7.66428		0.426958	0.596099	0.622973	0.76072	0.453819	0.492651
ctg02_AA_00318	219	899017	899235	0	0	0	0		0	0	0	0		NA	NA	NA	NA	NA	NA
ctg02_AA_00319	2513	899616	902128	0.308542	0.260989	0.736623	0.63027		0.448142	0.238174	0.783796	0.790992		0.772204	0.598351	0.817918	0.389837	0.710443	0.939007
ctg02_AA_00320	622	905023	905644	11.3936	5.56572	5.09214	39.8343		3.74962	2.52714	2.46318	5.38478		0.317624	0.274791	0.656037	0.931797	0.433754	0.40396
ctg02_AA_00321	3460	905837	909296	0.787894	2.43094	0.57524	0.319		0.960775	1.60762	0.636161	0.505577		0.375445	0.590944	0.769522	0.109201	0.585156	0.966959
ctg02_AA_00322	1223	909379	910601	0.82206	3.24237	1.94554	1.32024		0.988962	1.91026	1.50788	1.29607		0.348495	0.621573	0.88646	0.625236	0.908519	1
ctg02_AA_00323	992	911379	912370	33.7128	15.9365	7.54857	18.6899		5.14394	3.96334	2.92845	4.41165		0.268538	0.062183	0.837435	0.360899	0.834165	0.656177
ctg02_AA_00324	1182	911387	912568	52.3965	28.5286	16.6499	18.6845		5.71586	4.8522	4.00034	4.41131		0.333066	0.124465	0.713131	0.486264	1	0.855009
ctg02_AA_00325	2849	915680	918528	23.4487	25.9618	18.5959	7.45621		4.66226	4.71412	4.15199	3.27689		0.857701	0.585803	0.68213	0.659687	0.777311	0.851937
ctg02_AA_00326	330	919460	919789	0.130533	0	0	0		0.189393	0	0	0		0.905036	0.89817	1	NA	NA	NA
ctg02_AA_00327	1608	921843	923450	14.1626	38.9703	25.1799	0.248538		4.01651	5.31633	4.60023	0.419968		0.40514	0.713398	0.193347	0.569585	0.12161	0.144381
ctg02_AA_00328	752	924534	925285	11.5009	16.6468	15.5303	5.30254		3.7596	4.02886	3.8983	2.80859		0.90804	0.955691	0.790718	0.935639	0.817194	0.810814
ctg02_AA_00329	2099	926715	928813	31.0249	33.1614	35.3435	23.5695		5.03577	5.06347	5.12845	4.71216		0.82664	0.894061	0.927099	0.92925	1	1
ctg02_AA_00330	1326	931883	933208	0.168925	1.27866	0.599686	0.0428362		0.246229	1.01024	0.659273	0.162655		0.219455	0.540746	0.86444	0.538074	0.4792	0.634714
ctg02_AA_00331	2337	933462	935798	2.14966	5.25124	2.80639	2.62074		1.82463	2.45984	1.8561	1.93125		0.511391	0.988579	0.942182	0.460177	0.944587	0.908898
ctg02_AA_00332	3339	939369	942707	19.114	22.7353	22.7317	17.2657		4.40102	4.51343	4.45691	4.32025		0.921837	0.933063	0.976921	0.997329	1	1
ctg02_AA_00333	1284	942989	944272	47.3221	41.7071	42.9562	100.732		5.57321	5.40202	5.427	6.65906		0.664209	0.69628	0.783151	0.966351	0.659637	0.665504
ctg02_AA_00334	290	944536	944825	2.79363	18.5822	1.17864	1.37112		2.13666	4.18269	1.09552	1.32388		0.140178	0.484164	0.861967	0.0141146	0.484939	0.915379
ctg02_AA_00335	192	945457	945648	0	0.195198	0.104797	0		0	0.166502	0.114737	0		0.973697	1	NA	1	1	1
ctg02_AA_00336	444	945850	946293	0.485089	0.464255	1.04231	0.123009		0.654373	0.417943	1.01158	0.263067		0.929257	0.802311	0.86444	0.719512	1	0.782844
ctg02_AA_00337	2574	946409	948982	0.3347	0.0582409	0.65663	0.0636552		0.482097	0.0349262	0.706232	0.188478		0.229172	0.721853	0.658338	0.0981304	0.96039	0.570016
ctg02_AA_00338	1788	949290	951077	7.12112	69.1944	0.279621	0.442748		3.18545	6.187	0.342859	0.628691		0.0316353	0.00131674	0.340398	5.32e-08	0.110412	0.815475
ctg02_AA_00339	1879	949290	951168	5.23835	59.0294	0.310543	0.261599		2.84494	5.94001	0.375772	0.438287		0.0222375	0.00402139	0.311897	1.41e-07	0.0908183	0.962805
ctg02_AA_00340	2097	952004	954100	9.68707	8.70248	11.3256	3.37944		3.5528	3.10314	3.44801	2.22888		0.686526	0.919979	0.710664	0.733601	0.871189	0.767444
ctg02_AA_00341	1673	954256	955928	12.417	21.0104	7.19479	32.4387		3.85459	4.37948	2.87519	5.12121		0.767639	0.381864	0.72923	0.175141	0.765028	0.514863
ctg02_AA_00342	4582	956231	960812	122.665	92.1307	94.0215	129.829		6.85881	6.61006	6.6067	6.98056		0.534853	0.556448	1	0.974911	0.78593	0.79846
ctg02_AA_00343	1694	962753	964446	0.219356	1.62222	0.0512311	0.139061		0.324306	1.20292	0.0573785	0.286014		0.166103	0.474291	0.947235	0.0148175	0.556646	0.830453
ctg02_AA_00344	1595	964513	966107	0.297075	0.728413	0.277531	0.0684842		0.431951	0.627127	0.338306	0.192903		0.657075	0.860036	0.751811	0.502645	0.667248	0.881752
ctg02_AA_00345	5704	966667	972370	7.94788	14.4226	13.2592	7.13044		3.31238	3.82158	3.67301	3.2061		0.704749	0.762732	0.975101	0.913727	0.935563	0.938747
ctg02_AA_00346	4146	973746	977891	41.836	47.1148	61.0198	13.3347		5.42449	5.60739	5.96698	4.00601		0.871933	0.8808	0.681831	0.723922	0.771474	0.670454
ctg02_AA_00347	2107	978120	980226	44.3792	47.1261	59.0301	37.4649		5.50482	5.60875	5.91117	5.29979		0.820153	0.965178	0.957313	0.759042	1	0.986976
ctg02_AA_00348	3126	981673	984798	0.609288	0.791969	0.80923	1.0052		0.7832	0.676095	0.84644	1.08282		1	0.980033	0.862799	0.986767	0.826589	0.837818
ctg02_AA_00349	1095	985662	986756	6.33604	13.623	7.92066	7.97569		3.05548	3.73538	2.99104	3.35271		0.586958	0.982076	0.931133	0.502884	0.986243	0.8862
ctg02_AA_00350	544	987183	987726	60.148	145.879	10.1397	1282.12		5.8943	7.26033	3.30118	10.4581		0.483158	0.0336326	0.293002	0.0016715	0.388453	0.0853372
ctg02_AA_00351	937	989257	990193	268.676	72.4085	37.0595	0		8.03313	6.24949	5.19144	0		0.0855691	0.0177144	0.0169833	0.379397	0.0325873	0.0439167
ctg02_AA_00352	1040	991479	992518	544.979	282.426	129.664	1052.31		9.12598	8.22536	7.12135	10.0919		0.301916	0.064385	0.809117	0.300059	0.561594	0.391836
ctg02_AA_00353	3937	993342	997278	4.33301	3.10106	6.19656	2.15887		2.62699	1.85952	2.68597	1.7282		0.515941	0.901931	0.808643	0.375818	1	0.812035
ctg02_AA_00354	2062	995707	997768	0.0642605	0.326139	0.42023	0.62465		0.0959461	0.291892	0.479221	0.787692		0.497603	0.344191	0.503483	0.869633	0.764472	0.81107
ctg02_AA_00355	5074	998597	1003670	21.6818	37.0596	42.8869	26.78		4.5754	5.23939	5.42449	4.86989		0.753892	0.618067	0.933954	0.84059	1	0.982135
ctg02_AA_00356	1206	1004694	1005899	3.40763	4.61823	10.0401	0.33235		2.34844	2.30331	3.29126	0.518874		0.969265	0.375874	0.44896	0.350098	0.478586	0.28498
ctg02_AA_00357	577	1006161	1006737	0.522585	0.422196	1.04615	0		0.6952	0.375497	1.01292	0		0.845325	0.802239	0.638815	0.642066	0.888781	0.547341
ctg02_AA_00358	2301	1007970	1010270	1.44327	0.901533	0.777875	1.36071		1.44387	0.759705	0.820819	1.31828		0.537463	0.454727	0.997791	0.921727	0.802353	0.768038
ctg02_AA_00359	519	1010991	1011509	0.0624289	0	0	0		0.0937707	0	0	0		0.987088	0.987966	1	NA	NA	NA
ctg02_AA_00360	997	1013014	1014010	6.03336	4.35791	7.40182	6.63938		2.99984	2.23551	2.90761	3.09933		0.545881	0.966075	0.969222	0.533736	0.776127	0.917979
ctg02_AA_00361	1336	1015432	1016767	0	0	0	0		0	0	0	0		NA	NA	NA	NA	NA	NA
ctg02_AA_00362	798	1017111	1017908	0	0	0	0		0	0	0	0		NA	NA	NA	NA	NA	NA
ctg02_AA_00363	1685	1021108	1022792	0	0	0	0		0	0	0	0		NA	NA	NA	NA	NA	NA
ctg02_AA_00364	1963	1023591	1025553	0	0	0	0		0	0	0	0		NA	NA	NA	NA	NA	NA
ctg02_AA_00365	2268	1026025	1028292	0	0	0	0		0	0	0	0		NA	NA	NA	NA	NA	NA
ctg02_AA_00366	4407	1029940	1034346	0	0	0	0		0	0	0	0		NA	NA	NA	NA	NA	NA
ctg02_AA_00367	1817	1035118	1036934	1.09825	2.20834	3.2034	0.495104		1.20882	1.49982	1.98914	0.68054		0.67455	0.404447	0.803203	0.66807	0.743906	0.602485
ctg02_AA_00368	542	1038225	1038766	168.117	224.166	158.471	233.43		7.30907	7.87951	7.46899	7.7945		0.975451	0.726291	0.900909	0.644995	0.861943	0.781986
ctg02_AA_00369	1362	1040582	1041943	20.3261	24.8416	39.3501	15.8308		4.47866	4.65158	5.28837	4.21572		0.947171	0.639045	0.934813	0.540933	1	0.852833
ctg02_AA_00370	1243	1046545	1047787	3.86401	4.1458	6.3293	1.27423		2.48586	2.17353	2.71405	1.26788		0.846109	0.793341	0.7056	0.61165	0.818374	0.664195
ctg02_AA_00371	2338	1046545	1048882	11.2983	8.10312	12.2191	2.24556		3.73473	3.00905	3.55202	1.77636		0.511139	0.849082	0.564676	0.591027	0.772732	0.626545
ctg02_AA_00372	966	1049327	1050292	5.41051	2.91948	2.57588	2.17673		2.88116	1.79572	1.77064	1.73507		0.384758	0.3198	0.758487	0.908369	1	0.940962
ctg02_AA_00373	6696	1050446	1057141	0.0450316	0.00839561	0.00600986	0		0.0717324	0.00301701	0.015418	0		0.497527	0.418407	0.638815	1	1	1
ctg02_AA_00374	756	1057435	1058190	0.113958	0.718824	0.399227	0.288974		0.164097	0.620692	0.459151	0.47221		0.491496	0.722572	0.882972	0.770038	0.974056	1
ctg02_AA_00375	219	1059078	1059296	0.196694	0.513397	0.643138	0.498777		0.293039	0.455906	0.695023	0.682573		0.937337	0.867348	0.95136	0.984335	0.992599	1
ctg02_AA_00376	1254	1061036	1062289	0.0557979	0.113276	0.139005	0.141493		0.0856983	0.0827538	0.168497	0.29124		0.958626	0.892495	0.910623	0.982695	0.948382	0.974832
ctg02_AA_00377	3343	1063011	1066353	36.4595	34.6246	54.464	34.5902		5.25362	5.1258	5.78563	5.20217		0.723333	0.859436	0.990885	0.540542	0.872636	0.987114
ctg02_AA_00378	2029	1068449	1070477	1.28411	1.06645	1.58133	0.592045		1.35374	0.870259	1.32646	0.758044		0.809702	1	0.869277	0.83395	1	0.924752
ctg02_AA_00379	2955	1072249	1075203	0.0236551	0	0	0.0299924		0.047554	0	0	0.152168		0.905036	0.89817	1	NA	0.958603	0.942124
ctg02_AA_00380	126	1075988	1076113	0	0	0	0		0	0	0	0		NA	NA	NA	NA	NA	NA
ctg02_AA_00381	1254	1076965	1078218	0.81415	0.289778	2.66206	0		0.980706	0.263067	1.79624	0		0.520989	0.462276	0.513565	0.134479	0.959834	0.303671
ctg02_AA_00382	2741	1079426	1082166	201.602	315.395	237.467	353.708		7.6106	8.39291	7.94347	8.37805		0.830749	0.923533	0.835429	0.703701	0.842728	0.77871
ctg02_AA_00383	862	1084336	1085197	0	0	0	0		0	0	0	0		NA	NA	NA	NA	NA	NA
ctg02_AA_00384	892	1087683	1088574	0.0319081	0	0.208663	0.809128		0.0567895	0	0.255074	0.925319		0.987088	0.789872	0.477566	0.687962	0.381118	0.677304
ctg02_AA_00385	864	1088773	1089636	0	0	0	0		0	0	0	0		NA	NA	NA	NA	NA	NA
ctg02_AA_00386	337	1090148	1090484	12.0152	9.39731	15.6431	19.9341		3.81016	3.20691	3.90893	4.49346		0.613367	0.989876	0.855559	0.565052	0.700623	0.824872
ctg02_AA_00387	303	1094584	1094886	0	0	0	0		0	0	0	0		NA	NA	NA	NA	NA	NA
ctg02_AA_00388	3325	1096182	1099506	0	0	0	0		0	0	0	0		NA	NA	NA	NA	NA	NA
ctg02_AA_00389	740	1101368	1102107	2.30893	4.64552	2.69629	2.37859		1.89876	2.31153	1.809	1.83537		0.692373	0.943351	1	0.595751	0.963612	0.932468
ctg02_AA_00390	480	1109908	1110387	0.897416	0.390396	0.922214	0		1.06046	0.349451	0.935864	0		0.596533	0.912197	0.539264	0.712623	0.941962	0.643418
ctg02_AA_00391	1716	1115908	1117623	1.21596	5.60482	1.87313	2.88662		1.29768	2.53263	1.47386	2.03724		0.197871	0.861294	0.763129	0.202248	0.952414	0.779253
ctg02_AA_00392	1723	1117762	1119484	0.116142	0.359286	0.663066	0.163619		0.167729	0.321021	0.713133	0.321021		0.659999	0.324647	0.962734	0.659514	0.987981	0.795563
ctg02_AA_00393	1145	1119888	1121032	84.3079	75.5978	22.9462	389.732		6.35501	6.32169	4.46817	8.60996		0.675893	0.089141	0.585168	0.123309	0.492839	0.268709
ctg02_AA_00394	9154	1121486	1130639	0.858436	2.23454	3.00817	2.39895		1.02357	1.51514	1.92837	1.84355		0.455144	0.272788	0.714141	0.700184	0.856173	1
ctg02_AA_00395	1173	1131036	1132208	0	0	0	0		0	0	0	0		NA	NA	NA	NA	NA	NA
ctg02_AA_00396	1170	1132942	1134111	0	0	0	0		0	0	0	0		NA	NA	NA	NA	NA	NA
ctg02_AA_00397	6263	1137542	1143804	0	0	0	0		0	0	0	0		NA	NA	NA	NA	NA	NA
ctg02_AA_00398	2714	1144108	1146821	0.134612	0.442449	0.0978105	0.341351		0.198191	0.394996	0.108425	0.528586		0.629594	0.856985	0.818251	0.470495	1	0.704851
ctg02_AA_00399	228	1147934	1148161	0.0944648	0.0821886	0.1765	0		0.127501	0.0597307	0.217895	0		1	1	1	0.995237	1	1
ctg02_AA_00400	2473	1148696	1151168	0.0457282	0.106095	0.0569597	0		0.072754	0.0777317	0.0647141	0		0.92528	1	0.982351	0.914415	0.977482	1
ctg02_AA_00401	2734	1151887	1154620	0.0831582	0.217054	0.362541	0.140582		0.115298	0.191387	0.425925	0.289378		0.801687	0.53733	0.943698	0.790287	1	0.933471
ctg02_AA_00402	752	1155949	1156700	0.179483	0	0.100605	0		0.264773	0	0.111621	0		0.663348	0.879388	0.899626	0.898045	NA	1
ctg02_AA_00403	1469	1156824	1158292	0.945126	1.48647	1.30744	4.28633		1.10344	1.11858	1.18011	2.53112		0.878595	0.957082	0.604578	0.915541	0.638428	0.600927
ctg02_AA_00404	5920	1158994	1164913	0.719814	1.26482	0.610927	0.536856		0.897225	1.00123	0.667263	0.716357		0.758701	0.681512	0.928984	0.416157	0.903718	0.928194
ctg02_AA_00405	14180	1165653	1179832	6.4033	6.88794	6.61689	20.0047		3.06883	2.78505	2.76793	4.49707		0.831904	0.806481	0.681912	0.960535	0.617129	0.60411
ctg02_AA_00406	1935	1180349	1182283	3.68356	3.89611	5.89731	3.66305		2.43042	2.10295	2.62902	2.33529		0.832412	0.810702	1	0.614378	0.892846	0.984016
ctg02_AA_00407	1381	1184139	1185519	13.2013	19.1486	17.4639	27.5568		3.92644	4.23136	4.06732	4.91224		0.902422	0.971789	0.789277	0.908576	0.782519	0.765358
ctg02_AA_00408	1413	1186515	1187927	0.182913	0.265237	0.199359	0		0.271993	0.242608	0.245625	0		0.983871	0.965465	0.682278	0.914937	0.776869	0.78138
ctg02_AA_00409	1304	1188217	1189520	2.00274	1.50621	2.63207	2.06586		1.75672	1.13155	1.78738	1.68007		0.611708	0.985018	1	0.565295	0.811102	1
ctg02_AA_00410	6012	1189748	1195759	0.941853	2.00847	2.36363	1.58053		1.10009	1.39591	1.68819	1.44263		0.600478	0.4686	0.852049	0.8372	1	1
ctg02_AA_00411	8027	1196396	1204422	2.29972	2.46693	2.29511	1.45206		1.89468	1.62271	1.65424	1.37538		0.833771	0.780881	0.875381	0.929934	0.986909	0.987691
ctg02_AA_00412	2964	1204929	1207892	5.82035	8.20658	7.71765	4.67037		2.96435	3.02869	2.9575	2.64082		0.927574	0.96976	0.944033	0.940461	0.977246	0.974625
ctg02_AA_00413	1213	1208683	1209895	11.1358	5.8132	4.40606	2.39195		3.71832	2.57282	2.30923	1.84184		0.33751	0.21485	0.590296	0.759432	0.898081	0.952058
ctg02_AA_00414	1116	1210086	1211201	0.405284	0.319033	0.180296	0.244696		0.566393	0.285839	0.223071	0.41468		0.792403	0.574517	0.924042	0.829597	1	0.901143
ctg02_AA_00415	4908	1211696	1216603	0.144846	0.158898	0.0941335	0.0638785		0.213184	0.122591	0.103921	0.189043		0.933606	0.695019	0.857948	0.793678	0.974056	1
ctg02_AA_00416	324	1217369	1217692	0	0.520528	0.31051	2.19139		0	0.461681	0.375772	1.74456		0.643522	0.781843	0.30428	0.920767	0.674338	0.554007
ctg02_AA_00417	5329	1218122	1223450	3.27618	5.10189	4.34118	1.46516		2.30123	2.42471	2.29245	1.38348		0.841434	0.970811	0.779529	0.839063	0.782613	0.804199
ctg02_AA_00418	2525	1224078	1226602	0.0361983	0	0.0112723	0.0305973		0.061824	0	0.0180078	0.15277		0.819817	0.893246	1	0.998285	0.958603	0.992495
ctg02_AA_00419	1320	1227116	1228435	2.34753	0.654378	2.38471	4.33461		1.92035	0.573998	1.69691	2.54591		0.196657	0.828323	0.830045	0.267263	0.478245	0.740738
ctg02_AA_00420	1306	1228926	1230231	0.154632	0.0576585	0.020637	0		0.22657	0.033239	0.0236441	0		0.775008	0.631371	0.825203	0.965521	1	1
ctg02_AA_00421	2218	1230640	1232857	0.982221	2.37872	3.05552	1.54065		1.13084	1.58116	1.94585	1.42407		0.538184	0.363471	0.875226	0.766697	1	0.926263
ctg02_AA_00422	1218	1233364	1234581	0.329327	1.22252	1.00503	0.389718		0.475955	0.970102	0.989595	0.576703		0.477067	0.555889	0.984583	0.885874	0.884631	0.901126
ctg02_AA_00423	1424	1234985	1236408	0.441509	1.77035	0.520062	0.292065		0.605005	1.27367	0.581838	0.476319		0.372774	0.975552	0.938519	0.3124	0.710078	1
ctg02_AA_00424	1216	1240715	1241930	19.8462	22.4377	35.9666	9.8452		4.44638	4.49346	5.15281	3.62563		0.878624	0.694374	0.806595	0.533529	0.903421	0.738968
ctg02_AA_00425	4503	1242358	1246860	1.5493	2.70193	1.60245	3.157		1.51082	1.71559	1.34007	2.14645		0.756213	0.824169	0.798563	0.534894	0.836441	0.713525
ctg02_AA_00426	1695	1247245	1248939	1.6059	2.55959	1.87847	2.9772		1.54638	1.66384	1.47558	2.07126		0.842789	0.933712	0.827805	0.739597	0.841756	0.772435
ctg02_AA_00427	1307	1249302	1250608	1.29509	2.6945	1.60442	6.99658		1.36225	1.71376	1.34231	3.17892		0.691018	0.990553	0.564396	0.640966	0.659792	0.537662
ctg02_AA_00428	3663	1250778	1254440	8.1096	1.1173	3.1079	4.28211		3.33641	0.905189	1.96156	2.52838		0.0232041	0.190249	0.824511	0.25014	0.568903	0.803347
ctg02_AA_00429	3279	1255168	1258446	1.56229	1.85426	1.45951	5.65626		1.52006	1.32082	1.25952	2.88917		0.931287	0.749054	0.649398	0.79439	0.613732	0.553121
ctg02_AA_00430	3021	1258558	1261578	4.00955	6.85521	14.1832	3.13166		2.52981	2.77816	3.7651	2.13613		0.76215	0.258962	0.936891	0.341863	0.915712	0.676469
ctg02_AA_00431	1208	1261727	1262934	32.22	15.4321	17.8003	5.66949		5.08403	3.918	4.08637	2.89315		0.274018	0.348149	0.535255	0.853161	0.855253	0.787121
ctg02_AA_00432	5067	1263605	1268671	1.68158	4.7176	1.17341	3.91607		1.59339	2.33118	1.0921	2.41818		0.407574	0.526947	0.762278	0.0963258	0.922527	0.587483
ctg02_AA_00433	1508	1270681	1272188	55.8096	57.0139	52.2484	42.3294		5.79462	5.89215	5.73353	5.46261		0.787722	0.721873	0.926767	0.911271	1	1
ctg02_AA_00434	2755	1272542	1275296	3.66691	0.71694	1.22208	1.25374		2.42506	0.619213	1.12588	1.25487		0.0630016	0.164067	0.709592	0.606103	0.758605	0.887442
ctg02_AA_00435	587	1275558	1276144	22.6149	2.03006	2.2217	25.6013		4.62074	1.41078	1.62568	4.81609		0.0104919	0.0120522	0.959984	0.952614	0.340128	0.339325
ctg02_AA_00436	807	1277518	1278324	74.6223	55.9152	49.567	90.3501		6.20789	5.86522	5.6519	6.49829		0.536504	0.456717	0.939713	0.876167	0.753521	0.727845
ctg02_AA_00437	2130	1278892	1281021	2.96729	5.34931	4.11113	4.3999		2.19126	2.48178	2.23911	2.56337		0.72825	0.935335	0.885769	0.751246	0.925864	0.869956
ctg02_AA_00438	1515	1281534	1283048	2.57085	2.08763	0.338019	0.14487		2.03849	1.44263	0.400632	0.295146		0.654325	0.0508095	0.371841	0.136698	0.526866	0.975838
ctg02_AA_00439	159	1283856	1284014	0	0.235711	0.126547	0		0	0.208363	0.135304	0		0.973697	1	NA	1	1	1
ctg02_AA_00440	1151	1284311	1285461	17.2636	9.3334	22.6798	13.2594		4.28144	3.19637	4.45351	3.9968		0.340378	0.977687	0.931154	0.257835	0.787785	0.964243
ctg02_AA_00441	2228	1288972	1291199	13.7113	1.30559	5.79991	6.78971		3.97683	1.02535	2.60666	3.13376		0.00935478	0.224847	0.806048	0.0939844	0.504895	0.845318
ctg02_AA_00442	5621	1291683	1297303	9.76885	10.7147	11.3736	14.3532		3.56396	3.38042	3.45228	4.09225		0.849992	0.914116	0.885232	0.933968	0.79914	0.822697
ctg02_AA_00443	1790	1299695	1301484	1.08498	1.68711	1.72528	2.63422		1.19642	1.23263	1.39993	1.93888		0.890348	0.860422	0.766434	0.990323	0.784179	0.789928
ctg02_AA_00444	1198	1302184	1303381	16.5385	45.8065	16.9999	7.3903		4.22446	5.56276	4.03303	3.26488		0.399207	0.806723	0.778197	0.201407	0.615033	0.878604
ctg02_AA_00445	1344	1306300	1307643	0.628429	0.530193	0.160114	1.06238		0.803017	0.47005	0.194837	1.11915		0.778604	0.325251	0.870545	0.562314	0.758148	0.515484
ctg02_AA_00446	1836	1309290	1311125	3.48626	3.97144	1.65605	3.07169		2.37362	2.12241	1.36414	2.1108		0.894287	0.312419	0.973007	0.333369	1	0.734799
ctg02_AA_00447	1902	1312013	1313914	1.2123	2.45196	4.85376	0.19962		1.29564	1.61554	2.40851	0.361733		0.67816	0.249135	0.582164	0.430726	0.523484	0.330238
ctg02_AA_00448	744	1314643	1315386	0.959613	4.23638	5.44529	1.44201		1.1163	2.20086	2.5436	1.36563		0.305848	0.18398	0.90669	0.79163	0.864049	0.758354
ctg02_AA_00449	5852	1315760	1321611	4.11488	8.29367	8.22536	7.05773		2.56462	3.0378	3.04186	3.18987		0.621521	0.613897	0.84256	0.994843	0.914924	0.927641
ctg02_AA_00450	760	1322000	1322759	0.631149	4.87352	0.552775	0		0.806821	2.36683	0.615791	0		0.153059	0.858164	0.601148	0.0750117	0.245639	0.761144
ctg02_AA_00451	1705	1323435	1325139	1.06115	0.317366	0.0774481	0		1.18011	0.284273	0.0881284	0		0.273025	0.0532415	0.279354	0.600473	0.748825	1
ctg02_AA_00452	970	1325462	1326431	0.180991	0.551147	0.112723	0		0.267822	0.488697	0.123176	0		0.736325	0.873065	0.861105	0.578688	0.762629	1
ctg02_AA_00453	1223	1326735	1327957	1.46995	3.63288	2.12953	1.2425		1.46337	2.02787	1.58326	1.2466		0.544803	0.916595	0.970227	0.577954	0.85465	0.977856
ctg02_AA_00454	797	1332910	1333706	6.25066	7.39616	15.0824	14.3107		3.03895	2.87203	3.85521	4.08865		0.92869	0.499584	0.768337	0.393552	0.718691	0.901816
ctg02_AA_00455	1049	1337091	1338139	0.0244195	0.0424921	0.0456259	0		0.0483985	0.0206304	0.0509874	0		1	1	1	1	1	1
ctg02_AA_00456	5042	1339045	1344086	0.210383	0.67497	0.571201	2.10062		0.311389	0.585285	0.633314	1.69781		0.452603	0.52804	0.43515	0.878972	0.616995	0.571065
ctg02_AA_00457	789	1346365	1347153	0.0818934	0.0475007	0.0255019	0.138444		0.113885	0.0243039	0.0269539	0.285532		0.947645	0.893246	0.992643	1	0.929537	0.872541
ctg02_AA_00458	1693	1347213	1348905	2.85608	2.75724	2.96059	1.83542		2.15678	1.73095	1.91034	1.56944		0.773991	0.834367	0.888661	0.941286	1	0.989251
ctg02_AA_00459	638	1349620	1350257	0	0	0	0		0	0	0	0		NA	NA	NA	NA	NA	NA
ctg02_AA_00460	4745	1352562	1357306	0.00999906	0.0434982	0.177484	2.6877		0.0353509	0.0214198	0.219411	1.9572		0.912061	0.397738	0.11774	0.616	0.171157	0.308082
ctg02_AA_00461	2050	1358634	1360683	0.0504402	0.351082	0.0785364	0		0.0777317	0.312287	0.0901404	0		0.520656	1	0.982351	0.561387	0.722494	1
ctg02_AA_00462	2648	1361996	1364643	0.210908	0.52114	0.409829	1.71143		0.313026	0.462353	0.467396	1.50983		0.637536	0.765204	0.483313	0.852298	0.614494	0.550728
ctg02_AA_00463	1093	1364945	1366037	0.313052	0.653686	0.643405	1.05845		0.455945	0.57327	0.69569	1.11618		0.791829	0.780556	0.714449	1	0.801757	0.793281
ctg02_AA_00464	2562	1366806	1369367	0	0	0	0		0	0	0	0		NA	NA	NA	NA	NA	NA
ctg02_AA_00465	6870	1371702	1378571	0.0705932	0.307096	0.145088	0.393823		0.102242	0.275948	0.17593	0.581838		0.467056	0.824227	0.606865	0.62631	0.843289	0.68476
ctg02_AA_00466	282	1381657	1381938	0	0	0	0		0	0	0	0		NA	NA	NA	NA	NA	NA
ctg02_AA_00467	747	1382745	1383491	0	0.116391	0.0416584	0		0	0.084636	0.0472288	0		0.926421	1	NA	0.965521	1	1
ctg02_AA_00468	1311	1383812	1385122	0.097811	0.64676	0.127927	0.24803		0.132687	0.567938	0.140842	0.418589		0.415094	1	0.862938	0.417271	0.950578	0.849442
ctg02_AA_00469	2671	1386531	1389201	0.350618	1.05316	0.834477	4.93239		0.50258	0.864083	0.86663	2.7173		0.462495	0.586753	0.36705	0.819815	0.523214	0.463216
ctg02_AA_00470	3903	1390012	1393914	3.43503	4.06492	3.6837	10.3911		2.36067	2.15133	2.12143	3.69064		0.923685	0.849823	0.692807	0.909526	0.650284	0.62391
ctg02_AA_00471	645	1394378	1395022	0	0	0	0		0	0	0	0		NA	NA	NA	NA	NA	NA
ctg02_AA_00472	702	1396734	1397435	0	0	0	0		0	0	0	0		NA	NA	NA	NA	NA	NA
ctg02_AA_00473	3713	1399687	1403399	0	0	0	0		0	0	0	0		NA	NA	NA	NA	NA	NA
ctg02_AA_00474	2699	1403711	1406409	0	0	0	0		0	0	0	0		NA	NA	NA	NA	NA	NA
ctg02_AA_00475	2479	1406868	1409346	0.0103003	0.00896174	0	0		0.035493	0.00323154	0	0		1	0.987966	1	1	1	NA
ctg02_AA_00476	690	1410316	1411005	0.0337057	0.175953	0.157442	0.68377		0.0580266	0.144262	0.190632	0.831189		0.872479	0.882071	0.536727	1	0.740035	0.684564
ctg02_AA_00477	242	1412553	1412794	0.220902	0.38439	0	0		0.326829	0.342755	0	0		1	0.89817	1	0.863789	1	NA
ctg02_AA_00478	406	1413666	1414071	0.363	0.68429	1.46951	1.68758		0.519902	0.592493	1.26763	1.49802		0.924615	0.573693	0.691372	0.712782	0.768527	0.890993
ctg02_AA_00479	486	1417685	1418170	0.712452	1.14437	0.71678	0.277945		0.888199	0.919109	0.765697	0.458181		0.934608	0.92953	0.884385	0.835364	0.923259	0.983935
ctg02_AA_00480	388	1418478	1418865	5.59832	17.6566	7.69974	6.11227		2.91794	4.11328	2.95374	2.98784		0.390356	0.955215	0.977784	0.370984	0.851395	1
ctg02_AA_00481	1412	1418938	1420349	1.11102	0.883785	0.771034	0.241486		1.22304	0.748574	0.816462	0.410179		0.6827	0.598966	0.643604	0.923385	0.853588	0.850877
ctg02_AA_00482	1148	1420533	1421680	0.309158	0.806943	0.866456	0.104528		0.448811	0.687353	0.892	0.236954		0.670344	0.604209	0.850009	0.968643	0.761738	0.681071
ctg02_AA_00483	608	1421867	1422474	0.283394	0.40067	0.26475	0		0.413703	0.356754	0.321926	0		1	0.938598	0.791945	0.910344	0.888781	0.923223
ctg02_AA_00484	853	1423127	1423979	4.07631	3.54658	5.48264	2.71248		2.55215	1.99757	2.55131	1.97181		0.699925	0.964575	0.898484	0.636298	1	0.92512
ctg02_AA_00485	4685	1428864	1433548	0.622999	2.48434	1.58668	2.18164		0.797561	1.63089	1.33039	1.73879		0.261792	0.493426	0.66303	0.599943	0.909501	0.805767
ctg02_AA_00486	2194	1434023	1436216	2.69465	6.68174	4.2256	3.56298		2.09675	2.74641	2.26621	2.29795		0.505283	0.837897	0.920027	0.590451	0.963285	0.936455
ctg02_AA_00487	2525	1436844	1439368	0.0844626	0.0419922	0.0112723	0.0917918		0.11706	0.0202798	0.0180078	0.221451		0.820274	0.631371	1	0.926068	0.905279	0.77525
ctg02_AA_00488	1320	1439882	1441201	2.30194	1.03114	1.98016	3.81446		1.89674	0.841998	1.52429	2.38691		0.354736	0.709515	0.859804	0.569926	0.595427	0.72864
ctg02_AA_00489	1306	1441692	1442997	0.0662707	0.076878	0.0412739	0		0.0979306	0.0546371	0.0466242	0		1	0.952605	0.982351	0.970199	1	1
ctg02_AA_00490	2218	1443406	1445623	1.10373	3.10114	3.38661	1.61769		1.21702	1.85952	2.04044	1.45891		0.435278	0.365961	0.893019	0.91487	0.958231	0.910086
ctg02_AA_00491	1218	1446130	1447347	0.373237	1.05061	1.02554	0.445392		0.529073	0.861708	1.00233	0.631026		0.610483	0.5979	0.97878	0.998684	0.949827	0.925489
ctg02_AA_00492	1083	1449634	1450716	1.15796	2.32635	1.77018	1.12115		1.25685	1.55438	1.42684	1.16326		0.702815	0.882974	1	0.795885	0.951574	1
ctg02_AA_00493	1216	1453481	1454696	19.0653	19.0598	32.2585	11.1102		4.39708	4.22509	4.98011	3.77199		0.772516	0.752874	0.852226	0.489935	0.984005	0.807248
ctg02_AA_00494	4503	1455124	1459626	1.61154	2.67184	1.63475	3.42009		1.54875	1.70495	1.35447	2.24225		0.797132	0.807627	0.787411	0.559533	0.813902	0.698431
ctg02_AA_00495	1695	1460011	1461705	1.01212	2.26606	1.70197	2.73765		1.15016	1.5304	1.38519	1.98171		0.607101	0.800119	0.730993	0.76409	0.833495	0.769636
ctg02_AA_00496	2552	1463134	1465685	8.87581	0.984012	3.44538	5.73594		3.45046	0.81325	2.0554	2.90803		0.0199473	0.212828	0.884175	0.24	0.496075	0.759818
ctg02_AA_00497	3279	1467934	1471212	1.67066	1.67355	1.5945	5.97686		1.58746	1.22648	1.33501	2.9545		0.795427	0.76383	0.652069	0.963731	0.57917	0.56022
ctg02_AA_00498	3021	1471324	1474344	5.15396	7.1489	13.3833	3.48658		2.82598	2.83134	3.68709	2.26918		0.942184	0.427802	0.895407	0.411247	0.934096	0.724535
ctg02_AA_00499	1208	1474493	1475700	34.0832	17.2477	19.4712	3.84266		5.15819	4.08332	4.22255	2.39675		0.299782	0.366651	0.438548	0.87404	0.712323	0.649276
ctg02_AA_00500	5067	1476371	1481437	2.0179	4.79523	0.993868	4.12493		1.76222	2.3498	0.98388	2.48478		0.512966	0.319952	0.796727	0.0626925	0.913121	0.538219
ctg02_AA_00501	1615	1483447	1485061	60.7946	52.873	48.304	46.6474		5.91117	5.78078	5.61005	5.58866		0.651853	0.587286	0.929948	0.907727	0.905342	0.894885
ctg02_AA_00502	2755	1485308	1488062	4.01713	0.788634	1.15472	1.80225		2.53343	0.674607	1.07907	1.55555		0.0614678	0.123311	0.782108	0.712726	0.693777	0.778634
ctg02_AA_00503	587	1488324	1488910	20.4162	1.17119	1.59291	25.1462		4.48362	0.936431	1.33417	4.79446		0.00408719	0.00753398	0.936229	0.849316	0.262836	0.290128
ctg02_AA_00504	807	1490284	1491090	68.4304	53.7556	49.193	99.419		6.08181	5.807	5.639	6.62994		0.572068	0.512239	0.888248	0.909685	0.721414	0.702002
ctg02_AA_00505	2130	1491658	1493787	3.23132	5.39307	4.82764	4.24048		2.2858	2.49429	2.4028	2.51747		0.790067	0.869681	0.919649	0.895933	1	0.923272
ctg02_AA_00506	1515	1494300	1495814	2.66606	2.58469	0.3736	0.0965803		2.08687	1.67259	0.436977	0.225719		0.778489	0.0546934	0.316977	0.095285	0.41068	0.893382
ctg02_AA_00507	159	1496622	1496780	0.541836	0.117855	0.253095	0		0.714929	0.0860357	0.308063	0		0.830126	0.886214	0.94041	0.995237	1	1
ctg02_AA_00508	1151	1497077	1498227	18.1973	10.5429	23.8816	18.8368		4.34151	3.36612	4.52389	4.4234		0.377862	0.978553	1	0.29452	0.732313	1
ctg02_AA_00509	5328	1498638	1503965	3.79903	1.1933	1.44572	2.64694		2.46748	0.951681	1.25313	1.94388		0.136474	0.19202	0.90381	0.825582	0.687205	0.731773
ctg02_AA_00510	2221	1504449	1506669	7.95335	7.51512	7.57682	5.83141		3.31325	2.8976	2.93212	2.92405		0.727084	0.741804	0.918122	0.98997	1	1
ctg02_AA_00511	2376	1510433	1512808	0.647502	0.938927	2.27104	1.38269		0.826076	0.783796	1.64637	1.3325		0.933055	0.32957	0.79752	0.351275	0.795518	0.982083
ctg02_AA_00512	3000	1513148	1516147	6.07311	15.7843	7.71978	3.33812		3.00618	3.95012	2.95814	2.21278		0.442149	0.995041	0.836967	0.356562	0.691692	0.877147
ctg02_AA_00513	1344	1519066	1520409	0.952165	0.215391	0.0889524	0.531191		1.11035	0.189461	0.10009	0.713133		0.241954	0.0949035	0.872041	0.809244	0.768527	0.598813
ctg02_AA_00514	1836	1522056	1523891	3.97374	3.57301	1.31104	2.95931		2.51747	2.0057	1.1821	2.06114		0.70284	0.171094	0.925317	0.280824	0.925857	0.688751
ctg02_AA_00515	1902	1524779	1526680	0.928904	2.54785	5.4568	0.239544		1.08898	1.6609	2.54645	0.407875		0.488574	0.128493	0.689152	0.374674	0.549084	0.335591
ctg02_AA_00516	744	1527409	1528152	0.924071	4.51468	5.44529	0.540754		1.08475	2.27619	2.5436	0.72075		0.264772	0.174489	0.907552	0.843314	0.617027	0.523119
ctg02_AA_00517	642	1532044	1532685	2.65031	3.82369	5.42202	3.14766		2.07786	2.08388	2.53626	2.145		0.929345	0.650159	0.953769	0.711749	0.931884	0.970802
ctg02_AA_00518	760	1534766	1535525	0.828384	3.39773	0.257962	0		0.994583	1.95387	0.314393	0		0.373612	0.473136	0.52604	0.0745781	0.316138	0.949707
ctg02_AA_00519	1705	1536201	1537905	0.729539	0.30294	0	0		0.904434	0.273331	0	0		0.436156	0.0176396	0.348887	0.291277	0.762629	NA
ctg02_AA_00520	970	1538228	1539197	0.180991	0.551147	0.0563614	0		0.267822	0.488697	0.063864	0		0.736325	0.764697	0.861105	0.473382	0.762629	1
ctg02_AA_00521	368	1539761	1540128	1.89643	2.53389	1.2022	1.71749		1.70132	1.65424	1.1155	1.51217		1	0.65747	1	0.652253	1	0.851617
ctg02_AA_00522	5223	1543603	1548825	0.456313	0.868135	1.73928	1.75882		0.619213	0.73766	1.40662	1.53319		0.724259	0.272473	0.640077	0.42811	0.711734	0.885762
ctg02_AA_00523	1049	1549857	1550905	0.0244195	0.0849842	0.0456259	0.0619231		0.0483985	0.0613885	0.0509874	0.185685		0.952276	1	1	0.970199	1	1
ctg02_AA_00524	5042	1551811	1556852	0.309	0.589169	0.589627	1.73385		0.448536	0.513316	0.650513	1.51811		0.749408	0.730367	0.55516	1	0.632051	0.623871
ctg02_AA_00525	789	1559131	1559919	0.0545956	0	0	0		0.084636	0	0	0		0.905036	0.89817	1	NA	NA	NA
ctg02_AA_00526	1693	1559979	1561671	3.24732	2.17856	2.96059	1.53778		2.28949	1.48895	1.91034	1.42104		0.520169	0.731673	0.804797	0.748325	1	0.941204
ctg02_AA_00527	638	1562386	1563023	0	0	0	0.120565		0	0	0	0.259213		NA	NA	0.951781	NA	0.958603	0.942124
ctg02_AA_00528	4745	1565328	1570072	0.0599944	0.0347985	0.140119	2.05381		0.0904345	0.012338	0.171758	1.67318		0.8684	0.82754	0.263521	0.674178	0.184931	0.31979
ctg02_AA_00529	2050	1571400	1573449	0.134507	0.248683	0.109951	0		0.197764	0.224981	0.119658	0		0.908218	0.901438	0.791945	0.781532	0.822261	0.949707
ctg02_AA_00530	2648	1574762	1577409	0.118109	0.63858	0.441354	1.66865		0.170992	0.56018	0.504274	1.48895		0.302811	0.455446	0.384614	0.75603	0.6628	0.572642
ctg02_AA_00531	1093	1577711	1578803	0.459143	0.635528	1.01385	1.32307		0.623326	0.5572	0.994222	1.29768		0.987221	0.69749	0.740725	0.738952	0.745147	0.838556
ctg02_AA_00532	2562	1579572	1582133	0	0	0	0.0342851		0	0	0	0.154773		NA	NA	0.951781	NA	0.958603	0.942124
ctg02_AA_00533	6870	1584468	1591337	0.0988304	0.276387	0.164872	0.429625		0.133451	0.251291	0.204358	0.617081		0.642299	0.899221	0.652575	0.743304	0.802573	0.689051
ctg02_AA_00534	282	1594423	1594704	0	0	0	0		0	0	0	0		NA	NA	NA	NA	NA	NA
ctg02_AA_00535	747	1595511	1596257	0	0.155188	0.0416584	0.113077		0	0.120518	0.0472288	0.249809		0.876518	1	0.951781	0.926068	1	0.992495
ctg02_AA_00536	1311	1596578	1597888	0.293433	0.78292	0.328954	0.148818		0.426675	0.671118	0.391881	0.301113		0.658192	0.966972	0.912435	0.594065	0.817748	0.987483
ctg02_AA_00537	599	1601201	1601799	0.119655	0.242913	0	0.707987		0.173612	0.217089	0	0.851448		0.958626	0.806115	0.70114	0.719742	0.789721	0.413632
ctg02_AA_00538	3903	1602778	1606680	3.46817	4.26673	3.42573	11.9875		2.36908	2.21229	2.04769	3.87239		0.956697	0.781015	0.658797	0.793922	0.628536	0.573385
ctg02_AA_00539	645	1607144	1607788	0	0	0	0		0	0	0	0		NA	NA	NA	NA	NA	NA
ctg02_AA_00540	702	1609500	1610201	0.0613617	0	0	0		0.0923754	0	0	0		0.905036	0.89817	1	NA	NA	NA
ctg02_AA_00541	3267	1612453	1615719	0	0	0	0		0	0	0	0		NA	NA	NA	NA	NA	NA
ctg02_AA_00542	2699	1616477	1619175	0	0	0	0		0	0	0	0		NA	NA	NA	NA	NA	NA
ctg02_AA_00543	9947	1619634	1629580	0.0569788	0.107897	0.194134	0.11049		0.086539	0.0788635	0.238656	0.245983		0.832368	0.475352	0.854595	0.656242	0.902783	0.981703
ctg02_AA_00544	228	1630590	1630817	0	0.246566	0.0882501	0.239544		0	0.222049	0.0993197	0.407875		0.926421	1	0.951781	0.965521	1	0.992495
ctg02_AA_00545	2473	1631352	1633824	0	0.0663093	0.0569597	0.0773052		0	0.0436064	0.0647141	0.202172		0.826486	0.841059	0.806313	1	0.979367	0.970421
ctg02_AA_00546	3450	1634543	1637992	0.193421	0.237579	0.329504	0		0.288673	0.210079	0.392121	0		0.997607	0.874372	0.584155	0.856688	0.722494	0.537423
ctg02_AA_00547	749	1638527	1639275	0.143586	0.0624634	0.301815	0		0.211451	0.0391477	0.369366	0		0.886768	0.913623	0.94041	0.763137	1	0.89731
ctg02_AA_00548	1469	1639399	1640867	0.672494	1.66042	1.27348	5.06985		0.851186	1.22106	1.15682	2.74894		0.59652	0.75168	0.491969	0.81244	0.623253	0.555475
ctg02_AA_00549	5920	1641569	1647488	0.78568	1.61275	0.725201	0.596506		0.959227	1.19642	0.775548	0.761718		0.635	0.740864	0.933274	0.357228	0.86291	0.94504
ctg02_AA_00550	184	1650060	1650243	8.19379	4.78659	5.13961	13.9509		3.34792	2.34844	2.47357	4.05644		0.514781	0.543009	0.856042	0.967544	0.654361	0.65699
ctg02_AA_00551	3518	1650400	1653917	10.313	11.5978	10.6659	26.9168		3.62336	3.50034	3.37872	4.87811		0.872504	0.808688	0.728869	0.9153	0.668654	0.647654
ctg02_AA_00552	569	1655924	1656492	13.519	13.9173	6.5109	5.53614		3.95598	3.76973	2.74894	2.86378		0.806863	0.305872	0.75865	0.382502	0.883424	0.935945
ctg02_AA_00553	1935	1662925	1664859	3.56799	3.36825	7.0039	3.29675		2.40127	1.94388	2.84054	2.19871		0.742443	0.643831	0.986186	0.374501	0.883383	0.903606
ctg02_AA_00554	1381	1666715	1668095	15.1237	21.1795	17.189	27.8552		4.11183	4.39435	4.04713	4.92698		0.933105	0.894397	0.82321	0.789347	0.804401	0.758556
ctg02_AA_00555	1413	1669091	1670503	0.0457282	0.278499	0.256319	0.0773052		0.072754	0.254481	0.312596	0.202172		0.580113	0.581356	0.992643	0.988234	0.951061	0.930156
ctg02_AA_00556	1304	1670793	1672096	2.37614	1.59481	2.48936	2.62536		1.93523	1.18837	1.74231	1.93309		0.530707	0.843662	0.970277	0.647309	0.766814	0.878287
ctg02_AA_00557	66	1673552	1673617	0	0	0	0		0	0	0	0		NA	NA	NA	NA	NA	NA
ctg02_AA_00558	8027	1678972	1686998	2.51831	2.42675	2.19445	2.01415		2.0108	1.60584	1.61578	1.6534		0.742146	0.667081	0.942769	0.900986	0.922371	0.909885
ctg02_AA_00559	504	1690020	1690523	2.90592	4.38731	3.59304	1.95058		2.17123	2.2445	2.09438	1.62277		0.899176	0.983771	0.910709	0.85423	0.933727	0.962118
ctg02_AA_00560	1213	1691259	1692471	10.5594	4.99251	3.57381	2.52483		3.64995	2.39632	2.0875	1.89468		0.291579	0.164914	0.616969	0.719314	0.95473	1
ctg02_AA_00561	297	1692956	1693252	0	0	0.0677476	0.183893		0	0	0.0777317	0.344382		NA	1	0.951781	0.998285	0.958603	0.992495
ctg02_AA_00562	4908	1694272	1699179	0.0944648	0.164377	0.100017	0.0479089		0.127501	0.126915	0.111358	0.169702		0.88661	0.942033	0.912435	0.799798	0.925305	0.999444
ctg02_AA_00563	324	1699945	1700268	0.13295	0.347019	0.0621019	1.34855		0.19479	0.309565	0.0700787	1.31129		0.937337	0.968421	0.611071	0.847316	0.740035	0.492749
ctg02_AA_00564	219	1700080	1700298	0	0.256699	0.0918768	1.24694		0	0.234248	0.102326	1.24968		0.926421	1	0.544881	0.965521	0.779392	0.630774
ctg02_AA_00565	165	1701555	1701719	0	0	0	0		0	0	0	0		NA	NA	NA	NA	NA	NA
ctg02_AA_00566	150	1702194	1702343	0.574346	0.499707	0.402421	0		0.747864	0.443936	0.461722	0		0.972915	0.939364	0.94041	1	1	1
ctg02_AA_00567	847	1703250	1704096	1.05261	1.62029	1.91629	0.684413		1.17733	1.20174	1.49285	0.832242		0.90439	0.775216	0.916001	0.888724	0.939524	0.862228
ctg03_AA_00001	1593	10	1602	0	0	0	0		0	0	0	0		NA	NA	NA	NA	NA	NA
ctg03_AA_00002	1755	6954	8708	0	0	0	0		0	0	0	0		NA	NA	NA	NA	NA	NA
ctg03_AA_00003	342	11059	11400	0	0	0	0		0	0	0	0		NA	NA	NA	NA	NA	NA
ctg03_AA_00004	1644	12059	13702	0	0	0	0		0	0	0	0		NA	NA	NA	NA	NA	NA
ctg03_AA_00005	717	16821	17537	0	0	0	0		0	0	0	0		NA	NA	NA	NA	NA	NA
ctg03_AA_00006	2449	17956	20404	0	0	0	0		0	0	0	0		NA	NA	NA	NA	NA	NA
ctg03_AA_00007	5085	21184	26268	0	0	0	0		0	0	0	0		NA	NA	NA	NA	NA	NA
ctg03_AA_00008	693	29681	30373	0	0	0	0		0	0	0	0		NA	NA	NA	NA	NA	NA
ctg03_AA_00009	6648	32061	38708	0	0	0	0		0	0	0	0		NA	NA	NA	NA	NA	NA
ctg03_AA_00010	3154	39031	42184	0	0	0	0		0	0	0	0		NA	NA	NA	NA	NA	NA
ctg03_AA_00011	1867	42834	44700	0	0	0	0		0	0	0	0		NA	NA	NA	NA	NA	NA
ctg03_AA_00012	5218	45199	50416	0	0	0	0		0	0	0	0		NA	NA	NA	NA	NA	NA
ctg03_AA_00013	3564	51028	54591	0.163476	0.0829684	0.0127268	0		0.238656	0.0601017	0.0188016	0		0.733687	0.405078	0.682278	0.808785	0.994621	1
ctg03_AA_00014	927	54759	55685	2.9599	12.0817	6.20693	0.798481		2.1874	3.55405	2.68758	0.918448		0.246228	0.623614	0.677493	0.432986	0.432864	0.567849
ctg03_AA_00015	5078	60546	65623	0	0.0156158	0	0		0	0.00558308	0	0		0.876518	NA	NA	0.863789	1	NA
ctg03_AA_00016	1521	66022	67542	0.948747	1.10882	1.71975	0.430897		1.10721	0.900408	1.39703	0.618329		0.935045	0.748165	0.81317	0.666623	0.910757	0.751864
ctg03_AA_00017	141	69087	69227	11.7619	17.6758	19.2648	18.9801		3.7858	4.11382	4.20415	4.43313		0.899285	0.819361	0.869627	0.93214	0.866187	0.897686
ctg03_AA_00018	1413	72695	74107	9.3948	3.92285	1.98022	15.7608		3.5128	2.1108	1.52429	4.2093		0.231575	0.0628591	0.849495	0.459493	0.551929	0.401715
ctg03_AA_00019	1712	75699	77410	0.192919	1.04305	0.592174	0.139773		0.288378	0.854199	0.653273	0.287416		0.302811	0.563205	0.978055	0.638557	0.685853	0.800574
ctg03_AA_00020	194	79642	79835	12.6563	3.57393	13.3794	23.3667		3.87632	2.00639	3.68622	4.70213		0.190247	0.855582	0.829259	0.238597	0.47734	0.749194
ctg03_AA_00021	6896	81034	87929	0	0	0.00398278	0		0	0	0.014248	0		NA	1	NA	0.998285	NA	1
ctg03_AA_00022	2046	88581	90626	0.0123145	0.0107141	0	0.0312271		0.0365137	0.00383871	0	0.153251		1	0.987966	1	1	0.990816	0.942124
ctg03_AA_00023	243	92418	92660	37.1375	29.3809	36.5159	22.9253		5.27594	4.89968	5.16949	4.67399		0.596563	0.773424	0.87067	0.788903	1	0.987016
ctg03_AA_00024	694	98059	98752	2.73104	1.13406	1.01475	0.708278		2.1129	0.913659	0.99467	0.85188		0.339474	0.287231	0.671075	0.953496	1	1
ctg03_AA_00025	1023	98981	100003	4.50862	8.71989	7.16309	13.5448		2.66907	3.10638	2.86974	4.02123		0.682531	0.824887	0.697433	0.820498	0.768102	0.723394
ctg03_AA_00026	2065	100204	102268	1.12685	2.35501	3.45118	8.63135		1.23688	1.56956	2.05771	3.457		0.642624	0.372293	0.478592	0.6541	0.572702	0.653405
ctg03_AA_00027	508	102656	103163	0.750779	1.22477	1.88498	0.713936		0.926736	0.974256	1.47851	0.855132		0.915008	0.658507	1	0.777342	1	0.902838
ctg03_AA_00028	417	103544	103960	0.1033	2.15701	6.75526	17.9434		0.144761	1.47558	2.79509	4.37273		0.180274	0.00825965	0.127021	0.28776	0.419977	0.644225
ctg03_AA_00029	768	105505	106272	0.560885	0.536795	1.10037	0.711148		0.735137	0.475277	1.04595	0.853528		0.878715	0.779112	0.958874	0.652406	0.868603	1
ctg03_AA_00030	932	106870	107801	0.131489	0.137282	0.540492	0.666864		0.191387	0.10435	0.600264	0.818272		0.992818	0.604986	0.685192	0.587947	0.684191	0.880182
ctg03_AA_00031	6376	108142	114517	0.0686079	0.370943	0.375409	0.434941		0.0997477	0.333202	0.4384	0.621834		0.302811	0.271104	0.558297	0.997708	0.851226	0.860661
ctg03_AA_00032	3550	115309	118858	0.0490614	0.0995999	0.0840286	0		0.0764296	0.0728043	0.0951624	0		0.898479	0.948147	0.861105	0.972254	0.871568	0.848002
ctg03_AA_00033	1524	119131	120654	0.0722751	0.0209609	0	0		0.103938	0.00749572	0	0		0.896868	0.806115	0.982351	1	1	NA
ctg03_AA_00034	7513	121261	128773	0.188811	0.844839	0.373778	0.41039		0.282012	0.717668	0.437585	0.600264		0.256641	0.71213	0.798068	0.396234	0.944398	0.873528
ctg03_AA_00035	3550	129565	133114	0.00817691	0.0569142	0.0687507	0.0414701		0.0345013	0.0305157	0.0791973	0.160967		0.796102	0.705215	0.89778	0.981173	1	1
ctg03_AA_00036	894	134017	134910	0.0707323	0.0307701	0.0330395	0		0.102276	0.0109411	0.0383961	0		0.965535	0.968421	1	1	1	1
ctg03_AA_00037	4247	135517	139763	2.20242	14.3923	0.552237	0.870377		1.84795	3.81838	0.61467	0.973629		0.0848298	0.111612	0.752452	0.000310659	0.386306	0.786623
ctg03_AA_00038	554	139944	140497	0.598277	0.594889	2.15582	1.40875		0.774431	0.517161	1.59475	1.34587		0.91903	0.474943	0.812508	0.401932	0.761531	1
ctg03_AA_00039	312	141550	141861	0	0	0.271906	7.01153		0	0	0.329753	3.1817		NA	0.960863	0.236283	0.951252	0.232816	0.3402
ctg03_AA_00040	951	154561	155511	101.521	83.1024	56.0533	86.4582		6.5973	6.45433	5.83255	6.4421		0.602558	0.341586	0.959854	0.60271	0.862329	0.770323
ctg03_AA_00041	1272	159238	160509	7.46717	48.7774	26.7964	0.171749		3.23253	5.66065	4.69716	0.329465		0.0805064	0.253405	0.223288	0.430042	0.0849158	0.110903
ctg03_AA_00042	840	164360	165199	3.68594	10.8413	15.367	2.44133		2.43165	3.40075	3.87861	1.86272		0.398262	0.211877	0.89773	0.661343	0.723682	0.594398
ctg03_AA_00043	556	166170	166725	599.968	403.605	271.726	153.159		9.28345	8.73718	8.10834	7.20849		0.457652	0.241098	0.623299	0.597958	0.858078	0.952378
ctg03_AA_00044	842	167877	168718	0.156072	0	0.218707	0.197885		0.22914	0	0.267047	0.359706		0.738449	1	1	0.737527	0.840517	1
ctg03_AA_00045	411	170483	170893	0	0.319156	0.685388	1.19597		0	0.286163	0.735137	1.2105		0.730632	0.394352	0.385973	0.809336	0.73075	0.820724
ctg03_AA_00046	317	172992	173308	0	0.246566	0.132375	31.6199		0	0.222049	0.15277	5.08605		0.973697	1	0.0878558	1	0.13224	0.0952433
ctg03_AA_00047	496	174620	175115	3.72461	1.31502	4.68986	4.92777		2.4452	1.02967	2.3671	2.71547		0.312585	0.997002	0.925288	0.303714	0.616978	0.88449
ctg03_AA_00048	146	177865	178010	0.295041	3.72213	0.137815	0		0.429253	2.05199	0.166502	0		0.371019	0.968421	1	0.266752	0.663558	1
ctg03_AA_00049	426	178071	178496	0.171846	2.39221	0.0535134	0.290511		0.251829	1.59175	0.0594622	0.474726		0.227186	0.893246	0.992643	0.106351	0.743042	0.872541
ctg03_AA_00050	1367	179919	181285	0.877723	1.01821	1.13536	1.48382		1.03958	0.831189	1.06736	1.39399		0.944347	1	0.867014	0.940368	0.812702	0.837322
ctg03_AA_00051	927	182242	183168	0.185872	0.262791	0.0868221	2.17993		0.276072	0.2404	0.0977322	1.73826		1	0.772737	0.443376	0.769808	0.473429	0.284206
ctg03_AA_00052	1829	184808	186636	0.193927	0.601082	0.837904	2.02851		0.289469	0.522542	0.868525	1.66047		0.565304	0.359772	0.440571	0.782582	0.613973	0.675405
ctg03_AA_00053	280	193743	194022	0	0.870025	0.215582	0		0	0.739825	0.263285	0		0.498175	0.901676	NA	0.725184	0.888781	1
ctg03_AA_00054	1747	194144	195890	0.0339448	0	0.0317116	0.258232		0.0583345	0	0.0349262	0.43146		0.905036	1	0.689541	0.951252	0.531485	0.645208
ctg03_AA_00055	1824	196272	198095	0.478622	4.02542	1.24825	0.0505705		0.646497	2.1364	1.14005	0.171932		0.0991675	0.584946	0.638178	0.23047	0.2602	0.472191
ctg03_AA_00056	327	198262	198588	1.17694	4.30076	1.20946	0		1.27239	2.22031	1.11886	0		0.55634	0.953684	0.73282	0.481444	0.54687	0.848002
ctg03_AA_00057	1268	199636	200903	1.62591	2.93945	0.78906	6.90733		1.56362	1.80533	0.833728	3.15852		0.760743	0.407451	0.615701	0.223941	0.677456	0.394588
ctg03_AA_00058	1055	202631	203685	1.09465	0.257404	0.0552775	0		1.20585	0.23468	0.0624045	0		0.305672	0.0885071	0.385819	0.763372	0.941962	1
ctg03_AA_00059	476	203855	204330	0.0509172	0.841705	0.19027	0		0.0786611	0.715533	0.233838	0		0.469631	0.930521	1	0.621965	0.791553	1
ctg03_AA_00060	486	204743	205228	1.01754	1.42633	0.580922	1.00345		1.1524	1.08672	0.641881	1.08153		0.986183	0.683838	1	0.667637	1	0.839543
ctg03_AA_00061	2634	207730	210363	1.21466	6.31507	2.7769	3.38064		1.29705	2.67804	1.84241	2.22915		0.149409	0.54957	0.718878	0.313248	0.96129	0.836227
ctg03_AA_00062	2375	210865	213239	3.14247	1.2724	2.87927	76.0703		2.25325	1.00577	1.88048	6.26079		0.245104	0.723787	0.275995	0.370445	0.141914	0.211653
ctg03_AA_00063	1654	214162	215815	1.76245	6.27853	5.84703	3.0616		1.63807	2.67062	2.61483	2.10767		0.296303	0.317489	0.845132	0.93426	0.937069	0.935094
ctg03_AA_00064	127	215996	216122	0.847952	2.80347	2.8518	1.72019		1.01679	1.752	1.87009	1.51343		0.732598	0.697898	0.915345	1	1	1
ctg03_AA_00065	372	216432	216803	1.85273	8.16054	3.89439	2.20226		1.68017	3.01806	2.17693	1.74957		0.288505	0.692912	0.965094	0.467963	0.800246	0.976843
ctg03_AA_00066	886	218698	219583	0	0	0	0		0	0	0	0		NA	NA	NA	NA	NA	NA
ctg03_AA_00067	1402	220545	221946	0.467464	0.647731	0.614629	0.702458		0.633739	0.568567	0.669179	0.84495		0.981457	1	0.90669	0.985705	0.885678	0.88009
ctg03_AA_00068	993	222048	223040	0.138064	0.960975	0.515924	1.12033		0.203856	0.797118	0.575988	1.16207		0.391602	0.649685	0.56249	0.712913	0.871745	0.745765
ctg03_AA_00069	1189	223665	224853	2.12721	4.41209	0.83394	1.10773		1.81281	2.25314	0.865019	1.14995		0.641747	0.282926	0.835888	0.0927125	0.765146	0.836493
ctg03_AA_00070	1189	226403	227591	0.0837239	0.145687	0	0.0530769		0.116152	0.111391	0	0.175766		0.977241	0.719433	1	0.675434	1	0.942124
ctg03_AA_00071	570	229755	230324	3.61041	12.7093	3.17904	4.7355		2.41551	3.63285	1.98101	2.66257		0.319614	0.733198	0.925503	0.132304	0.866419	0.795834
ctg03_AA_00072	2233	230905	233137	0.881671	0.158289	3.64767	0.425857		1.04313	0.122273	2.10617	0.614421		0.162188	0.245427	0.830071	0.00431135	0.748412	0.53507
ctg03_AA_00073	1429	234612	236040	0.0405612	0.17645	0	0.102855		0.0666716	0.145425	0	0.233742		0.912061	0.987966	1	0.814389	1	0.942124
ctg03_AA_00074	560	236349	236908	9.9188	11.6297	30.1815	4.3118		3.57974	3.50489	4.87931	2.53825		0.919292	0.349141	0.778976	0.242036	0.868388	0.565117
ctg03_AA_00075	660	237536	238195	0.639742	0.371069	5.37889	0		0.817447	0.333378	2.52838	0		0.732047	0.119434	0.619328	0.0354882	0.941962	0.207024
ctg03_AA_00076	960	238587	239546	4.80552	7.20344	15.4153	0		2.74544	2.83859	3.884	0		0.885872	0.326508	0.158131	0.352635	0.149957	0.0784914
ctg03_AA_00077	3863	239968	243830	0	0	0	0		0	0	0	0		NA	NA	NA	NA	NA	NA
ctg03_AA_00078	1975	244242	246216	0	0	0	0		0	0	0	0		NA	NA	NA	NA	NA	NA
ctg03_AA_00079	1513	246639	248151	0	0	0	0		0	0	0	0		NA	NA	NA	NA	NA	NA
ctg03_AA_00080	3770	248931	252700	0	0	0	0		0	0	0	0		NA	NA	NA	NA	NA	NA
ctg03_AA_00081	9210	253048	262257	0	0	0	0		0	0	0	0		NA	NA	NA	NA	NA	NA
ctg03_AA_00082	1707	263040	264746	0	0	0	0		0	0	0	0		NA	NA	NA	NA	NA	NA
ctg03_AA_00083	1646	265179	266824	0	0	0	0		0	0	0	0		NA	NA	NA	NA	NA	NA
ctg03_AA_00084	416	273430	273845	2.57898	0	0	0		2.04604	0	0	0		0.0347585	0.0292282	0.385819	NA	NA	NA
ctg03_AA_00085	1423	274442	275864	102.497	114.497	87.3159	78.4101		6.61006	6.93506	6.48989	6.29692		0.86477	0.640753	0.928811	0.718135	1	0.91463
ctg03_AA_00086	693	278570	279262	141.501	146.108	93.9356	160.39		7.06884	7.2625	6.60477	7.26578		0.795723	0.455495	0.958443	0.558275	0.848546	0.744233
ctg03_AA_00087	3392	281187	284578	0.694558	1.8187	1.44123	4.06446		0.870259	1.30301	1.25107	2.46318		0.482423	0.626969	0.537333	0.790967	0.682959	0.626013
ctg03_AA_00088	979	285005	285983	0	0.129831	0.139407	0.630671		0	0.0952948	0.169425	0.791118		0.777624	0.725356	0.360981	1	0.684191	0.652755
ctg03_AA_00089	4229	292444	296672	0.306024	0.0372757	0.165817	0.232805		0.445451	0.0153659	0.20557	0.400477		0.137546	0.509071	0.948155	0.49275	0.600292	0.837537
ctg03_AA_00090	2841	297979	300819	5.28248	6.15998	5.06889	39.5149		2.85272	2.64692	2.4594	5.36708		0.908466	0.751562	0.478584	0.810592	0.45014	0.400937
ctg03_AA_00091	598	302067	302664	27.4795	22.1219	84.2389	125.961		4.86889	4.46769	6.43095	6.94049		0.602191	0.328565	0.588216	0.0885757	0.474446	0.77838
ctg03_AA_00092	5184	304640	309823	21.0833	8.6772	34.4405	8.75375		4.53717	3.09933	5.08377	3.47583		0.203487	0.779918	0.754741	0.0733221	0.870764	0.714921
ctg03_AA_00093	852	312182	313033	0.35391	0.989736	1.06273	0.641034		0.505938	0.815603	1.02229	0.80142		0.642299	0.575511	0.880362	0.968643	1	1
ctg03_AA_00094	321	315130	315450	0.239311	0.0694037	0	0		0.350454	0.0473131	0	0		0.896868	0.806115	0.982351	1	1	NA
ctg03_AA_00095	3648	316371	320018	2.51372	2.60954	1.92137	0.989948		2.0055	1.68218	1.49858	1.07184		0.816685	0.587113	0.750032	0.72656	0.872919	0.935743
ctg03_AA_00096	4861	324974	329834	0.300612	0.456424	0.666296	0.463355		0.436977	0.409489	0.714975	0.646961		0.903955	0.619731	0.887361	0.714203	0.885207	1
ctg03_AA_00097	1562	331812	333373	1.41014	0.258291	0.55468	2.03258		1.4217	0.235093	0.618815	1.66384		0.120025	0.299737	0.898696	0.641717	0.460721	0.588022
ctg03_AA_00098	975	333975	334949	0	0	0	0		0	0	0	0		NA	NA	NA	NA	NA	NA
ctg03_AA_00099	1163	336638	337800	0.192549	0.382917	0.282671	0.976534		0.287416	0.341591	0.345146	1.05755		0.891531	0.994509	0.655756	0.924579	0.744361	0.666906
ctg03_AA_00100	881	338036	338916	0.220902	0	0.343949	0.933609		0.326829	0	0.40747	1.02185		0.595191	0.981435	0.716475	0.555867	0.381118	0.736368
ctg03_AA_00101	1806	340499	342304	141.074	95.3633	108.506	66.64		7.06484	6.64879	6.83536	6.06434		0.460869	0.559595	0.790508	0.858636	1	0.97733
ctg03_AA_00102	651	343110	343760	0	0	0.0618158	0		0	0	0.0696789	0		NA	0.960863	NA	0.951252	NA	1
ctg03_AA_00103	571	344629	345199	0.785454	3.77658	2.85788	0.419318		0.958691	2.0727	1.87273	0.608326		0.310742	0.423347	0.905903	0.803006	0.630706	0.66219
ctg03_AA_00104	705	350066	350770	1204	599.369	624.314	357.7		10.0078	9.38865	9.14264	8.41775		0.281724	0.304714	0.662677	0.952816	0.988505	0.956864
ctg03_AA_00105	623	351346	351968	3.58966	7.20344	16.6593	3.08317		2.40793	2.83859	4.00107	2.11441		0.696141	0.200525	0.975697	0.343829	0.919631	0.646475
ctg03_AA_00106	1376	352936	354311	5.59273	10.0572	14.531	126.259		2.9163	3.29867	3.80296	6.94344		0.724687	0.435552	0.285443	0.634947	0.327545	0.379667
ctg03_AA_00107	519	354853	355371	3.15354	1.5178	3.1968	2.04172		2.25873	1.14024	1.9854	1.66697		0.48095	0.858198	0.909786	0.610404	0.857291	1
ctg03_AA_00108	2892	361680	364571	51.7506	92.2986	51.1108	170.777		5.69971	6.61222	5.69012	7.33378		0.717078	0.765778	0.667803	0.429698	0.720538	0.580507
ctg03_AA_00109	4306	368714	373019	31.336	36.3311	23.3536	102.055		5.0473	5.20217	4.49346	6.6791		0.898239	0.536621	0.67118	0.555848	0.62438	0.519709
ctg03_AA_00110	2489	373485	375973	0.266661	0.446167	0.344932	79.4275		0.394996	0.398298	0.40844	6.3122		0.915556	1	0.0785547	0.910404	0.0773442	0.0616525
ctg03_AA_00111	384	378133	378516	2.53006	2.20127	1.51514	12.1735		2.01762	1.49545	1.29174	3.89417		0.780239	0.587361	0.594969	0.82486	0.51273	0.422342
ctg03_AA_00112	1074	378966	380039	0.782105	0.48854	2.45424	0.762795		0.954262	0.435271	1.72914	0.890543		0.617547	0.421377	1	0.160659	0.821198	0.8075
ctg03_AA_00113	1896	381478	383373	10.6903	1.32721	27.337	0.337705		3.664	1.03535	4.72769	0.523526		0.0178017	0.435138	0.243888	0.000520434	0.796981	0.151541
ctg03_AA_00114	1489	384799	386287	11.7157	31.9181	21.0792	28.2083		3.78081	5.0049	4.34473	4.94311		0.411059	0.70321	0.751159	0.588795	0.905081	0.80786
ctg03_AA_00115	1643	389369	391011	0.237484	0.349668	0.71678	0.694862		0.34754	0.311389	0.765697	0.840204		0.974147	0.584182	0.759423	0.652406	0.780179	0.919012
ctg03_AA_00116	1078	391713	392790	2.60081	11.4555	32.3708	3.50368		2.05485	3.48336	4.98793	2.27747		0.214197	0.0194603	0.917311	0.187089	0.807263	0.489997
ctg03_AA_00117	1125	393856	394980	0.023878	0.103875	0.691521	0		0.0477283	0.0758857	0.741288	0		0.912061	0.207591	1	0.392897	1	0.537423
ctg03_AA_00118	995	395736	396730	0.151523	0.188332	0.0606664	0.109781		0.221451	0.157775	0.0685621	0.244604		1	0.769992	1	0.812414	1	0.945462
ctg03_AA_00119	81	401677	401757	0	0	0	0		0	0	0	0		NA	NA	NA	NA	NA	NA
ctg03_AA_00120	3123	403856	406978	1.6	1.24807	0.521871	1.87125		1.54181	0.987234	0.583158	1.58553		0.603268	0.174177	0.952378	0.370439	0.780485	0.578874
ctg03_AA_00121	1160	407500	408659	0.478622	0.544552	0.687898	0.280083		0.646497	0.482689	0.738787	0.461176		0.974178	0.977283	0.945503	0.926446	1	0.964491
ctg03_AA_00122	673	409183	409855	1.02041	0.0634146	0.136183	0		1.15553	0.0401215	0.164097	0		0.170325	0.235804	0.451388	0.952174	1	1
ctg03_AA_00123	1650	410378	412027	30.2199	286.411	7.35691	37.6809		5.00116	8.25108	2.89891	5.30448		0.0324099	0.0714225	0.931443	3.33e-05	0.555635	0.486651
ctg03_AA_00124	1254	412591	413844	0.447589	0.171346	0.301063	72.1405		0.610371	0.132972	0.368307	6.17376		0.5146	0.698012	0.106638	0.826926	0.0479163	0.0601861
ctg03_AA_00125	525	414330	414854	12.2804	15.698	22.9892	27.7872		3.83582	3.94134	4.47134	4.92539		0.99005	0.680689	0.769761	0.63649	0.736421	0.8362
ctg03_AA_00126	1640	415719	417358	0.281218	0.575699	1.69993	0.503375		0.411617	0.502489	1.38348	0.686196		0.789742	0.206959	0.875406	0.34416	0.935173	0.80093
ctg03_AA_00127	2895	417884	420778	0.345772	0.633342	1.49611	0.369184		0.49578	0.554581	1.28332	0.5539		0.790526	0.260514	0.990878	0.383178	1	0.737527
ctg03_AA_00128	433	421755	422187	0.348189	0.60588	1.44054	0.126134		0.500694	0.527302	1.25074	0.268942		0.941164	0.530916	0.940167	0.649371	0.966545	0.695661
ctg03_AA_00129	1327	422993	424319	0.347698	0.268901	0.866197	4.55543		0.500087	0.244542	0.891022	2.61227		0.802582	0.647869	0.392722	0.463281	0.315683	0.499376
ctg03_AA_00130	4983	428471	433453	28.7319	23.9724	11.3475	22.769		4.92798	4.59438	3.45012	4.66493		0.616623	0.18762	0.938995	0.322382	0.885693	0.703632
ctg03_AA_00131	7421	436410	443830	4.37963	5.0747	5.45279	5.91623		2.64011	2.41613	2.54535	2.9425		0.899821	0.975494	0.90917	0.922221	0.834192	0.863453
ctg03_AA_00132	471	444153	444623	12.3009	1.75057	2.00783	0.463831		3.83772	1.26552	1.53531	0.647415		0.0389979	0.0474773	0.289924	0.928409	0.877355	0.79444
ctg03_AA_00133	1228	445673	446900	2.54316	3.21981	1.93345	4.40309		2.02409	1.905	1.50458	2.56462		0.984841	0.606873	0.845197	0.589066	0.802532	0.683758
ctg03_AA_00134	872	446068	446939	1.59148	1.20004	1.3381	3.16128		1.53585	0.957896	1.19957	2.1493		0.664569	0.725847	0.816238	0.940368	0.674628	0.687947
ctg03_AA_00135	905	447290	448194	36.0399	17.0567	30.6331	8.98919		5.24019	4.06587	4.89873	3.51114		0.268161	0.643481	0.620078	0.44815	0.956966	0.760744
ctg03_AA_00136	588	449035	449622	0.0805158	0	0	1.73547		0.111374	0	0	1.5187		0.905036	0.89817	0.41938	NA	0.254534	0.213683
ctg03_AA_00137	2342	450516	452857	21.8573	19.5814	17.8886	16.0636		4.58499	4.2684	4.09157	4.23531		0.676573	0.611117	0.917629	0.90801	0.924694	0.915049
ctg03_AA_00138	6217	453267	459483	15.6085	31.5026	32.8235	26.8492		4.16222	4.98793	5.00787	4.8747		0.615966	0.570062	0.841091	0.952683	0.914108	0.940684
ctg03_AA_00139	1373	459993	461365	1.81546	5.04374	0.905832	34.4751		1.66384	2.40851	0.922255	5.19668		0.453681	0.406014	0.313284	0.0813686	0.440035	0.175414
ctg03_AA_00140	566	461830	462395	2.04924	0.436637	1.01582	3.71178		1.7754	0.387825	0.99591	2.353		0.232486	0.472825	0.84427	0.687712	0.473211	0.603102
ctg03_AA_00141	2006	462903	464908	0.0849624	0.0554409	0.0198432	0		0.117705	0.0296881	0.0229991	0		0.932396	0.821257	0.94041	0.965521	1	1
ctg03_AA_00142	1560	465464	467023	6.81285	1.80334	2.62668	1.91956		3.13659	1.29384	1.7859	1.60795		0.10959	0.208953	0.658798	0.697966	0.870114	1
ctg03_AA_00143	1102	466084	467185	4.67682	1.35635	1.76299	1.45643		2.71332	1.05283	1.42446	1.37823		0.149226	0.220889	0.690604	0.813775	0.874561	0.948377
ctg03_AA_00144	784	468053	468836	78.4598	33.0323	65.3163	88.9602		6.27446	5.05696	6.07606	6.48109		0.213105	0.623656	0.958405	0.367795	0.635082	0.802543
ctg03_AA_00145	2660	470863	473522	52.2771	52.3196	57.0831	365.274		5.7125	5.76397	5.85868	8.46435		0.768293	0.855265	0.491868	0.903682	0.431762	0.438575
ctg03_AA_00146	6172	475044	481215	0.839687	7.72573	1.31787	0.777189		1.00676	2.94976	1.18984	0.900408		0.039373	0.830932	0.98737	0.0288516	0.49491	0.970446
ctg03_AA_00147	1603	481485	483087	0.0387026	0.168365	0.0723128	0		0.0642027	0.130137	0.0827538	0		0.800987	0.998987	1	0.854182	0.941962	1
ctg03_AA_00148	1123	483370	484492	0.131731	0.0573058	0	0		0.191832	0.031333	0	0		0.886768	0.719433	0.94041	0.960713	1	NA
ctg03_AA_00149	444	484778	485221	0	0	0	0		0	0	0	0		NA	NA	NA	NA	NA	NA
ctg03_AA_00150	13403	486611	500013	0	0	0	0		0	0	0	0		NA	NA	NA	NA	NA	NA
ctg03_AA_00151	810	500808	501617	0	0	0	0		0	0	0	0		NA	NA	NA	NA	NA	NA
ctg03_AA_00152	1441	503985	505425	40.6398	42.9054	49.0181	64.959		5.39342	5.45859	5.6334	6.03544		0.815992	0.945992	0.861619	0.856015	0.769125	0.809667
ctg03_AA_00153	2982	505567	508548	0.921411	1.26931	1.27684	0.77884		1.08089	1.00356	1.1586	0.901803		0.958601	0.941792	0.965025	0.996958	1	0.984032
ctg03_AA_00154	3883	505709	509591	0.848651	1.02309	0.927547	0.857992		1.0174	0.834629	0.940057	0.960775		0.945155	0.875502	1	0.919811	0.923952	0.912594
ctg03_AA_00155	1294	511779	513072	24.458	39.1017	34.1093	102.384		4.71339	5.3202	5.07326	6.68262		0.814938	0.923241	0.609457	0.859929	0.640994	0.606201
ctg03_AA_00156	2343	513192	515534	7.29838	12.5445	12.2128	9.20836		3.21206	3.61355	3.55138	3.54404		0.755752	0.764455	0.928993	0.976034	1	1
ctg03_AA_00157	522	515223	515744	114.869	127.893	94.8149	97.1827		6.76688	7.07764	6.62083	6.59337		0.862863	0.617676	0.958123	0.693699	1	0.878639
ctg03_AA_00158	1746	516334	518079	0.259048	0.300511	0.138289	1.37635		0.383241	0.271589	0.16736	1.32949		0.96451	0.635045	0.586203	0.711626	0.56934	0.403936
ctg03_AA_00159	1290	518440	519729	74.9233	43.8386	59.2998	62.6642		6.21337	5.49077	5.91869	5.99221		0.372129	0.58334	0.95467	0.684643	0.78322	0.870127
ctg03_AA_00160	5508	519923	525430	1.50061	2.59979	1.79426	5.50266		1.47981	1.67948	1.43988	2.85767		0.754918	0.942543	0.643741	0.645626	0.691992	0.603339
ctg03_AA_00161	3304	528141	531444	6.74979	14.5036	14.7803	14.8081		3.1269	3.82981	3.82558	4.13075		0.574998	0.546445	0.775886	0.977621	0.867706	0.88503
ctg03_AA_00162	1559	532735	534293	5.79425	4.33829	5.04643	4.68306		2.9575	2.22915	2.45287	2.64692		0.572128	0.685155	0.948573	0.863905	0.860283	0.910254
ctg03_AA_00163	1478	535041	536518	198.723	73.5766	56.219	274.21		7.58603	6.27446	5.83791	8.05008		0.164023	0.0947557	0.902492	0.721351	0.561794	0.495698
ctg03_AA_00164	722	536736	537457	9.23976	9.71964	9.32364	29.5531		3.49512	3.25483	3.19809	5.00318		0.826201	0.799961	0.678747	0.965903	0.611893	0.596783
ctg03_AA_00165	1723	538483	540205	1103.67	562.196	573.373	828.477		9.94874	9.26234	9.02196	9.72636		0.292788	0.305443	0.923172	0.975509	0.774943	0.786578
ctg03_AA_00166	1908	540561	542468	4.44362	4.52366	5.18205	1.30312		2.65622	2.2785	2.48134	1.28263		0.79909	0.921864	0.671812	0.869058	0.796228	0.726555
ctg03_AA_00167	1506	542817	544322	49.9248	2.36434	8.83404	26.307		5.64869	1.57465	3.12865	4.84916		0.00120556	0.034151	0.822105	0.12444	0.352208	0.609858
ctg03_AA_00168	642	545077	545718	83.3674	46.0011	91.7042	28.8394		6.3415	5.57005	6.57511	4.96756		0.340365	0.862474	0.704873	0.360838	1	0.778909
ctg03_AA_00169	5667	546226	551892	20.9222	8.09951	9.87547	7.41391		4.52703	3.00842	3.26654	3.27102		0.180385	0.260868	0.710782	0.789193	0.895767	1
ctg03_AA_00170	3705	548541	552245	15.6622	10.335	13.8324	9.84853		4.16717	3.33694	3.73177	3.62618		0.448796	0.672346	0.87274	0.696592	0.88543	1
ctg03_AA_00171	375	553972	554346	85.2418	75.4839	35.2354	63.3342		6.37744	6.31976	5.12121	6.00808		0.672765	0.217206	0.92164	0.342924	0.919578	0.734608
ctg03_AA_00172	1377	555221	556597	6.54531	10.1239	12.1249	6.95114		3.0896	3.31048	3.54117	3.16906		0.850523	0.684585	0.978712	0.816937	1	0.959638
ctg03_AA_00173	1375	556489	557863	15.1858	25.561	30.0425	14.4301		4.11844	4.68922	4.8747	4.09974		0.775907	0.628327	0.992737	0.832216	0.975438	0.907162
ctg03_AA_00174	357	558357	558713	0.915012	0.734863	0.52604	0		1.07782	0.632231	0.589512	0		0.851111	0.739047	0.659748	0.936187	0.906307	0.923223
ctg03_AA_00175	1518	559088	560605	37.3665	54.5135	54.0608	76.6879		5.28559	5.82757	5.77024	6.27153		0.894528	0.888967	0.792893	0.994539	0.786769	0.791756
ctg03_AA_00176	3266	559206	562471	54.0842	62.8181	65.265	112.132		5.75926	6.02433	6.07462	6.79455		0.899784	0.945906	0.789879	0.955781	0.729138	0.742245
ctg03_AA_00177	1814	563517	565330	23.7287	28.722	11.41	18.4369		4.67649	4.86072	3.45735	4.40052		0.937924	0.274294	0.933763	0.231751	1	0.759378
ctg03_AA_00178	1443	566551	567993	1.94788	1.58176	0.467931	4.28085		1.72984	1.17791	0.53277	2.52806		0.668092	0.150013	0.782764	0.327771	0.652285	0.393658
ctg03_AA_00179	1578	568592	570169	0.259329	0.439381	0.675801	0.069222		0.38387	0.391881	0.726612	0.19479		0.884357	0.614233	0.790262	0.75597	0.816603	0.63279
ctg03_AA_00180	4339	570347	574685	0.451451	1.05288	0.925509	0.540596		0.615243	0.863802	0.938215	0.720298		0.581299	0.653478	0.952316	0.894907	0.960302	0.973373
ctg03_AA_00181	2614	575181	577794	0.0304855	0.35807	0.0427198	0		0.0552827	0.320228	0.0482459	0		0.40184	1	1	0.418236	0.686013	1
ctg03_AA_00182	644	578809	579452	0.0463182	0.282093	0	0.117454		0.0733129	0.257281	0	0.254245		0.833759	0.987966	1	0.719742	1	0.942124
ctg03_AA_00183	2729	579752	582480	52.838	41.9925	38.073	75.1111		5.72805	5.41481	5.22759	6.23013		0.578661	0.511635	0.894179	0.898431	0.728781	0.707581
ctg03_AA_00184	792	582859	583650	2.15671	3.87966	4.90093	4.43433		1.83097	2.09675	2.41686	2.57624		0.766243	0.578264	0.804224	0.801716	0.849365	0.918552
ctg03_AA_00185	789	584943	585731	5.02343	4.20672	6.27682	12.1811		2.79509	2.19364	2.70298	3.89529		0.667643	0.984327	0.753506	0.659957	0.629819	0.718222
ctg03_AA_00186	2775	586826	589600	27.9436	28.1477	36.4935	44.5781		4.89032	4.82741	5.16874	5.52706		0.774404	0.982048	0.862046	0.724872	0.758055	0.831033
ctg03_AA_00187	2378	590351	592728	24.2302	19.8524	21.0681	26.0017		4.70096	4.29521	4.34304	4.83384		0.607222	0.661418	0.974352	0.935342	0.80527	0.829015
ctg03_AA_00188	4285	592976	597260	19.936	13.0892	161.165	2.24015		4.45209	3.67413	7.47757	1.77174		0.444276	0.0443544	0.435201	0.00207777	0.630963	0.154426
ctg03_AA_00189	1441	597910	599350	9.65682	9.18857	12.4004	5.54874		3.54741	3.17681	3.57167	2.86607		0.73575	0.998832	0.849565	0.701662	0.995245	0.887267
ctg03_AA_00190	472	599757	600228	12.1	0.421101	16.0516	40.5019		3.81964	0.374074	3.94883	5.40875		0.00608872	0.975509	0.669977	0.00304954	0.125139	0.653395
ctg03_AA_00191	1794	600496	602289	3.93394	3.11363	8.34586	2.1019		2.50435	1.86272	3.05718	1.69906		0.605342	0.580238	0.832026	0.227639	1	0.719885
ctg03_AA_00192	753	602485	603237	1.54063	1.15276	1.95741	1.01575		1.50545	0.925059	1.5132	1.0887		0.677361	1	0.912678	0.67539	0.931824	0.957078
ctg03_AA_00193	1408	603500	604907	0.192647	0.938627	0.251963	0		0.2882	0.783607	0.30638	0		0.410665	1	0.73282	0.404495	0.460767	0.78138
ctg03_AA_00194	1801	611239	613039	102.18	86.6776	81.4087	84.0594		6.60353	6.50196	6.37368	6.39683		0.62959	0.587162	0.949757	0.935947	0.880231	0.876193
ctg03_AA_00195	1422	613922	615343	7.27667	0.550525	0.659333	0.370279		3.20849	0.487769	0.710541	0.554756		0.0103506	0.013659	0.324605	0.927909	1	1
ctg03_AA_00196	297	615912	616208	8.12206	10.0951	5.96179	28.8712		3.33925	3.30596	2.64177	4.9704		0.972339	0.598051	0.65671	0.600068	0.632198	0.508649
ctg03_AA_00197	1778	616423	618200	3.26067	3.44757	5.08148	13.5706		2.29497	1.96724	2.46192	4.023		0.834291	0.835343	0.613837	0.642761	0.555917	0.636895
ctg03_AA_00198	1283	618465	619747	26.8076	4.85826	4.31326	79.4416		4.83407	2.36102	2.28583	6.31352		0.0402811	0.030019	0.696002	0.899698	0.287994	0.258783
ctg03_AA_00199	697	620976	621672	0	0.0609399	0	0.0888067		0	0.0374443	0	0.216746		0.973697	NA	0.951781	0.960713	1	0.942124
ctg03_AA_00200	750	622421	623170	0.258456	1.04938	0.804841	0.291286		0.38277	0.861284	0.842353	0.47536		0.52246	0.628256	1	0.871767	0.889142	0.916219
ctg03_AA_00201	2179	624438	626616	0	0.430534	0.242701	0.972487		0	0.382559	0.295013	1.05283		0.104921	0.237877	0.170504	0.733241	0.720376	0.589575
ctg03_AA_00202	689	626872	627560	0	0.0815922	0.0584065	0		0	0.0594622	0.0663653	0		0.926421	0.960863	NA	1	1	1
ctg03_AA_00203	721	631661	632381	26.8666	88.6425	10.5524	2.99377		4.84062	6.53982	3.35907	2.07727		0.299206	0.198196	0.439276	0.00918186	0.280617	0.76103
ctg03_AA_00204	1241	633236	634476	7.18575	0.201134	4.15739	4.88516		3.19479	0.170232	2.25007	2.70635		0.00103582	0.396614	0.898334	0.00763048	0.265576	0.846954
ctg03_AA_00205	722	638908	639629	7.66224	3.08115	3.24824	11.4294		3.26654	1.8519	2.0042	3.80685		0.246989	0.262901	0.884083	0.962985	0.578267	0.579672
ctg03_AA_00206	1897	640905	642801	0.513643	1.74694	0.730682	0.236818		0.686196	1.26397	0.780498	0.405383		0.386986	0.941345	0.832013	0.391224	0.632604	0.844672
ctg03_AA_00207	782	643498	644279	3.56315	3.54297	6.95468	10.9716		2.3986	1.99614	2.83336	3.75749		0.804621	0.670169	0.693344	0.461013	0.616929	0.770138
ctg03_AA_00208	2077	646213	648289	0.776853	0.822832	1.69341	0.3426		0.950037	0.699223	1.37939	0.529644		0.866571	0.611691	0.805087	0.467273	0.928909	0.689101
ctg03_AA_00209	1703	650266	651968	0	0.22083	0.0677476	0		0	0.194497	0.0777317	0		0.467466	0.841059	NA	0.743245	0.871568	1
ctg03_AA_00210	1921	652858	654778	0	0.028785	0	0		0	0.0102406	0	0		0.973697	NA	NA	0.960713	1	NA
ctg03_AA_00211	1366	655060	656425	1.2532	1.94043	3.15507	0.861793		1.32831	1.35765	1.97125	0.964901		0.885187	0.523087	0.919565	0.617697	0.936625	0.767491
ctg03_AA_00212	1263	657922	659184	3.57993	0.795604	4.45316	0.394697		2.40479	0.678019	2.31769	0.582313		0.105456	0.979779	0.464784	0.0832799	0.986758	0.479594
ctg03_AA_00213	219	659753	659971	0	0.171132	0.0918768	0		0	0.132748	0.102326	0		0.973697	1	NA	1	1	1
ctg03_AA_00214	1256	660678	661933	0	0.169737	0.0364511	0		0	0.132058	0.0407456	0		0.603621	0.960863	NA	0.763372	0.941962	1
ctg03_AA_00215	1006	662678	663683	0.361224	0.451779	1.09674	0.343498		0.517161	0.403846	1.04459	0.531315		1	0.549124	1	0.54847	1	0.850877
ctg03_AA_00216	753	665552	666304	0	0.0836563	0	0		0	0.0604729	0	0		0.926421	NA	NA	0.91326	1	NA
ctg03_AA_00217	3971	666558	670528	4.55657	3.19678	14.1141	4.32148		2.68327	1.89432	3.75749	2.54121		0.515144	0.328495	0.992526	0.0663146	0.802548	0.773164
ctg03_AA_00218	2228	674686	676913	7.40724	13.412	10.4718	9.35226		3.2246	3.70873	3.35175	3.56367		0.71088	0.912061	0.928617	0.7493	1	0.917004
ctg03_AA_00219	2339	678469	680807	3.4247	1.12813	2.13601	0.200795		2.35477	0.910481	1.58803	0.362655		0.165123	0.443539	0.340953	0.485039	0.711564	0.494414
ctg03_AA_00220	10398	681030	691427	0.932713	1.75453	1.4336	2.77746		1.0916	1.26788	1.24813	1.99926		0.688145	0.84286	0.696721	0.802353	0.760557	0.714542
ctg03_AA_00221	1028	694743	695770	0.0704623	1.08306	0.131653	0.357357		0.101948	0.883458	0.15069	0.543945		0.193206	0.972254	0.742081	0.240415	0.903068	0.784766
ctg03_AA_00222	3438	698296	701733	0.688791	0.639616	0	0.0167946		0.862451	0.560864	0	0.143347		0.758983	0.000860888	0.303757	0.00344721	0.414913	0.942124
ctg03_AA_00223	845	707380	708224	0	0	0	0		0	0	0	0		NA	NA	NA	NA	NA	NA
ctg03_AA_00224	3107	710070	713176	0.0537107	0.264807	0.11708	0.0453999		0.0828192	0.241917	0.127404	0.166085		0.67035	0.931457	1	0.781532	0.930744	1
ctg03_AA_00225	2389	713850	716238	0.0266394	0.0231775	0	0		0.0508293	0.00827204	0	0		1	0.89817	1	0.960713	1	NA
ctg03_AA_00226	273	717195	717467	0	0	0	0		0	0	0	0		NA	NA	NA	NA	NA	NA
ctg03_AA_00227	168	719726	719893	0	0	0.119768	0.325096		0	0	0.130137	0.511377		NA	1	0.951781	0.998285	0.958603	0.992495
ctg03_AA_00228	534	720472	721005	0	0	0	0		0	0	0	0		NA	NA	NA	NA	NA	NA
ctg03_AA_00229	1165	722275	723439	0	0	0	0		0	0	0	0		NA	NA	NA	NA	NA	NA
ctg03_AA_00230	292	724495	724786	0	0	0	0		0	0	0	0		NA	NA	NA	NA	NA	NA
ctg03_AA_00231	1112	727868	728979	0	0.0309225	0	0		0	0.0109761	0	0		1	NA	NA	1	1	NA
ctg03_AA_00232	2509	729695	732203	0	0	0	0		0	0	0	0		NA	NA	NA	NA	NA	NA
ctg03_AA_00233	8732	732442	741173	0	0	0	0		0	0	0	0		NA	NA	NA	NA	NA	NA
ctg03_AA_00234	2447	741831	744277	0	0	0	0		0	0	0	0		NA	NA	NA	NA	NA	NA
ctg03_AA_00235	4739	744798	749536	0	0	0	0		0	0	0	0		NA	NA	NA	NA	NA	NA
ctg03_AA_00236	8255	750406	758660	0	0	0	0		0	0	0	0		NA	NA	NA	NA	NA	NA
ctg03_AA_00237	5134	759298	764431	0	0	0	0		0	0	0	0		NA	NA	NA	NA	NA	NA
ctg03_AA_00238	1765	765291	767055	0	0	0	0		0	0	0	0		NA	NA	NA	NA	NA	NA
ctg03_AA_00239	800	767531	768330	6.32624	6.1546	3.14307	26.3966		3.05178	2.64572	1.96894	4.8522		0.768577	0.337015	0.613265	0.468422	0.537821	0.391351
ctg03_AA_00240	823	771750	772572	1.97736	5.1347	2.69986	47.442		1.7418	2.43301	1.81281	5.60905		0.51637	0.962432	0.280234	0.507403	0.384103	0.267512
ctg03_AA_00241	955	773150	774104	33.6203	27.6134	51.6113	14.3201		5.14071	4.80063	5.70515	4.09006		0.61477	0.838452	0.76458	0.417992	0.952505	0.744168
ctg03_AA_00242	910	776427	777336	127.198	152.109	279.335	146.396		6.90736	7.32897	8.13802	7.13423		0.926622	0.537824	0.954163	0.414678	0.882419	0.930784
ctg03_AA_00243	2403	778816	781218	3.12613	2.23217	3.30315	7.05253		2.24798	1.51437	2.01714	3.18797		0.566537	0.849607	0.773364	0.682923	0.613423	0.696432
ctg03_AA_00244	2043	781717	783759	22.8482	23.8077	132.683	61.6457		4.63274	4.58233	7.17476	5.96382		0.804624	0.0939971	0.719985	0.0274505	0.643346	0.894727
ctg03_AA_00245	540	785567	786106	554.589	679.689	839.364	643.539		9.16124	9.5477	9.592	9.30784		0.94824	0.847254	0.951624	0.772257	0.886354	1
ctg03_AA_00246	679	786507	787185	60.7825	26.3447	28.4613	40.5612		5.90993	4.73941	4.7918	5.41272		0.228377	0.262413	0.890082	0.918879	0.766858	0.791928
ctg03_AA_00247	531	787462	787992	34.9232	36.0664	42.4777	34.6622		5.19485	5.19263	5.41063	5.20673		0.800321	0.954767	1	0.828989	0.883867	0.942152
ctg03_AA_00248	827	788703	789529	34.751	104.028	6.88539	27.5986		5.18677	6.77743	2.81364	4.91596		0.351044	0.0494952	0.940619	0.00139735	0.754226	0.544716
ctg03_AA_00249	597	790482	791078	3.27752	2.17264	16.403	2.07779		2.30273	1.48691	3.98087	1.68819		0.5625	0.162022	0.892236	0.0280246	0.904984	0.541877
ctg03_AA_00250	2065	794149	796213	6.58924	60.8009	0.99752	62.5253		3.09665	5.97726	0.987234	5.98885		0.0362128	0.0322907	0.430364	8.97e-06	0.865169	0.130052
ctg03_AA_00251	2059	800365	802423	69.0738	80.3033	71.4652	112.094		6.09293	6.40433	6.1813	6.79189		0.90072	0.806942	0.857176	0.878411	0.788433	0.765594
ctg03_AA_00252	292	802864	803155	24.649	22.4868	29.1755	10.6198		4.72292	4.49514	4.83771	3.72023		0.720991	0.937265	0.776817	0.764937	0.937036	0.83587
ctg03_AA_00253	1357	807801	809157	2.23792	4.88844	2.87655	2.89783		1.86597	2.37074	1.87846	2.04214		0.594449	1	0.925823	0.540919	0.992507	0.889077
ctg03_AA_00254	3281	809813	813093	1.38331	6.74389	3.08277	8.95571		1.40828	2.75956	1.95558	3.50589		0.160558	0.555313	0.511942	0.325451	0.802401	0.616271
ctg03_AA_00255	2011	813499	815509	86.6101	56.7043	32.6075	8.48939		6.39219	5.88153	4.99891	3.43313		0.44007	0.17085	0.407014	0.462794	0.591796	0.723148
ctg03_AA_00256	636	816118	816753	104.747	73.5593	174.632	39.2377		6.64364	6.27332	7.58603	5.35887		0.49095	0.762655	0.726684	0.252517	0.95798	0.679488
ctg03_AA_00257	1783	818106	819888	13.6266	10.973	9.02267	14.4927		3.96666	3.41729	3.15667	4.10376		0.596353	0.461027	0.977075	0.804599	0.803785	0.761214
ctg03_AA_00258	3268	820154	823421	3.40543	19.487	12.4231	69.5089		2.34788	4.25905	3.57485	6.12201		0.109841	0.250613	0.299982	0.556738	0.571909	0.466924
ctg03_AA_00259	2220	823905	826124	50.7803	42.747	19.3226	68.6417		5.67952	5.45077	4.20834	6.10588		0.624343	0.175561	0.908423	0.296322	0.754668	0.566913
ctg03_AA_00260	1760	828483	830242	1.6307	1.82415	3.56124	2.09442		1.56867	1.30555	2.08188	1.69411		0.900893	0.604163	0.932378	0.48739	0.854044	0.973975
ctg03_AA_00261	2717	833743	836459	20.5792	18.2723	25.9323	22.8942		4.49811	4.15816	4.64553	4.67285		0.669936	0.986004	0.963969	0.639751	0.815886	0.919631
ctg03_AA_00262	2049	836992	839040	62.3334	214.996	63.0985	96.9526		5.94642	7.80027	6.00808	6.588		0.271855	0.787778	0.869022	0.107766	0.908174	0.770943
ctg03_AA_00263	1478	840316	841793	10.769	17.7174	21.7978	22.5866		3.67485	4.11723	4.39599	4.65004		0.792762	0.606978	0.788058	0.783364	0.81214	0.875947
ctg03_AA_00264	2406	842356	844761	18.9901	14.8405	34.3207	21.6109		4.39206	3.86054	5.08043	4.58964		0.570915	0.694588	0.957573	0.26966	0.779323	0.984932
ctg03_AA_00265	3059	845235	848293	12.3442	19.6112	61.6385	29.2932		3.84291	4.27228	5.98413	4.98793		0.819967	0.130141	0.754168	0.131964	0.7725	0.90167
ctg03_AA_00266	1650	849047	850696	225.269	336.488	363.897	577.172		7.78269	8.47591	8.51012	9.15781		0.872246	0.788933	0.733184	0.91232	0.738437	0.762528
ctg03_AA_00267	4551	850927	855477	18.9446	27.8296	24.4647	15.6423		4.38916	4.81087	4.55486	4.19945		0.887946	0.99232	0.950974	0.865651	0.971866	0.989186
ctg03_AA_00268	4978	855642	860619	9.77159	15.3098	17.6453	9.27375		3.56462	3.90468	4.07758	3.55405		0.831132	0.694478	0.991178	0.846064	0.993142	0.931819
ctg03_AA_00269	2427	860870	863296	14.2753	23.0725	9.49105	10.4106		4.0268	4.53717	3.21886	3.69324		0.804738	0.461454	0.915733	0.248573	0.909671	0.860942
ctg03_AA_00270	2462	865259	867720	16.6168	27.4227	28.868	39.7061		4.23059	4.79298	4.81503	5.37442		0.786197	0.728022	0.7522	0.942424	0.779886	0.799901
ctg03_AA_00271	1282	868372	869653	71.835	121.223	117.451	100.659		6.14708	6.99315	6.96062	6.65781		0.765257	0.779159	0.898326	0.969351	0.921086	0.927642
ctg03_AA_00272	2117	869942	872058	7.9529	16.2594	19.4998	7.91538		3.31299	3.98993	4.22446	3.346		0.614487	0.466643	1	0.808455	0.932655	0.856235
ctg03_AA_00273	5537	872259	877795	1.10207	4.88106	2.63535	5.12925		1.21345	2.36908	1.78953	2.76481		0.187108	0.497347	0.586593	0.430935	0.860661	0.713022
ctg03_AA_00274	2391	878085	880475	8.43958	13.5352	7.18953	49.3248		3.38913	3.71978	2.87431	5.65925		0.81347	0.648908	0.531697	0.415113	0.567511	0.425509
ctg03_AA_00275	760	890306	891065	0	0	0	0		0	0	0	0		NA	NA	NA	NA	NA	NA
ctg03_AA_00276	2056	891350	893405	0	0	0	0		0	0	0	0		NA	NA	NA	NA	NA	NA
ctg03_AA_00277	5186	893982	899167	0	0	0	0		0	0	0	0		NA	NA	NA	NA	NA	NA
ctg03_AA_00278	438	901848	902285	0	0.161543	0.231276	0.313886		0	0.125038	0.282832	0.501281		0.926421	0.841059	0.806313	0.990192	0.949239	0.970421
ctg03_AA_00279	629	905812	906440	4.00227	13.4978	4.81825	2.1972		2.52806	3.71619	2.39688	1.74678		0.336199	0.959055	0.852214	0.245715	0.642348	0.910252
ctg03_AA_00280	3037	906502	909538	25.4351	27.6129	12.4173	7.17668		4.76356	4.80027	3.57414	3.21591		0.840118	0.278686	0.65031	0.294396	0.747967	0.960582
ctg03_AA_00281	923	910025	910947	36.8626	39.1361	39.1689	93.7411		5.26562	5.32086	5.27931	6.53375		0.822059	0.83272	0.735762	0.996623	0.661537	0.660558
ctg03_AA_00282	2442	911431	913872	106.247	49.6934	104.742	46.7895		6.65906	5.68799	6.77212	5.59552		0.254363	0.764218	0.770876	0.318911	0.888143	0.8832
ctg03_AA_00283	4392	914231	918622	0.67007	1.92195	1.12815	0.914937		0.848427	1.35007	1.0643	1.00546		0.432052	0.792286	0.914012	0.548752	0.935046	1
ctg03_AA_00284	2459	919222	921680	0.843209	0.775552	1.23787	9.71361		1.00969	0.666107	1.13588	3.60955		0.772662	0.906164	0.399288	0.661988	0.337057	0.404953
ctg03_AA_00285	1411	922554	923964	5.25079	4.56843	3.028	6.90407		2.84734	2.28949	1.93523	3.15809		0.673322	0.399219	0.918478	0.637826	0.775152	0.678634
ctg03_AA_00286	1437	925178	926614	0.335221	0.991636	0.234876	219.74		0.483572	0.817507	0.286682	7.69655		0.559248	0.743927	0.0511444	0.327987	0.0666631	0.0265628
ctg03_AA_00287	1973	927081	929053	0.345671	1.13359	0.63344	17.4974		0.49527	0.913388	0.687946	4.33601		0.465096	0.799254	0.195277	0.615699	0.300454	0.210447
ctg03_AA_00288	2297	929424	931720	7.98584	11.2963	14.2416	5.73319		3.31862	3.46297	3.77034	2.90761		0.924976	0.710493	0.912421	0.760704	0.945385	0.85451
ctg03_AA_00289	1119	933632	934750	51.0089	49.6601	59.5479	40.6352		5.68587	5.68587	5.92221	5.41558		0.745535	0.91616	0.940743	0.805336	0.92524	1
ctg03_AA_00290	735	936856	937590	1.52377	1.24927	4.65384	2.37785		1.49477	0.989455	2.36022	1.83446		0.723937	0.412395	0.883722	0.205757	0.752705	0.936106
ctg03_AA_00291	1471	937768	939238	17.5846	33.0478	19.5892	9.30319		4.29949	5.05863	4.23081	3.55724		0.67739	0.875395	0.824344	0.49318	0.772246	0.903101
ctg03_AA_00292	3943	939667	943609	8.50297	21.6494	29.0794	18.7344		3.39563	4.4313	4.83233	4.41526		0.449444	0.268931	0.774104	0.689769	0.910301	0.991401
ctg03_AA_00293	1386	943874	945259	17.2438	31.2025	33.7388	17.0569		4.27934	4.97431	5.05446	4.30372		0.709214	0.630851	1	0.914547	0.964746	0.920839
ctg03_AA_00294	2860	947380	950239	14.6726	18.5253	25.1832	13.4291		4.06732	4.17876	4.60094	4.01207		0.976299	0.739704	0.981112	0.682346	1	0.93666
ctg03_AA_00295	818	950981	951798	22.8661	21.1751	4.76198	6.55394		4.63357	4.39389	2.38426	3.08487		0.71167	0.0587159	0.659102	0.0805694	0.806884	0.809232
ctg03_AA_00296	1898	951890	953787	0.572998	0.630499	0.362116	1.41028		0.746005	0.55014	0.425197	1.34682		0.918272	0.630001	0.769604	0.731899	0.719796	0.592511
ctg03_AA_00297	2221	954610	956830	9.55674	12.3084	19.3404	7.90889		3.53573	3.58259	4.21042	3.34515		0.994341	0.605366	0.952547	0.550739	1	0.858157
ctg03_AA_00298	1621	956972	958592	4.26272	4.36756	6.9428	3.12905		2.60424	2.23911	2.83134	2.13458		0.817723	0.805068	0.924662	0.598843	1	0.896108
ctg03_AA_00299	387	958206	958592	0.333922	0.193685	0	0		0.481544	0.164852	0	0		0.8684	0.56976	0.861105	0.863789	1	NA
ctg03_AA_00300	1844	961120	962963	2.72947	2.82812	7.38312	16.2653		2.1125	1.76065	2.90259	4.24857		0.818318	0.417998	0.529676	0.242106	0.475299	0.682209
ctg03_AA_00301	1134	963491	964624	4.77732	7.66279	4.91182	4.87281		2.73908	2.93334	2.42125	2.70412		0.828992	0.823473	1	0.610228	1	0.893112
ctg03_AA_00302	1685	964001	965685	19.242	20.6414	18.0613	15.4792		4.41001	4.35302	4.10838	4.1903		0.832131	0.726626	0.944139	0.865201	1	0.92848
ctg03_AA_00303	1023	964931	965953	48.1281	62.2834	115.096	84.2092		5.59653	6.00931	6.93017	6.39904		0.998146	0.477521	0.836704	0.411982	0.79681	1
ctg03_AA_00304	562	966006	966567	24.2704	59.3402	59.362	150.262		4.70313	5.94879	5.91999	7.17433		0.485726	0.471193	0.519525	0.997367	0.649231	0.647264
ctg03_AA_00305	893	966733	967625	10.1097	17.7112	24.6123	40.6834		3.59908	4.11588	4.56533	5.4178		0.744746	0.477251	0.620591	0.669794	0.672782	0.753456
ctg03_AA_00306	2447	968099	970545	1.69346	1.71204	1.50406	0.665313		1.59926	1.24604	1.28781	0.816684		0.809392	0.717485	0.758258	0.898277	0.891836	0.900627
ctg03_AA_00307	1736	970873	972608	24.0064	19.5291	28.8194	9.34053		4.69034	4.26292	4.81002	3.5612		0.600248	0.941849	0.737447	0.603556	0.927073	0.788224
ctg03_AA_00308	2598	975225	977822	14.4969	14.7524	12.7867	9.09017		4.04791	3.85164	3.62168	3.52563		0.785184	0.673099	0.872345	0.854035	0.998533	1
ctg03_AA_00309	4942	979944	984885	10.1069	7.60447	22.0616	18.9755		3.59827	2.92038	4.41842	4.43257		0.542165	0.543588	0.817315	0.162751	0.652399	0.926737
ctg03_AA_00310	115	986261	986375	9.17705	12.7099	5.94883	31.8198		3.48451	3.63304	2.63866	5.09366		0.968413	0.5977	0.672663	0.553082	0.675196	0.503456
ctg03_AA_00311	1332	986760	988091	48.0931	46.6649	35.5942	40.9355		5.59552	5.59732	5.13795	5.42925		0.742987	0.533932	0.959854	0.722309	0.906841	0.847578
ctg03_AA_00312	1132	988715	989846	3.91373	17.3509	4.82066	38.1175		2.4995	4.09119	2.39827	5.3202		0.195811	0.972607	0.427498	0.122869	0.682892	0.40029
ctg03_AA_00313	1588	990610	992197	4.99693	8.26297	4.04951	21.4877		2.78917	3.03311	2.22166	4.58168		0.794346	0.623783	0.604692	0.384953	0.64479	0.480744
ctg03_AA_00314	4740	992982	997721	7.42547	10.2032	14.4269	9.45193		3.22573	3.32072	3.79099	3.57945		0.94909	0.635538	0.925843	0.642701	0.892695	0.996472
ctg03_AA_00315	476	999340	999815	0.152391	1.10489	0.474553	0.128812		0.222832	0.896147	0.537737	0.272325		0.502284	0.819369	1	0.709897	0.842146	0.979214
ctg03_AA_00316	519	1001764	1002282	3.70546	4.71498	2.9857	1.17454		2.43856	2.32982	1.92076	1.19742		0.993171	0.679389	0.721007	0.674093	0.795811	0.889448
ctg03_AA_00317	379	1003676	1004054	146.552	125.606	116.279	70.8427		7.11369	7.04572	6.94344	6.15065		0.641266	0.587395	0.798029	0.922369	0.973739	0.975818
ctg03_AA_00318	1892	1004578	1006469	13.333	10.0676	23.0067	3.51869		3.93704	3.30165	4.47201	2.28463		0.548008	0.735011	0.63517	0.280537	0.839037	0.574487
ctg03_AA_00319	329	1006615	1006943	1.9925	3.30203	4.43194	0.481199		1.74906	1.92744	2.31383	0.663963		0.890293	0.69798	0.7641	0.835086	0.795133	0.649948
ctg03_AA_00320	1110	1008944	1010053	4.12477	8.84574	9.269	1.18731		2.56679	3.12423	3.18895	1.20491		0.599015	0.548342	0.67439	0.953075	0.588516	0.544829
ctg03_AA_00321	1363	1011260	1012622	6.93026	15.7973	10.8022	9.90006		3.15446	3.95073	3.3924	3.63392		0.538414	0.829611	0.894903	0.629666	1	0.910643
ctg03_AA_00322	2010	1012807	1014816	2.80879	2.01789	2.4498	3.5465		2.14167	1.40442	1.72752	2.2932		0.545891	0.687288	0.930685	0.827409	0.743049	0.792511
ctg03_AA_00323	1786	1015007	1016792	1.799	3.3478	4.76182	2.06975		1.6562	1.93888	2.38403	1.68295		0.724938	0.455789	0.96034	0.680544	1	0.884396
ctg03_AA_00324	3087	1017149	1020235	15.1974	16.9439	20.7087	18.8221		4.11979	4.05308	4.31402	4.42214		0.864467	0.9436	0.933424	0.78644	0.84588	0.911512
ctg03_AA_00325	1361	1020638	1021998	3.8069	8.10044	7.88605	7.08278		2.47143	3.00861	2.98784	3.19421		0.605011	0.608938	0.8242	0.978817	0.91013	0.917158
ctg03_AA_00326	764	1023150	1023913	56.2508	111.77	74.7047	67.6891		5.8061	6.90248	6.24096	6.08505		0.630922	0.96719	0.941699	0.594578	0.993133	0.912486
ctg03_AA_00327	1639	1024025	1025663	12.9327	14.6565	28.0827	7.6101		3.89941	3.84707	4.77227	3.29805		0.881326	0.551412	0.855245	0.393985	0.951694	0.735947
ctg03_AA_00328	3626	1026553	1030178	15.5236	12.7404	25.3125	8.42436		4.14944	3.63724	4.60979	3.42339		0.607319	0.782601	0.830868	0.362491	1	0.795701
ctg03_AA_00329	825	1030687	1031511	14.1639	23.4601	21.6548	17.0058		4.01741	4.56087	4.3853	4.30098		0.788693	0.844137	0.943279	0.921622	1	1
ctg03_AA_00330	2639	1032032	1034670	2.9933	5.55784	15.5675	23.2366		2.20086	2.52609	3.90212	4.69367		0.702503	0.128095	0.471883	0.188132	0.539598	0.779141
ctg03_AA_00331	6692	1035245	1041936	9.48726	12.4125	15.5545	3.99371		3.52478	3.5967	3.9012	2.44131		0.992798	0.777355	0.759009	0.759503	0.810481	0.718416
ctg03_AA_00332	1338	1042316	1043653	41.2811	80.6476	106.628	51.023		5.41114	6.41148	6.80806	5.70999		0.643908	0.4253	0.934019	0.705004	1	0.903879
ctg03_AA_00333	5594	1044648	1050241	34.9015	11.2225	43.3682	15.3075		5.19303	3.45414	5.43982	4.17591		0.124621	0.972733	0.769728	0.0777413	0.794666	0.812444
ctg03_AA_00334	1364	1048950	1050313	13.6574	5.22769	23.3191	4.34036		3.96989	2.45398	4.492	2.54713		0.191568	0.745795	0.6852	0.0631112	0.924494	0.629579
ctg03_AA_00335	1756	1051269	1053024	108.597	84.0338	132.703	43.4628		6.70256	6.46707	7.17563	5.49215		0.558521	0.957433	0.744234	0.537076	0.948254	0.790102
ctg03_AA_00336	1268	1053309	1054576	65.5433	69.8417	85.1508	56.2069		6.02504	6.20458	6.45318	5.8436		0.823671	0.986874	0.961928	0.787631	0.929617	0.998462
ctg03_AA_00337	1523	1055114	1056636	11.5355	15.2131	13.4991	15.7036		3.76305	3.89529	3.70223	4.20493		0.986546	0.920438	0.907301	0.880251	0.865323	0.845199
ctg03_AA_00338	1731	1058724	1060454	7.90674	54.0432	1.13753	17.4034		3.30669	5.81633	1.0692	4.32744		0.0723059	0.0282865	0.775456	2.44e-05	0.810484	0.289362
ctg03_AA_00339	1998	1065718	1067715	7.86799	7.56451	5.38812	13.0101		3.30057	2.90895	2.53136	3.97358		0.746137	0.496544	0.853739	0.681801	0.741922	0.661745
ctg03_AA_00340	219	1068155	1068373	32.4545	17.1132	37.0264	9.97555		5.09499	4.07073	5.18982	3.64312		0.351354	0.902152	0.68254	0.363695	0.992473	0.744644
ctg03_AA_00341	149705	1071986	1221690	30.6149	29.6497	27.1111	79.2803		5.0198	4.91109	4.71465	6.30825		0.740084	0.673195	0.730531	0.907627	0.635668	0.611904
ctg03_AA_00342	1641	1077663	1079303	13.2818	10.027	17.8971	5.07834		3.93293	3.29416	4.09391	2.75192		0.553246	0.955146	0.735289	0.456845	0.946694	0.751747
ctg03_AA_00343	937	1083787	1084723	19.7431	40.3997	32.9942	23.1972		4.44027	5.36452	5.01564	4.69151		0.612369	0.764904	0.949056	0.793645	0.978958	1
ctg03_AA_00344	786	1087716	1088501	11.3274	31.6828	24.6669	15.07		3.73975	4.99789	4.56715	4.15263		0.406071	0.561569	0.915515	0.751938	0.927337	0.978068
ctg03_AA_00345	586	1089472	1090057	21.3607	20.2042	30.7612	12.4741		4.55417	4.32064	4.90633	3.92409		0.732167	0.897173	0.854492	0.593212	1	0.858286
ctg03_AA_00346	4013	1094023	1098035	1.75656	5.30693	3.76375	9.11291		1.63542	2.46943	2.14	3.52826		0.366516	0.579212	0.561403	0.667687	0.740908	0.659686
ctg03_AA_00347	844	1100168	1101011	111.251	148.598	111.89	360.929		6.73329	7.3043	6.87669	8.43496		0.97382	0.782237	0.67222	0.706051	0.657476	0.588821
ctg03_AA_00348	887	1102386	1103272	8.21232	3.30292	1.18217	3.14337		3.35158	1.92837	1.09855	2.14304		0.233605	0.0341267	0.740606	0.339076	0.894811	0.661015
ctg03_AA_00349	6451	1103615	1110065	11.2235	105.093	3.53042	7.10714		3.72735	6.79758	2.07503	3.20026		0.0332869	0.121639	0.87467	8.92e-05	0.399163	0.703872
ctg03_AA_00350	1841	1110342	1112182	40.2602	28.7494	5.05203	15.7465		5.3843	4.86181	2.45602	4.20877		0.503084	0.0151724	0.73868	0.0325511	0.965552	0.601035
ctg03_AA_00351	1210	1113149	1114358	6.40655	8.00312	15.0908	11.8209		3.07045	2.98704	3.85607	3.85191		0.970639	0.506679	0.825083	0.430059	0.779917	1
ctg03_AA_00352	991	1118027	1119017	155.201	87.089	148.081	75.9669		7.18697	6.51464	7.33378	6.25759		0.347437	0.736345	0.800894	0.476832	0.908306	0.924624
ctg03_AA_00353	2629	1119280	1121908	8.51784	12.6659	15.3672	8.13491		3.3972	3.62563	3.87926	3.37667		0.879991	0.699127	0.993553	0.796925	1	0.934875
ctg03_AA_00354	902	1122244	1123145	59.4746	87.1756	79.8611	25.5671		5.8781	6.51718	6.35322	4.81225		0.890927	0.957144	0.76544	0.910586	0.784021	0.784768
ctg03_AA_00355	3616	1123283	1126898	11.701	15.9643	21.842	14.7526		3.77764	3.96569	4.39987	4.12643		0.955189	0.667421	0.928421	0.673056	0.893183	1
ctg03_AA_00356	2046	1127143	1129188	263.997	285.813	294.71	258.726		8.00915	8.23669	8.21444	7.91362		0.836384	0.874629	1	0.963693	0.898075	0.920782
ctg03_AA_00357	1836	1129482	1131317	0.824157	3.84819	0.436298	0.696634		0.991637	2.0875	0.497234	0.841756		0.214575	0.475601	0.971987	0.0292721	0.674169	0.799723
ctg03_AA_00358	3633	1140202	1143834	54.7848	43.9899	36.2438	96.4797		5.77583	5.50065	5.15972	6.57511		0.586185	0.451404	0.834472	0.797279	0.680919	0.63421
ctg03_AA_00359	1647	1146093	1147739	37.681	41.9044	30.6842	16.9767		5.29775	5.41063	4.9014	4.29872		0.861541	0.606293	0.777822	0.680618	0.877958	0.947317
ctg03_AA_00360	680	1147913	1148592	87.149	96.5146	146.995	65.3624		6.40108	6.66606	7.31922	6.04241		0.858597	0.753157	0.923594	0.573005	1	0.882323
ctg03_AA_00361	933	1148671	1149603	17.5705	23.1772	27.7862	10.9506		4.29872	4.54817	4.75064	3.75448		0.986584	0.813111	0.871995	0.811223	0.925151	0.848351
ctg03_AA_00362	1861	1150565	1152425	5.19355	4.85088	9.16862	3.58297		2.83278	2.35943	3.17603	2.30229		0.724401	0.722549	0.902163	0.422504	1	0.847229
ctg03_AA_00363	414	1153890	1154303	8.39142	0.0811212	0	0		3.38219	0.0590881	0	0		0.00469919	0.00149967	0.227699	1	1	NA
ctg03_AA_00364	518	1155131	1155648	0.140771	0.244954	0.065755	0		0.207032	0.220573	0.0749026	0		1	0.968421	1	0.926068	1	1
ctg03_AA_00365	3175	1156026	1159200	135.514	143.921	188.736	359.148		6.99992	7.23736	7.68193	8.42879		0.819483	0.922762	0.724302	0.710955	0.651088	0.716364
ctg03_AA_00366	4221	1159643	1163863	24.4952	29.6596	26.3329	20.145		4.71685	4.91133	4.67285	4.50401		0.937553	0.841304	0.94977	0.876106	1	1
ctg03_AA_00367	426	1164050	1164475	3.28631	2.9912	3.6369	1.53848		2.30446	1.82054	2.10295	1.4217		0.77037	0.904744	0.821494	0.869284	0.982098	0.903294
ctg03_AA_00368	609	1164720	1165328	9.44446	10.0877	8.89486	9.05401		3.51902	3.30394	3.13851	3.52055		0.840925	0.746756	0.996533	0.888503	0.904828	0.884929
ctg03_AA_00369	2404	1170080	1172483	4.80716	13.4768	8.07189	4.42188		2.74584	3.71416	3.01406	2.57282		0.403123	0.768006	0.984341	0.516163	0.820688	0.94726
ctg03_AA_00370	3004	1172147	1175150	192.669	357.546	285.47	190.461		7.51961	8.56265	8.17324	7.51961		0.683072	0.86629	1	0.763328	0.956149	1
ctg03_AA_00371	2262	1175553	1177814	107.664	52.6121	51.3311	103.748		6.68262	5.77436	5.69631	6.69437		0.274083	0.264431	0.99529	0.976981	0.705864	0.701584
ctg03_AA_00372	888	1178713	1179600	0	0.0805979	0.043271	0		0	0.0584383	0.0486556	0		0.973697	1	NA	1	1	1
ctg03_AA_00373	966	1180971	1181936	115.583	29.8738	111.811	0.508846		6.77462	4.91872	6.87443	0.692476		0.079067	0.747965	0.0875324	0.0860135	0.201829	0.0840316
ctg03_AA_00374	1606	1182854	1184459	30.306	23.8508	22.5294	40.7056		5.00787	4.58499	4.44266	5.41984		0.574527	0.53777	0.910428	0.943584	0.740721	0.730247
ctg03_AA_00375	1763	1185133	1186895	22.2217	22.6058	15.8302	44.59		4.60264	4.50211	3.92282	5.52798		0.784833	0.508576	0.799226	0.643066	0.706563	0.621654
ctg03_AA_00376	3249	1187119	1190367	27.7862	44.0725	54.9357	52.4502		4.88497	5.50268	5.79946	5.7425		0.819446	0.618711	0.815537	0.763481	0.827986	0.897612
ctg03_AA_00377	2608	1194464	1197071	6.82556	13.1988	13.7639	8.65415		3.13851	3.68751	3.72589	3.45988		0.657657	0.609758	0.927524	0.953563	1	0.98507
ctg03_AA_00378	1122	1198324	1199445	5.21765	7.97068	5.30893	5.33341		2.83972	2.98143	2.51421	2.81555		0.864269	0.808435	1	0.627612	1	0.887896
ctg03_AA_00379	1372	1198354	1199725	10.96	9.1508	6.70701	4.13063		3.6979	3.17086	2.78303	2.48736		0.631987	0.42047	0.732599	0.70635	0.91558	0.982398
ctg03_AA_00380	4927	1200109	1205035	10.5437	11.1659	8.57714	5.68752		3.64743	3.44488	3.09781	2.89533		0.818898	0.606563	0.829037	0.72954	0.94452	1
ctg03_AA_00381	4255	1207336	1211590	2.76978	4.13038	7.14305	3.84665		2.12508	2.16929	2.86479	2.3986		0.880141	0.4358	0.902418	0.476858	0.892481	0.940181
ctg03_AA_00382	2724	1213230	1215953	2.75686	2.16123	2.92426	1.16514		2.1196	1.48012	1.89784	1.18916		0.614089	0.847347	0.772589	0.736948	0.974233	0.86386
ctg03_AA_00383	1121	1216149	1217269	2.15882	2.79556	3.86943	7.82959		1.83133	1.74729	2.17039	3.33305		1	0.745828	0.653934	0.733101	0.639933	0.709755
ctg03_AA_00384	952	1217584	1218535	25.7964	89.99	52.177	92.8959		4.78685	6.56717	5.73048	6.52908		0.271099	0.604852	0.646644	0.471269	0.864295	0.733763
ctg03_AA_00385	3088	1223336	1226423	39.285	93.4396	52.136	120.058		5.35314	6.62368	5.72805	6.87081		0.492024	0.967195	0.687445	0.435702	0.808721	0.669282
ctg03_AA_00386	1244	1228354	1229597	282.314	252.373	302.779	369.438		8.0923	8.06105	8.25905	8.47591		0.671589	0.838512	0.917451	0.802293	0.776658	0.831093
ctg03_AA_00387	1499	1230537	1232035	8.37013	8.99412	11.6728	7.04583		3.37763	3.14709	3.48731	3.1868		0.838201	0.925603	0.958202	0.738682	1	0.974389
ctg03_AA_00388	1390	1233855	1235244	183.851	97.9662	38.385	47.4713		7.43342	6.68481	5.24485	5.61216		0.317155	0.0481122	0.626171	0.21704	0.929367	0.828021
ctg03_AA_00389	874	1236517	1237390	14.9829	4.63115	8.28784	1.93719		4.09778	2.30799	3.05178	1.61767		0.132985	0.359389	0.472445	0.493821	0.905219	0.706513
ctg03_AA_00390	748	1239829	1240576	14.1319	58.4854	12.708	39.2853		4.01121	5.92517	3.60929	5.36086		0.206022	0.702007	0.71422	0.0573468	1	0.602106
ctg03_AA_00391	6003	1240766	1246768	3.45833	6.67165	10.2411	4.41258		2.36683	2.74544	3.31518	2.56679		0.656913	0.3449	0.925378	0.566325	1	0.872973
ctg03_AA_00392	2473	1247404	1249876	14.7676	19.1106	15.545	16.7305		4.07874	4.22812	3.90046	4.27934		0.998128	0.824044	0.958819	0.787227	0.907403	0.86543
ctg03_AA_00393	1516	1250483	1251998	5.19762	7.04792	10.7345	4.71665		2.83336	2.81587	3.3862	2.65622		0.964777	0.600747	0.980577	0.595914	1	0.882371
ctg03_AA_00394	662	1252461	1253122	39.6926	56.3247	36.85	88.0973		5.36497	5.8735	5.18214	6.46598		0.92081	0.717971	0.772316	0.582535	0.761819	0.661423
ctg03_AA_00395	1079	1254195	1255273	42.6564	51.3295	79.7219	40.1346		5.44807	5.73048	6.3479	5.39857		0.932572	0.666034	0.988736	0.554649	1	0.919127
ctg03_AA_00396	915	1259649	1260563	123.544	82.0575	131.226	149.653		6.87081	6.43438	7.15223	7.16591		0.452101	0.830954	0.939573	0.52982	0.724767	0.849498
ctg03_AA_00397	1811	1264627	1266437	18.1627	22.2293	28.4046	15.6798		4.33724	4.47866	4.78685	4.20343		0.948192	0.820198	0.964216	0.742371	1	0.94671
ctg03_AA_00398	6164	1266918	1273081	6.65604	9.692	9.68091	9.35903		3.10875	3.24732	3.24539	3.56462		0.896652	0.884589	0.897608	0.998455	0.88167	0.894483
ctg03_AA_00399	8925	1273223	1282147	9.55473	9.39503	10.4221	5.95271		3.53556	3.20637	3.34409	2.94976		0.753437	0.854531	0.869861	0.886335	1	0.956311
ctg03_AA_00400	1964	1284666	1286629	65.4978	74.4973	90.8561	42.4268		6.02313	6.2984	6.56396	5.46467		0.881176	0.926749	0.880968	0.786267	0.975586	0.896472
ctg03_AA_00401	1008	1287562	1288569	116.806	141.014	132.65	222.799		6.78766	7.20625	7.17433	7.71711		0.934862	0.890753	0.812652	0.937742	0.758406	0.748119
ctg03_AA_00402	2152	1289086	1291237	2.79336	5.10467	13.8641	1.5042		2.13613	2.42659	3.73538	1.40442		0.715493	0.141006	0.835194	0.202041	0.795385	0.490005
ctg03_AA_00403	4426	1291346	1295771	3.90137	4.6308	7.49607	2.07382		2.49659	2.30732	2.92153	1.68603		0.923007	0.649364	0.827348	0.531142	0.910886	0.743545
ctg03_AA_00404	2268	1295559	1297826	30.8269	49.7832	71.7957	65.1712		5.02609	5.6919	6.18907	6.03816		0.803961	0.494744	0.784793	0.619869	0.804334	0.911602
ctg03_AA_00405	2244	1298084	1300327	12.3837	1.09149	4.79238	0.157486		3.84841	0.888199	2.3916	0.312596		0.00760013	0.190694	0.159377	0.0972625	0.686205	0.289758
ctg03_AA_00406	1696	1301648	1303343	28.7681	27.7844	54.3837	14.2122		4.93095	4.80878	5.78164	4.07933		0.740019	0.656821	0.804299	0.37199	0.946098	0.72383
ctg03_AA_00407	1279	1305010	1306288	10.5941	17.0566	14.9322	17.4229		3.65579	4.06547	3.83835	4.32969		0.812906	0.915917	0.855027	0.867754	0.868306	0.844722
ctg03_AA_00408	945	1307780	1308724	25.1276	25.9246	31.6188	6.70724		4.7529	4.7127	4.94444	3.11647		0.799042	0.985247	0.638782	0.792907	0.751647	0.666772
ctg03_AA_00409	2284	1309487	1311770	18.4315	86.7537	15.7172	17.4301		4.35227	6.5075	3.91337	4.33037		0.152973	0.644472	0.990184	0.0291095	0.672079	0.857399
ctg03_AA_00410	2931	1316776	1319706	7.75978	9.71062	16.896	8.39255		3.28158	3.25274	4.02478	3.41803		0.968863	0.549535	0.972527	0.466348	0.911454	0.915869
ctg03_AA_00411	5380	1319872	1325251	9.35302	9.22078	7.341	11.0888		3.5086	3.17996	2.89507	3.76945		0.75722	0.57916	0.945827	0.766289	0.825995	0.776002
ctg03_AA_00412	1012	1325405	1326416	0.190602	0.642599	0.0890311	1.57082		0.284273	0.563941	0.10009	1.4351		0.638143	0.772737	0.523905	0.402389	0.713321	0.352984
ctg03_AA_00413	932	1326515	1327446	7.69798	11.3052	8.03311	11.3524		3.27147	3.46339	3.00822	3.80039		0.896855	0.828081	0.886716	0.681456	0.874367	0.796943
ctg03_AA_00414	899	1330860	1331758	77.8217	62.4157	92.5158	58.0904		6.2589	6.01544	6.58294	5.89215		0.587544	0.932611	0.921963	0.596841	0.891302	0.984009
ctg03_AA_00415	2047	1332130	1334176	25.4508	32.3564	22.1374	91.2318		4.7644	5.02406	4.42147	6.5075		0.981965	0.659996	0.647259	0.616376	0.623872	0.533057
ctg03_AA_00416	1314	1336030	1337343	6.68479	5.91992	10.7535	7.74053		3.11434	2.60424	3.3876	3.31862		0.683056	0.801885	0.953965	0.45537	0.809171	1
ctg03_AA_00417	860	1338565	1339424	13.1329	11.4008	4.85304	64.5329		3.92132	3.47683	2.40822	6.02943		0.66513	0.189439	0.57228	0.31886	0.47637	0.308205
ctg03_AA_00418	1293	1339705	1340997	281.756	119.191	50.3026	62.119		8.08423	6.9792	5.66657	5.97726		0.211066	0.0331714	0.58603	0.254731	0.9503	0.828386
ctg03_AA_00419	2430	1341144	1343573	34.8213	36.7809	49.5688	22.8302		5.19056	5.22288	5.65258	4.66797		0.815715	0.903322	0.884547	0.685995	0.999912	0.892472
ctg03_AA_00420	4300	1345545	1349844	13.8946	22.0178	23.4589	10.6482		3.99136	4.4588	4.50014	3.72298		0.820769	0.751583	0.9296	0.929126	0.929034	0.888189
ctg03_AA_00421	692	1356064	1356755	5.90756	7.17436	7.09027	4.68138		2.98029	2.83426	2.85522	2.64632		0.951643	0.952091	0.946072	0.996767	1	1
ctg03_AA_00422	1522	1356507	1358028	16.0001	10.0102	6.1051	14.8599		4.18701	3.29126	2.66872	4.13601		0.42144	0.185263	0.985323	0.538006	0.775891	0.658893
ctg03_AA_00423	2351	1359668	1362018	11.6334	6.46569	6.96497	6.75852		3.7719	2.70198	2.83497	3.12787		0.353034	0.397997	0.851163	0.923443	0.863373	0.894959
ctg03_AA_00424	2778	1359668	1362445	15.0409	8.85811	9.12898	8.06466		4.10319	3.12624	3.16984	3.36336		0.381468	0.402424	0.827728	0.966833	0.897992	0.920193
ctg03_AA_00425	2459	1362122	1364580	26.5274	23.9934	27.3448	24.0448		4.82299	4.59844	4.72804	4.73518		0.684065	0.804715	0.977927	0.858822	0.872161	0.920715
ctg03_AA_00426	4144	1365380	1369523	11.1154	12.7662	10.9934	8.549		3.71416	3.6407	3.4113	3.44539		0.890773	0.768972	0.930773	0.845758	1	1
ctg03_AA_00427	2532	1372354	1374885	6.2871	6.40881	12.4254	9.89194		3.04302	2.69416	3.57526	3.6317		0.79169	0.626379	0.867062	0.391714	0.76663	1
ctg03_AA_00428	408	1375179	1375586	5.01497	4.63882	6.21385	2.40954		2.79151	2.31001	2.68904	1.85008		0.760474	0.981638	0.818168	0.773482	0.974428	0.867008
ctg03_AA_00429	1514	1375313	1376826	50.3153	33.6676	40.2234	30.1225		5.66657	5.08916	5.32154	5.02937		0.457674	0.592049	0.858611	0.810595	0.901822	1
ctg03_AA_00430	3930	1377041	1380970	12.6987	11.4301	14.278	6.74997		3.87987	3.47916	3.77496	3.12423		0.680399	0.882389	0.82479	0.764349	0.986418	0.900765
ctg03_AA_00431	2805	1382262	1385066	0.593973	1.42677	0.808219	2.75045		0.768287	1.0874	0.845937	1.98671		0.594586	0.971277	0.6014	0.595448	0.726917	0.594316
ctg03_AA_00432	2063	1385704	1387766	1.96955	2.65331	2.94396	2.12665		1.73902	1.69818	1.90324	1.71009		0.974206	0.875723	0.9763	0.905199	0.93496	1
ctg03_AA_00433	4831	1391033	1395863	2.12043	4.24226	3.70042	4.58546		1.81097	2.20517	2.12567	2.62029		0.636263	0.732592	0.780716	0.864469	0.854	0.828819
ctg03_AA_00434	3689	1395945	1399633	18.5075	20.2123	23.5066	15.5752		4.3575	4.32152	4.5037	4.19655		0.845319	0.993001	0.956492	0.83656	1	0.999545
ctg03_AA_00435	1476	1400730	1402205	51.6372	30.7771	35.2984	6.06846		5.69849	4.96286	5.12627	2.97692		0.383536	0.47599	0.444291	0.852679	0.670644	0.605659
ctg03_AA_00436	1724	1402550	1404273	36.6299	41.9291	51.6806	16.6919		5.25951	5.41114	5.70819	4.2753		0.887601	0.9118	0.781251	0.777028	0.873155	0.786703
ctg03_AA_00437	6511	1404630	1411140	29.2343	17.1937	22.0062	3.34082		4.95484	4.07758	4.41475	2.21508		0.375064	0.545037	0.438307	0.739443	0.66597	0.571348
ctg03_AA_00438	1486	1412496	1413981	0.164726	0.537448	1.21188	1.25314		0.239514	0.475699	1.12089	1.25468		0.654222	0.239737	0.543261	0.54681	0.726047	0.894419
ctg03_AA_00439	1655	1414209	1415863	3.1875	5.76685	6.55394	4.53246		2.27128	2.56679	2.75824	2.60352		0.727354	0.610874	0.897808	0.873101	1	1
ctg03_AA_00440	3638	1417597	1421234	188.837	108.46	161.549	61.5689		7.48128	6.86261	7.48389	5.96219		0.357781	0.643211	0.687596	0.587622	0.974355	0.835189
ctg03_AA_00441	1215	1422265	1423479	15.3984	10.8557	19.9129	9.60491		4.13601	3.40293	4.25579	3.59827		0.507145	0.992301	0.872348	0.440727	0.906743	0.90874
ctg03_AA_00442	2926	1423243	1426168	4.0852	7.57132	14.1743	7.5396		2.55418	2.91118	3.76339	3.28808		0.694611	0.267567	0.82327	0.410098	0.874631	0.935977
ctg03_AA_00443	1269	1426955	1428223	12.1851	15.4153	11.9167	13.3617		3.82701	3.91533	3.52001	4.00834		0.979072	0.765978	0.968921	0.74692	0.911117	0.855963
ctg03_AA_00444	3972	1428619	1432590	8.70736	10.0659	9.16927	14.2896		3.42847	3.30057	3.1764	4.08546		0.897751	0.825664	0.854717	0.906311	0.785448	0.768219
ctg03_AA_00445	532	1432882	1433413	64.4495	34.6648	57.8032	18.0664		5.99774	5.12748	5.87498	4.38116		0.332799	0.688031	0.650546	0.507831	0.953878	0.779642
ctg03_AA_00446	1384	1433204	1434587	181.312	101.773	156.164	58.3797		7.40179	6.7379	7.43715	5.89882		0.346885	0.649942	0.684762	0.564025	0.977896	0.830034
ctg03_AA_00447	2097	1436238	1438334	6.32464	9.3123	14.2862	14.6377		3.0507	3.19421	3.77527	4.11737		0.890836	0.526708	0.762072	0.577469	0.761869	0.879186
ctg03_AA_00448	2037	1439810	1441846	566.929	312.482	467.393	511.876		9.18233	8.36199	8.78286	8.97504		0.334455	0.61319	0.976483	0.583587	0.749446	0.860034
ctg03_AA_00449	3737	1441745	1445481	28.3115	46.1876	43.7535	10.2666		4.90699	5.58148	5.45453	3.67614		0.794944	0.829308	0.717523	0.94527	0.701799	0.691838
ctg03_AA_00450	1266	1446855	1448120	12.3657	11.1134	5.47986	10.4523		3.84529	3.4366	2.55062	3.69915		0.689436	0.253366	0.959163	0.393803	0.890642	0.721383
ctg03_AA_00451	2883	1450302	1453184	2.86543	3.68022	7.06001	4.57796		2.16148	2.03724	2.85099	2.61867		0.993905	0.474308	0.864555	0.41437	0.821388	0.99493
ctg03_AA_00452	1665	1453349	1455013	12.2781	16.6102	12.1684	12.6695		3.8353	4.02435	3.54568	3.94111		0.963699	0.774192	1	0.688914	1	0.875166
ctg03_AA_00453	1073	1455296	1456368	0.234108	0.837371	0.607519	3.10019		0.341061	0.710541	0.665508	2.12297		0.586819	0.721808	0.412408	0.854044	0.607211	0.523965
ctg03_AA_00454	1153	1456430	1457582	23.4603	29.9176	56.7897	34.6201		4.66447	4.91962	5.85081	5.20432		0.985134	0.470395	0.884253	0.39455	0.835819	0.97549
ctg03_AA_00455	3610	1458231	1461840	3.85137	4.10532	4.94085	5.26946		2.48178	2.16179	2.43109	2.7968		0.831231	0.999807	0.90646	0.812487	0.812074	0.869114
ctg03_AA_00456	2859	1462811	1465669	3.7307	0.775844	0.0850065	0.323036		2.44659	0.666245	0.0960465	0.509581		0.0676956	0.000528845	0.400685	0.11262	0.923603	0.649894
ctg03_AA_00457	2411	1465965	1468375	2.10079	3.78367	2.20102	2.14083		1.8052	2.07394	1.61767	1.71735		0.730985	0.835466	1	0.520863	0.978744	0.897371
ctg03_AA_00458	8308	1468714	1477021	9.44322	12.6842	10.3517	5.3869		3.51831	3.62775	3.32807	2.8276		0.968837	0.859113	0.844664	0.788291	0.891354	0.92895
ctg03_AA_00459	1218	1477261	1478478	28.6494	11.606	22.9773	13.8407		4.92261	3.50227	4.47009	4.04791		0.204703	0.597974	0.798456	0.381066	0.830379	0.973018
ctg03_AA_00460	2477	1478656	1481132	12.7448	9.02363	27.0498	87.1451		3.8832	3.15255	4.71051	6.44992		0.502504	0.56674	0.496964	0.154861	0.372212	0.58934
ctg03_AA_00461	1662	1481535	1483196	32.7215	11.3138	102.778	387.851		5.10629	3.46408	6.74014	8.59162		0.150261	0.310353	0.387823	0.0063938	0.192351	0.552592
ctg03_AA_00462	1318	1483652	1484969	6.69259	1.42925	15.896	13.6283		3.11595	1.08898	3.93338	4.02606		0.0766375	0.496127	0.797426	0.00652141	0.385123	0.928649
ctg03_AA_00463	1660	1486004	1487663	1.20212	0.734619	1.52412	3.12092		1.28931	0.631881	1.29768	2.13087		0.518787	1	0.740529	0.502406	0.560174	0.710589
ctg03_AA_00464	2576	1488936	1491511	3.95121	3.29168	7.18953	5.95931		2.50892	1.92326	2.87431	2.95104		0.64207	0.701158	0.880223	0.338524	0.732741	0.938569
ctg03_AA_00465	4849	1492209	1497057	1.87225	9.24723	8.36707	1.12349		1.68819	3.18316	3.06276	1.16441		0.145935	0.168995	0.862963	0.897867	0.540793	0.540887
ctg03_AA_00466	1822	1497749	1499570	120.14	77.2488	38.5121	49.8481		6.82765	6.35322	5.25093	5.67409		0.427933	0.123555	0.754096	0.35596	1	0.815862
ctg03_AA_00467	1909	1500018	1501926	295.848	274.145	118.056	1.47497		8.16654	8.18406	6.97323	1.38926		0.701416	0.189925	0.0902126	0.262348	0.0972267	0.146936
ctg03_AA_00468	4109	1502735	1506843	19.5027	33.176	34.1159	17.3873		4.42504	5.06445	5.07392	4.32548		0.758366	0.720549	0.973065	0.966925	0.951885	0.922498
ctg03_AA_00469	6458	1506927	1513384	12.1042	20.5738	10.9737	7.28848		3.82064	4.34827	3.40894	3.24079		0.759268	0.693567	0.860173	0.404315	0.83805	1
ctg03_AA_00470	1194	1513709	1514902	40.7826	22.1658	26.8746	11.1887		5.39893	4.47134	4.70213	3.7821		0.335067	0.454197	0.644004	0.799535	0.94373	0.864473
ctg03_AA_00471	1475	1515357	1516831	26.4908	18.8971	31.9856	6.39493		4.82177	4.21234	4.96408	3.04935		0.506881	0.947648	0.612294	0.490696	0.829772	0.649149
ctg03_AA_00472	2546	1518467	1521012	61.8853	11.5009	5.42679	0.215266		5.94001	3.49104	2.53711	0.380869		0.0375706	0.00565905	0.0782946	0.342539	0.218073	0.311678
ctg03_AA_00473	1951	1521569	1523519	4.28693	6.66575	9.29653	2.35753		2.61097	2.74419	3.19479	1.82567		0.849774	0.567287	0.841288	0.676708	0.848981	0.723326
ctg03_AA_00474	740	1523974	1524713	27.9061	43.6185	60.6283	49.062		4.88954	5.48308	5.95097	5.65258		0.83673	0.551985	0.836143	0.662994	0.843409	1
ctg03_AA_00475	2548	1525154	1527701	0.715696	1.5178	1.99539	3.28945		0.892242	1.14024	1.53098	2.19633		0.655027	0.452132	0.598568	0.766514	0.696599	0.76028
ctg03_AA_00476	669	1528073	1528741	0.418526	0.840314	0.992517	0		0.583158	0.713133	0.983261	0		0.82677	0.717986	0.659748	0.92819	0.652851	0.518712
ctg03_AA_00477	836	1529381	1530216	18.0535	15.3015	14.0463	35.2048		4.32969	3.90279	3.75037	5.22371		0.640904	0.581122	0.807804	0.918443	0.67285	0.651041
ctg03_AA_00478	2120	1532193	1534312	8.23371	13.6883	7.84698	9.10269		3.35702	3.74092	2.98143	3.52745		0.783302	0.742291	0.966357	0.474939	1	0.846446
ctg03_AA_00479	2090	1534377	1536466	4.01033	5.70954	8.43616	4.30244		2.5307	2.55427	3.07447	2.53626		0.923261	0.587463	0.976242	0.622794	1	0.925979
ctg03_AA_00480	1476	1536647	1538122	195.505	126.285	125.266	31.1934		7.54785	7.05553	7.07016	5.06969		0.430326	0.429538	0.508893	0.994566	0.731606	0.708593
ctg03_AA_00481	1366	1541454	1542819	11.0524	4.27381	5.25971	151.775		3.70639	2.21499	2.49659	7.19479		0.20051	0.283587	0.362408	0.807317	0.189286	0.201284
ctg03_AA_00482	3005	1543246	1546250	4.37202	2.74679	3.68885	4.78475		2.63608	1.72658	2.12241	2.67631		0.438234	0.647856	0.969685	0.718589	0.740845	0.818141
ctg03_AA_00483	2771	1546308	1549078	20.5452	19.3948	16.4283	39.6276		4.49479	4.24953	3.98395	5.36976		0.71983	0.592674	0.809795	0.828795	0.697982	0.658501
ctg03_AA_00484	3306	1549346	1552651	4.88909	6.72682	7.11671	3.00677		2.76149	2.75596	2.85894	2.0846		0.952234	0.890733	0.871134	0.943273	0.913552	0.872814
ctg03_AA_00485	1699	1558124	1559822	7.47271	7.59771	8.86744	4.81392		3.23446	2.91794	3.13432	2.68847		0.792822	0.93481	0.882583	0.845217	1	0.944651
ctg03_AA_00486	513	1563848	1564360	2.00599	8.17535	9.32077	8.7011		1.75754	3.01985	3.19713	3.4682		0.307878	0.230659	0.620944	0.886627	0.865379	0.909786
ctg03_AA_00487	3026	1566656	1569681	347.804	135.875	337.574	186.912		8.40421	7.15588	8.4156	7.48765		0.181055	0.749911	0.827019	0.223168	0.79185	0.946727
ctg03_AA_00488	1681	1570002	1571682	4.99808	5.6682	6.4506	3.22349		2.78949	2.54602	2.73862	2.17693		0.886797	0.995223	0.883791	0.871595	0.980032	0.921345
ctg03_AA_00489	1687	1571743	1573429	8.78876	17.3525	15.0355	11.9635		3.43792	4.09157	3.84912	3.86714		0.642514	0.746224	0.907708	0.855353	1	1
ctg03_AA_00490	2226	1575321	1577546	4.0218	11.2594	7.8374	2.48388		2.53447	3.45849	2.97848	1.87896		0.401522	0.643797	0.87158	0.64329	0.706248	0.785983
ctg03_AA_00491	1196	1580332	1581527	0.149052	0.172909	0.39453	0		0.219034	0.134664	0.452768	0		1	0.773655	0.861105	0.765271	0.977482	0.723448
ctg03_AA_00492	942	1583898	1584839	11.5464	14.84	12.9014	31.5405		3.76405	3.86005	3.63259	5.08466		0.993133	0.881281	0.718151	0.862818	0.690767	0.656847
ctg03_AA_00493	892	1585193	1586084	23.6512	4.18102	4.75981	39.0535		4.67443	2.18702	2.38314	5.35106		0.0403183	0.052113	0.853273	0.889627	0.382942	0.39378
ctg03_AA_00494	710	1586819	1587528	0.393388	0.313743	0.949394	1.57946		0.552774	0.281351	0.954262	1.44121		0.857313	0.71899	0.681009	0.575249	0.609526	0.79274
ctg03_AA_00495	1884	1588032	1589915	37.0908	24.6309	40.0189	21.8393		5.27425	4.64205	5.31519	4.60236		0.452387	0.845066	0.853818	0.516805	0.904165	0.943079
ctg03_AA_00496	1313	1590140	1591452	0.509344	0.801895	0.453176	5.2279		0.683139	0.682007	0.518874	2.79027		0.91882	0.840929	0.437488	0.741029	0.477137	0.355868
ctg03_AA_00497	1188	1591770	1592957	0.584081	1.33396	0.773011	10.6764		0.75868	1.03958	0.817507	3.72589		0.689975	1	0.328934	0.688264	0.4226	0.313344
ctg03_AA_00498	1167	1593303	1594469	2.13221	4.97828	10.3883	3.28518		1.81732	2.39091	3.33556	2.19436		0.574819	0.17293	0.882041	0.384191	1	0.790111
ctg03_AA_00499	842	1595387	1596228	17.0461	7.31523	13.4858	20.2498		4.26393	2.85767	3.70042	4.50659		0.246997	0.599794	0.946501	0.470515	0.63643	0.780496
ctg03_AA_00500	2995	1596625	1599619	40.7272	22.356	26.7622	6.88906		5.39641	4.48811	4.69484	3.1533		0.334541	0.447606	0.522958	0.806704	0.79789	0.719296
ctg03_AA_00501	805	1601270	1602074	3.77533	8.75026	3.38241	12.8693		2.46081	3.11048	2.03956	3.95893		0.557712	0.729739	0.666683	0.291949	0.781686	0.560575
ctg03_AA_00502	1935	1602584	1604518	27.6679	227.694	214.655	4.85758		4.87722	7.91362	7.82485	2.70119		0.0455123	0.0491779	0.533827	0.939623	0.213262	0.205509
ctg03_AA_00503	2670	1605003	1607672	3.87704	17.9025	15.8645	5.56496		2.4896	4.13424	3.92644	2.86848		0.167283	0.20079	0.893567	0.876446	0.801799	0.812645
ctg03_AA_00504	636	1607519	1608154	0	0.0589277	0	0		0	0.0362162	0	0		1	NA	NA	1	1	NA
ctg03_AA_00505	2743	1608667	1611409	21.5294	102.942	25.0615	5.74109		4.56415	6.75623	4.59402	2.9085		0.147736	0.913575	0.635762	0.0663687	0.361378	0.685597
ctg03_AA_00506	288	1611464	1611751	93.844	75.7797	173.682	87.926		6.50264	6.32771	7.57796	6.46337		0.601465	0.677713	0.988061	0.283037	0.836602	0.921654
ctg03_AA_00507	677	1611501	1612177	56.6129	56.3299	104.888	51.655		5.81352	5.87498	6.77814	5.72205		0.766383	0.674358	0.980095	0.410217	0.895592	0.912886
ctg03_AA_00508	1833	1611709	1613541	22.0432	20.7054	15.6	28.6566		4.59538	4.35776	3.90468	4.95793		0.716729	0.503222	0.919734	0.712691	0.791369	0.726332
ctg03_AA_00509	4518	1613768	1618285	2.65732	8.72205	10.1591	6.16004		2.08188	3.10676	3.30339	2.99954		0.307353	0.225449	0.761701	0.837282	1	0.974267
ctg03_AA_00510	1207	1618809	1620015	108.874	99.4156	80.6196	102.796		6.70634	6.70828	6.36834	6.68481		0.690376	0.532183	0.9895	0.781735	0.863781	0.81973
ctg03_AA_00511	911	1620262	1621172	14.7122	18.9283	25.2021	8.27517		4.07139	4.21429	4.6025	3.40275		0.993923	0.745334	0.843509	0.709539	0.904033	0.794745
ctg03_AA_00512	3308	1621295	1624602	3.35818	6.08402	6.70055	7.20155		2.32982	2.6345	2.7812	3.22702		0.713756	0.620937	0.782526	0.897934	0.830917	0.866357
ctg03_AA_00513	2234	1623664	1625897	3.82183	7.93482	6.8961	3.95507		2.47448	2.97686	2.81587	2.42846		0.610744	0.707357	1	0.862256	0.941209	0.960079
ctg03_AA_00514	1869	1626023	1627891	107.072	2.68922	9.80457	16.6022		6.6704	1.71009	3.25663	4.27063		0.000181862	0.00621763	0.502744	0.117634	0.461755	0.747753
ctg03_AA_00515	1385	1629163	1630547	32.4163	1.14199	3.67864	40.8486		5.09268	0.918132	2.1196	5.42297		0.000623064	0.0122584	0.928566	0.236879	0.191752	0.338081
ctg03_AA_00516	1728	1630882	1632609	49.2741	13.1566	12.8466	31.8693		5.6323	3.68384	3.62775	5.09518		0.086136	0.081487	0.880654	0.979522	0.659894	0.652556
ctg03_AA_00517	1161	1634563	1635723	5.78798	9.03863	8.68272	9.50255		2.95551	3.15496	3.10967	3.58499		0.843518	0.86431	0.856612	0.964642	0.862197	0.862831
ctg03_AA_00518	1374	1636205	1637578	13.8583	46.5755	13.7412	100.161		3.98905	5.59354	3.72415	6.64848		0.293409	0.777637	0.485673	0.119879	0.686182	0.413779
ctg03_AA_00519	2471	1642953	1645423	15.4613	8.06907	42.8974	8.0464		4.14147	3.00417	5.42557	3.36116		0.316234	0.381612	0.819465	0.0339897	0.874908	0.628368
ctg03_AA_00520	632	1645749	1646380	63.5724	74.3087	93.7591	99.5164		5.97357	6.28842	6.59897	6.6316		0.906648	0.872017	0.867546	0.754007	0.799197	0.868965
ctg03_AA_00521	3385	1646611	1649995	27.7155	61.5827	43.2056	16.4854		4.8797	5.99097	5.43437	4.26453		0.54256	0.821691	0.856717	0.636821	0.755486	0.836235
ctg03_AA_00522	4553	1652885	1657437	7.56693	10.8166	18.0079	17.1198		3.2508	3.39684	4.10376	4.30624		0.913627	0.481819	0.766912	0.495703	0.758602	0.898995
ctg03_AA_00523	2464	1661184	1663647	9.0192	17.9304	9.02833	21.7647		3.46972	4.13601	3.1574	4.59597		0.632719	0.782073	0.749968	0.371683	0.823626	0.659301
ctg03_AA_00524	2535	1664611	1667145	8.77473	11.9921	16.8714	7.09645		3.4366	3.54587	4.02168	3.19809		0.955122	0.647641	0.946225	0.653249	0.988087	0.867052
ctg03_AA_00525	542	1667364	1667905	154.876	155.157	144.277	75.323		7.18278	7.35562	7.28673	6.24555		0.769866	0.716572	0.799334	0.925987	0.93043	0.930075
ctg03_AA_00526	2048	1670090	1672137	2.57351	7.48599	11.9385	4.76141		2.03981	2.89023	3.52185	2.67118		0.386935	0.162795	0.824698	0.544274	1	0.851734
ctg03_AA_00527	2516	1672400	1674915	1.89784	4.52995	3.00941	1.13981		1.70158	2.27953	1.92936	1.17447		0.528343	0.827102	0.869858	0.628648	0.755565	0.847247
ctg03_AA_00528	1267	1675897	1677163	0.0475452	0.206832	1.35473	3.4964		0.0745486	0.177787	1.20837	2.27343		0.800987	0.0809161	0.208036	0.231505	0.336347	0.663335
ctg03_AA_00529	2268	1677896	1680163	6.60954	9.29514	12.4026	6.98354		3.09933	3.19069	3.57251	3.17603		0.929664	0.667214	1	0.703398	1	0.953035
ctg03_AA_00530	418	1680360	1680777	391.056	132.877	136.986	191.984		8.58845	7.12839	7.21414	7.52871		0.140873	0.149788	0.801822	0.965687	0.781183	0.795582
ctg03_AA_00531	2027	1680916	1682942	0.265901	2.01902	0.316155	0.612976		0.393446	1.40489	0.379591	0.773589		0.204162	1	0.830579	0.169436	0.851716	0.795092
ctg03_AA_00532	3217	1682631	1685847	4.67159	5.8377	8.51696	3.02005		2.71248	2.57969	3.08687	2.09198		0.968245	0.692747	0.882796	0.623187	0.951451	0.817096
ctg03_AA_00533	1306	1686170	1687475	32.5831	33.1002	39.4013	37.4481		5.0993	5.06168	5.29095	5.29775		0.783414	0.948625	0.954734	0.814541	0.841448	0.899293
ctg03_AA_00534	510	1687802	1688311	19.614	11.3457	27.111	11.113		4.4313	3.4682	4.71412	3.77397		0.397212	0.934711	0.847177	0.292701	0.883748	0.863084
ctg03_AA_00535	1027	1692958	1693984	1.45902	6.20604	4.54346	2.40781		1.45321	2.65899	2.33426	1.84806		0.24958	0.387348	0.865846	0.722553	0.879365	0.943848
ctg03_AA_00536	2872	1694098	1696969	1.04984	10.1951	0.520567	2.02737		1.17561	3.31826	0.582313	1.65938		0.0370341	0.368914	0.816067	0.000880643	0.67519	0.561898
ctg03_AA_00537	2269	1697031	1699299	22.1896	32.9223	15.849	20.92		4.60094	5.04957	3.92521	4.54817		0.879676	0.508979	0.989299	0.337227	1	0.811195
ctg03_AA_00538	1130	1699740	1700869	3.76392	11.1585	3.16901	1.94426		2.45693	3.44219	1.97841	1.62101		0.386469	0.673502	0.828395	0.142695	0.650914	0.987418
ctg03_AA_00539	3840	1703608	1707447	2.79882	6.18183	4.91193	12.9412		2.13823	2.65336	2.42199	3.96724		0.558584	0.726422	0.586641	0.769059	0.693296	0.638074
ctg03_AA_00540	3824	1707151	1710974	7.48055	17.4411	6.72041	11.1124		3.23564	4.09906	2.78596	3.77353		0.51115	0.690152	0.882502	0.215496	1	0.753302
ctg03_AA_00541	2311	1708957	1711267	12.6126	30.8498	12.038	21.8168		3.87137	4.96408	3.53441	4.60023		0.4762	0.739747	0.840011	0.218865	1	0.729676
ctg03_AA_00542	1230	1711471	1712700	3.79918	5.20123	4.09728	8.92559		2.46751	2.44589	2.23551	3.50273		0.962264	0.867106	0.762938	0.798729	0.747998	0.691829
ctg03_AA_00543	2415	1713035	1715449	8.59885	5.34004	4.85614	9.78895		3.41218	2.48107	2.4099	3.61962		0.419776	0.365578	0.957843	0.90957	0.726137	0.704793
ctg03_AA_00544	1456	1715650	1717105	7.49067	12.9388	5.88574	18.5305		3.23907	3.6613	2.62613	4.40426		0.755296	0.596276	0.744684	0.329228	0.784394	0.597963
ctg03_AA_00545	533	1717330	1717862	21.6493	24.6464	19.6011	11.149		4.57112	4.64243	4.23167	3.77799		0.889135	0.706831	0.82024	0.782141	0.916369	0.959633
ctg03_AA_00546	807	1718062	1718868	144.068	124.124	118.553	72.6181		7.08434	7.02325	6.98511	6.18263		0.643254	0.613818	0.809299	0.9544	0.98341	0.97687
ctg03_AA_00547	1232	1720307	1721538	21.9617	18.6571	16.6026	6.50618		4.58898	4.18979	3.99732	3.07582		0.638914	0.555675	0.665837	0.884646	0.838704	0.848147
ctg03_AA_00548	1820	1721736	1723555	8.68229	6.91183	3.42246	2.2459		3.4237	2.79037	2.04646	1.77701		0.593409	0.203834	0.632695	0.394353	0.822008	1
ctg03_AA_00549	442	1727430	1727871	22.035	18.739	32.2452	6.02178		4.59438	4.19646	4.97784	2.96343		0.651523	0.8841	0.650492	0.49858	0.824129	0.637047
ctg03_AA_00550	1966	1732379	1734344	7.10705	15.3224	15.2146	8.15576		3.18255	3.90596	3.86792	3.37953		0.573573	0.564466	0.955919	0.996443	0.957818	0.938701
ctg03_AA_00551	2394	1734503	1736896	10.1993	15.5972	15.1251	6.36101		3.61129	3.93338	3.86178	3.04322		0.854004	0.86799	0.87116	0.971187	0.880925	0.866502
ctg03_AA_00552	1467	1737868	1739334	0.377859	0.913207	0.274556	0		0.534229	0.767344	0.333718	0		0.689811	0.77153	0.56824	0.463036	0.493884	0.78138
ctg03_AA_00553	1276	1742265	1743540	16.4341	17.4676	10.2089	52.1995		4.21766	4.10068	3.3092	5.73353		0.825632	0.423639	0.678547	0.497555	0.612264	0.487189
ctg03_AA_00554	1218	1748023	1749240	0.707323	1.70774	2.54404	1.65911		0.883297	1.24453	1.75875	1.48301		0.603597	0.344341	0.778737	0.682308	0.892763	1
ctg03_AA_00555	3362	1749830	1753191	3.21976	20.5794	1.15839	0.0528458		2.28278	4.34879	1.08282	0.175076		0.0865912	0.192283	0.206435	0.000927071	0.0781962	0.413787
ctg03_AA_00556	3188	1753711	1756898	23.4693	52.9722	26.6538	8.47783		4.66493	5.78493	4.68879	3.43145		0.532188	0.891705	0.717183	0.364031	0.610095	0.782872
ctg03_AA_00557	1320	1757299	1758618	30.6529	51.6088	42.6092	66.173		5.0206	5.74364	5.41272	6.05735		0.768555	0.92554	0.779342	0.801176	0.809671	0.768459
ctg03_AA_00558	937	1758760	1759696	35.4462	42.867	58.1537	34.0548		5.21831	5.45555	5.8822	5.18435		0.937562	0.778184	0.994901	0.683495	1	0.963994
ctg03_AA_00559	3649	1762795	1766443	42.768	34.5305	41.5783	62.0267		5.45259	5.12201	5.37774	5.97458		0.590785	0.752085	0.888544	0.799447	0.727754	0.778489
ctg03_AA_00560	1088	1766564	1767651	10.0083	9.84522	15.7015	15.8544		3.5892	3.26689	3.91165	4.21766		0.765929	0.822933	0.865798	0.555362	0.75788	0.883866
ctg03_AA_00561	3105	1768911	1772015	2.98322	7.2295	5.62319	2.90369		2.1971	2.84373	2.57728	2.04562		0.49386	0.668892	0.999783	0.74861	0.878337	0.928904
ctg03_AA_00562	1820	1772617	1774436	1.53284	5.36178	3.20008	2.49878		1.50069	2.48619	1.98839	1.88398		0.316732	0.625028	0.86455	0.545954	0.926635	1
ctg03_AA_00563	1342	1774755	1776096	3.01987	4.87479	6.68927	9.7288		2.20704	2.3671	2.77876	3.61172		0.826095	0.563268	0.679402	0.703456	0.70975	0.788739
ctg03_AA_00564	1646	1776013	1777658	5.22938	13.6802	8.24714	7.05739		2.84273	3.73975	3.04593	3.18957		0.447686	0.821769	0.911399	0.524016	0.950301	0.930042
ctg03_AA_00565	1815	1781158	1782972	38.6868	27.2766	31.1188	10.8914		5.33317	4.78249	4.92261	3.74765		0.493482	0.596936	0.649921	0.858362	0.874729	0.811378
ctg03_AA_00566	2411	1783060	1785470	30.4958	38.3655	35.0255	23.08		5.01372	5.28956	5.11404	4.68597		0.972452	0.901488	0.926028	0.906425	0.991264	0.998094
ctg03_AA_00567	5434	1785584	1791017	15.221	20.8723	30.7979	20.3526		4.12159	4.36929	4.91029	4.51255		0.950126	0.600608	0.91157	0.59869	0.878924	0.99866
ctg03_AA_00568	2629	1788768	1791396	3.45934	6.39064	7.64776	14.2999		2.3671	2.69057	2.94317	4.08678		0.704608	0.549873	0.614619	0.817792	0.679391	0.72284
ctg03_AA_00569	1756	1793835	1795590	21.4302	21.1649	14.2445	4.50865		4.55988	4.3931	3.77077	2.59269		0.759237	0.460175	0.577114	0.606184	0.693204	0.783352
ctg03_AA_00570	3161	1796344	1799504	75.971	93.48	40.27	17.7811		6.23328	6.62558	5.32523	4.3575		0.951859	0.317145	0.601115	0.263088	0.656268	0.879796
ctg03_AA_00571	1701	1800338	1802038	1.97483	4.31337	8.28287	0.991124		1.74091	2.22362	3.0507	1.07341		0.611137	0.220333	0.829152	0.435297	0.745036	0.529057
ctg03_AA_00572	692	1802315	1803006	0	0	0	0		0	0	0	0		NA	NA	NA	NA	NA	NA
ctg03_AA_00573	861	1803630	1804490	176.123	136.527	129.283	110.129		7.37248	7.16591	7.11488	6.77212		0.560054	0.525532	0.870761	0.945027	0.928922	0.929438
ctg03_AA_00574	1846	1804702	1806547	4.33039	4.58285	6.86079	2.37601		2.6258	2.29383	2.80991	1.83386		0.828887	0.816285	0.838589	0.614336	0.95536	0.813421
ctg03_AA_00575	852	1806669	1807520	357.309	94.656	21.6688	0.855808		8.44673	6.63733	4.3869	0.958089		0.082252	0.00202038	0.0629629	0.0601371	0.137031	0.300087
ctg03_AA_00576	4047	1809185	1813231	2.94207	4.97861	9.23648	5.13884		2.18164	2.39134	3.1868	2.767		0.770169	0.317341	0.838343	0.417586	0.865518	0.949233
ctg03_AA_00577	3786	1813139	1816924	0.180748	0.629037	0.580869	1.21003		0.267047	0.548621	0.641881	1.22018		0.436957	0.455859	0.526441	0.949787	0.731531	0.710228
ctg03_AA_00578	2676	1817327	1820002	20.2139	25.8643	40.4253	14.5494		4.47009	4.70723	5.3313	4.10767		0.987804	0.610685	0.911649	0.54807	0.972472	0.81873
ctg03_AA_00579	560	1820051	1820610	0	0.2677	0.215582	0		0	0.243771	0.263285	0		0.685875	0.725356	NA	0.98483	0.977482	0.976375
ctg03_AA_00580	1682	1821563	1823244	13.697	14.1216	27.3935	13.1007		3.97559	3.79016	4.73179	3.98023		0.798212	0.61361	0.993787	0.383405	0.89286	0.904438
ctg03_AA_00581	1383	1823436	1824818	16.9502	19.7902	13.594	7.28215		4.25579	4.28869	3.71093	3.23922		0.906822	0.600015	0.766255	0.628961	0.852397	0.9395
ctg03_AA_00582	2226	1824983	1827208	2.09291	3.09006	4.31334	7.39795		1.80137	1.85552	2.28583	3.26672		0.898417	0.615853	0.65566	0.689803	0.667792	0.746582
ctg03_AA_00583	2979	1827633	1830611	50.8175	29.4105	28.9694	23.7547		5.68146	4.90102	4.81994	4.72097		0.364058	0.358549	0.787704	0.98728	0.928609	0.940158
ctg03_AA_00584	3346	1831779	1835124	17.2441	15.3065	24.7393	19.9739		4.27948	3.90376	4.57348	4.49562		0.668423	0.896475	0.952348	0.51967	0.805504	1
ctg03_AA_00585	2409	1835444	1837852	30.92	32.8169	16.2848	40.6863		5.02861	5.04555	3.96989	5.41843		0.820562	0.318072	0.916183	0.358847	0.818156	0.650338
ctg03_AA_00586	2777	1838480	1841256	11.8333	20.9205	17.6438	11.9387		3.79311	4.37273	4.07688	3.86508		0.727675	0.862721	1	0.823948	0.976635	1
ctg03_AA_00587	2108	1844067	1846174	44.7119	29.7367	20.7807	17.1907		5.51442	4.91558	4.322	4.31283		0.451937	0.254558	0.733361	0.636865	0.980199	0.937943
ctg03_AA_00588	1473	1846551	1848023	11.9461	17.0632	22.1568	7.84459		3.80328	4.06732	4.4234	3.3358		0.916349	0.677744	0.88699	0.731187	0.917319	0.816239
ctg03_AA_00589	1294	1848238	1849531	17.1309	17.7083	20.4088	10.5147		4.26975	4.11494	4.29219	3.70675		0.802211	0.936555	0.8674	0.852418	0.989488	0.927856
ctg03_AA_00590	1080	1849662	1850741	12.9505	14.7823	17.7056	12.9955		3.90241	3.85459	4.08102	3.97297		0.889107	0.942749	1	0.814937	0.907576	1
ctg03_AA_00591	2732	1853175	1855906	3.07506	7.03259	13.1795	2.64169		2.23079	2.81364	3.6613	1.94102		0.544352	0.18897	0.965779	0.41852	0.862343	0.651462
ctg03_AA_00592	1319	1856130	1857448	9.67298	12.8951	46.7424	7.29235		3.55138	3.65283	5.56119	3.24188		0.977892	0.143248	0.926856	0.098207	0.976475	0.579033
ctg03_AA_00593	2202	1857628	1859829	29.5553	28.8376	35.8307	29.0597		4.97519	4.86908	5.14879	4.98011		0.74739	0.950517	1	0.768695	0.870625	1
ctg03_AA_00594	1852	1860557	1862408	11.4014	16.6466	20.82	12.0616		3.75066	4.02779	4.32637	3.87987		0.896841	0.690295	1	0.767824	1	0.961491
ctg03_AA_00595	2607	1862618	1865224	5.22018	10.0733	3.92029	0.384621		2.84025	3.30311	2.18572	0.570551		0.664292	0.563005	0.372957	0.241997	0.315328	0.490288
ctg03_AA_00596	1741	1866219	1867959	21.4328	3.70662	15.9691	0.800236		4.56004	2.04604	3.94065	0.919109		0.038443	0.546436	0.264721	0.0843323	0.745146	0.341545
ctg03_AA_00597	3202	1868701	1871902	12.1788	88.4932	4.81075	1.54215		3.82558	6.53614	2.39448	1.42584		0.0607247	0.193635	0.46184	0.000544307	0.190625	0.790043
ctg03_AA_00598	656	1872954	1873609	29.0675	38.6206	47.6034	22.4237		4.94444	5.29499	5.58778	4.63686		0.980153	0.782549	0.932754	0.782984	0.9829	0.900973
ctg03_AA_00599	1710	1873776	1875485	5.71049	40.5164	17.2646	2.12839		2.94135	5.36748	4.052	1.71096		0.0676264	0.341699	0.731962	0.265036	0.354805	0.521963
ctg03_AA_00600	1413	1875706	1877118	7.03151	19.2718	37.6184	7.65697		3.17086	4.23898	5.20944	3.30498		0.415527	0.118634	0.971694	0.380248	0.875442	0.653206
ctg03_AA_00601	1681	1877078	1878758	2.93957	6.29552	8.25173	4.73053		2.18084	2.67408	3.0467	2.66118		0.596741	0.396475	0.863537	0.73199	1	0.959932
ctg03_AA_00602	1788	1878826	1880613	10.4171	8.08349	13.5309	6.06846		3.63612	3.00623	3.70475	2.97692		0.57405	0.988224	0.852783	0.509014	1	0.887118
ctg03_AA_00603	1556	1880559	1882114	6.14069	9.97194	7.45602	4.29721		3.01806	3.28762	2.91653	2.53428		0.809478	0.956002	0.906881	0.720146	0.901332	0.962711
ctg03_AA_00604	1543	1883558	1885100	54.8165	134.483	43.4905	146.006		5.77707	7.14829	5.4455	7.1307		0.471472	0.585933	0.723263	0.139176	0.851169	0.579784
ctg03_AA_00605	987	1887789	1888775	11.8355	14.9595	17.132	8.9048		3.79356	3.87212	4.04303	3.50114		0.978727	0.892919	0.926426	0.861106	0.990915	0.931193
ctg03_AA_00606	1854	1888994	1890847	8.36151	18.8354	16.1635	4.05952		3.37667	4.20789	3.96007	2.45984		0.539455	0.643203	0.801406	0.843628	0.696654	0.714664
ctg03_AA_00607	1290	1891281	1892570	1.56943	4.00928	3.52508	0.8891		1.52587	2.13164	2.0727	0.987234		0.503967	0.573886	0.860966	0.88752	0.731542	0.736684
ctg03_AA_00608	2274	1893157	1895430	43.9188	21.0598	115.696	12.6231		5.48814	4.38422	6.93585	3.93704		0.266726	0.410582	0.654657	0.0286872	0.990485	0.484677
ctg03_AA_00609	1778	1895628	1897405	35.0653	49.6288	121.997	28.2471		5.20029	5.68146	7.03083	4.94444		0.921764	0.25886	0.943996	0.231002	0.975623	0.68739
ctg03_AA_00610	1018	1897461	1898478	7.79033	18.4732	21.915	14.1106		3.28651	4.1723	4.4066	4.06732		0.510788	0.384461	0.829169	0.822013	1	0.992252
ctg03_AA_00611	1260	1898916	1900175	19.0554	12.0451	12.9126	12.5339		4.39489	3.55034	3.63304	3.92993		0.430584	0.479052	0.886786	0.928339	0.86452	0.894879
ctg03_AA_00612	370	1901475	1901844	1.87287	2.58001	1.96836	6.92596		1.68961	1.67199	1.51726	3.16228		0.987646	0.913372	0.672933	0.87607	0.681932	0.610908
ctg03_AA_00613	2186	1902013	1904198	0.234427	1.73368	1.17715	0.854538		0.341591	1.25723	1.09474	0.956436		0.166103	0.289405	0.691904	0.709142	0.955706	1
ctg03_AA_00614	1194	1905219	1906412	11.5956	11.3498	20.5653	10.5672		3.76973	3.46868	4.30166	3.71331		0.759449	0.716473	0.980683	0.446585	0.893199	0.926948
ctg03_AA_00615	11265	1907087	1918351	4.15207	9.04118	13.2975	3.5641		2.57794	3.15667	3.67796	2.29825		0.55853	0.299621	0.962342	0.601466	0.869539	0.730465
ctg03_AA_00616	1151	1918565	1919715	2.52908	5.12838	5.37323	6.98218		2.01714	2.43165	2.52609	3.17464		0.654494	0.602479	0.720937	0.956529	0.801147	0.819372
ctg03_AA_00617	5075	1919755	1924829	6.3138	6.40739	13.0308	4.44034		3.04856	2.6936	3.64566	2.57761		0.783415	0.587568	0.905394	0.347961	1	0.802922
ctg03_AA_00618	21515	1926822	1948336	18.1882	22.5659	27.6729	48.1027		4.34016	4.50028	4.74289	5.62714		0.959588	0.842949	0.724992	0.780409	0.68758	0.739309
ctg03_AA_00619	324	1942397	1942720	0	0.0946415	0	0		0	0.0689004	0	0		1	NA	NA	1	1	NA
ctg03_AA_00620	607	1944305	1944911	24.9142	23.2634	49.1243	27.5541		4.73771	4.5509	5.63605	4.91196		0.718324	0.62775	0.966328	0.334292	0.831622	0.951956
ctg03_AA_00621	1888	1945096	1946983	14.8235	13.8071	17.6843	15.2257		4.08546	3.75419	4.08033	4.1627		0.711593	0.936814	1	0.742894	0.848421	0.92692
ctg03_AA_00622	1384	1948128	1949511	0.252201	1.3897	2.65453	0.298449		0.37029	1.06618	1.79463	0.482689		0.283987	0.0733048	0.984583	0.506775	0.775142	0.547832
ctg03_AA_00623	3461	1952786	1956246	5.87962	10.2251	12.7652	6.99268		2.97531	3.32341	3.61962	3.17836		0.743638	0.550898	0.945392	0.766289	1	0.944557
ctg03_AA_00624	1172	1956375	1957546	5.90165	11.0105	18.4159	4.93705		2.97848	3.42135	4.13838	2.71872		0.727221	0.361738	0.963944	0.549063	0.924061	0.746423
ctg03_AA_00625	831	1957742	1958572	0.568659	0.865829	4.31639	7.30018		0.739825	0.735701	2.28672	3.2447		0.949497	0.140479	0.399439	0.163275	0.431923	0.757259
ctg03_AA_00626	2534	1960912	1963445	5.3631	12.9146	16.3989	20.4961		2.87203	3.65784	3.97866	4.52297		0.493529	0.330933	0.632495	0.749732	0.758319	0.825391
ctg03_AA_00627	793	1966155	1966947	14.2561	18.3821	25.9657	12.0502		4.02505	4.16404	4.64685	3.87841		0.996296	0.696372	0.95969	0.657664	1	0.897595
ctg03_AA_00628	2388	1969454	1971841	4.42575	5.88915	15.4158	3.19927		2.65168	2.59603	3.88616	2.16483		0.979721	0.267116	0.915149	0.215012	0.965679	0.659267
ctg03_AA_00629	1477	1972025	1973501	30.9482	23.4326	54.7739	19.2339		5.03006	4.55822	5.79377	4.45351		0.547365	0.712247	0.869756	0.263932	0.924891	0.811846
ctg03_AA_00630	9696	1973625	1983320	4.59135	7.57423	9.30775	2.9728		2.69173	2.91148	3.19612	2.06934		0.786732	0.601032	0.881541	0.780202	0.869062	0.783408
ctg03_AA_00631	255	1983883	1984137	5.74346	6.02588	17.9906	12.8509		2.94735	2.62172	4.10104	3.95598		0.8607	0.379059	0.782546	0.251354	0.711498	1
ctg03_AA_00632	2508	1984860	1987367	20.1815	28.0941	40.9993	27.0144		4.46817	4.82545	5.35235	4.88161		0.937481	0.60009	0.911652	0.613106	0.883012	0.998111
ctg03_AA_00633	1230	1988917	1990146	1.08525	1.72501	2.16418	364.901		1.19718	1.25274	1.59926	8.45972		0.871157	0.692596	0.0716803	0.828927	0.0682883	0.0720936
ctg03_AA_00634	2838	1990253	1993090	3.21068	6.17224	23.2717	4.81589		2.2785	2.65061	4.48828	2.68874		0.668567	0.0605304	0.881234	0.0877286	1	0.65662
ctg03_AA_00635	2074	1993383	1995456	7.89854	11.8557	19.8091	7.45802		3.3058	3.5313	4.25018	3.27751		0.87271	0.450895	0.990539	0.499871	1	0.833671
ctg03_AA_00636	1544	1997511	1999054	1.11936	4.04669	5.71538	1.76181		1.23327	2.14645	2.59586	1.53602		0.331687	0.170508	0.87984	0.685022	0.913986	0.786088
ctg03_AA_00637	2298	1999608	2001905	103.459	109.787	151.496	158.085		6.6316	6.87865	7.37551	7.24511		0.818891	0.87717	0.873885	0.660816	0.780726	0.873196
ctg03_AA_00638	1573	2002500	2004072	34.6536	56.8323	32.4539	39.7258		5.17965	5.88491	4.9923	5.37774		0.79154	0.722724	0.955458	0.460812	1	0.831028
ctg03_AA_00639	3194	2004169	2007362	0.921904	1.16304	2.74524	11.1628		1.08153	0.930648	1.83069	3.7798		0.986868	0.398544	0.389273	0.347926	0.380407	0.540012
ctg03_AA_00640	1953	2008964	2010916	0	0	0	0		0	0	0	0		NA	NA	NA	NA	NA	NA
ctg03_AA_00641	10671	2011192	2021862	0.00312688	0.00272053	0	0		0.0319773	0.000972507	0	0		1	0.987966	1	1	1	NA
ctg03_AA_00642	3521	2022424	2025944	9.53711	16.169	16.4396	22.656		3.53261	3.98333	3.98508	4.65514		0.763126	0.734961	0.75381	0.979536	0.787933	0.799435
ctg03_AA_00643	2230	2026115	2028344	7.48455	12.6081	17.8523	13.7971		3.23592	3.61913	4.08924	4.04303		0.773476	0.486082	0.823412	0.646772	0.850549	1
ctg03_AA_00644	2006	2029352	2031357	2.05124	2.23695	1.01065	4.34649		1.77737	1.517	0.992401	2.54824		0.866746	0.357443	0.790167	0.424519	0.720269	0.537241
ctg03_AA_00645	1788	2031697	2033484	22.9235	45.7334	110.594	140.959		4.63686	5.55977	6.85881	7.08767		0.627275	0.139102	0.519931	0.239385	0.603808	0.819603
ctg03_AA_00646	662	2034176	2034837	666.613	174.465	36.8223	2.59049		9.38865	7.46899	5.18118	1.91896		0.0798822	0.00154842	0.0795948	0.0470919	0.177463	0.398674
ctg03_AA_00647	946	2035112	2036057	72.7328	626.604	37.9464	28.4688		6.16672	9.49315	5.2216	4.95344		0.0405537	0.311729	0.738504	0.000757691	0.323115	1
ctg03_AA_00648	2896	2039970	2042865	2.14991	3.77489	7.1705	1.43077		1.82548	2.07177	2.87113	1.36065		0.750946	0.299078	0.89495	0.418285	0.868257	0.652864
ctg03_AA_00649	3884	2044478	2048361	10.6942	14.5038	12.2644	4.39619		3.66551	3.83069	3.55724	2.56157		0.960588	0.900687	0.752945	0.826987	0.79376	0.81869
ctg03_AA_00650	1354	2048486	2049839	52.1393	7.54047	9.91229	11.9693		5.70866	2.90389	3.27102	3.86957		0.0214842	0.0404697	0.597528	0.732523	0.761719	0.836392
ctg03_AA_00651	2782	2050543	2053324	16.1535	27.87	34.4601	129.612		4.19877	4.81303	5.08557	6.97844		0.747388	0.560649	0.463078	0.773032	0.514381	0.553413
ctg03_AA_00652	1609	2053694	2055302	36.9692	64.7155	78.4132	53.637		5.27072	6.06434	6.31335	5.78228		0.734194	0.564135	0.88863	0.793132	0.921637	1
ctg03_AA_00653	1159	2055457	2056615	60.3745	47.7094	58.1539	33.3855		5.90236	5.62714	5.88355	5.15877		0.576196	0.745167	0.835821	0.788796	1	0.957984
ctg03_AA_00654	505	2058247	2058751	50.1117	36.5619	41.2705	34.2261		5.65671	5.21383	5.36452	5.19019		0.523845	0.620045	0.897233	0.873478	0.890918	0.937815
ctg03_AA_00655	3706	2059022	2062727	93.9269	49.9401	103.032	307.446		6.50468	5.69924	6.74447	8.22536		0.315654	0.858825	0.669794	0.330038	0.456457	0.606873
ctg03_AA_00656	2868	2062752	2065619	3.29617	9.56986	15.8269	6.82415		2.30923	3.22834	3.92247	3.13942		0.378831	0.147184	0.79267	0.506628	1	0.873812
ctg03_AA_00657	2968	2065697	2068664	12.056	10.8854	11.2547	13.9427		3.81386	3.40697	3.4405	4.05603		0.684944	0.720684	0.95303	0.962599	0.810727	0.828001
ctg03_AA_00658	564	2069066	2069629	1.08972	3.40202	4.31165	0.650192		1.20071	1.95469	2.28463	0.807069		0.552116	0.395225	0.932863	0.845312	0.788936	0.670198
ctg03_AA_00659	425	2072996	2073420	11.0137	15.7578	14.2524	56.8918		3.70416	3.94703	3.77199	5.86167		0.92681	0.996712	0.564523	0.916907	0.576416	0.54585
ctg03_AA_00660	2343	2073565	2075907	83.4718	141.203	147.283	180.116		6.34283	7.21262	7.32287	7.42691		0.762386	0.712354	0.779044	0.951352	0.810498	0.830501
ctg03_AA_00661	6783	2076389	2083171	8.38969	9.66255	8.36273	4.18367		3.38095	3.24301	3.06204	2.50404		0.892977	0.775288	0.806588	0.850398	0.897451	0.917582
ctg03_AA_00662	636	2083588	2084223	305.863	128.905	69.9552	167.713		8.21444	7.09234	6.15586	7.30907		0.210378	0.0595979	0.832974	0.419924	0.806002	0.660008
ctg03_AA_00663	2896	2084482	2087377	47.5025	28.8367	42.7666	7.10828		5.57734	4.86889	5.4178	3.20103		0.393057	0.686815	0.495251	0.595228	0.732756	0.594618
ctg03_AA_00664	1157	2087607	2088763	12.3799	12.4485	13.2007	7.39795		3.84764	3.60338	3.66478	3.26672		0.782308	0.840868	0.860944	0.939872	0.991013	0.95377
ctg03_AA_00665	4212	2089001	2093212	25.1105	21.0104	24.6672	16.4342		4.75259	4.37948	4.56726	4.26087		0.619419	0.761509	0.883923	0.82639	1	1
ctg03_AA_00666	1551	2093162	2094712	9.86831	11.198	17.9992	15.0939		3.57564	3.45194	4.10253	4.15415		0.886581	0.696357	0.875786	0.547735	0.80079	0.934988
ctg03_AA_00667	968	2097305	2098272	4.95013	7.3587	4.34884	5.40342		2.77952	2.86568	2.29497	2.83134		0.894129	0.707202	0.973349	0.563412	1	0.835867
ctg03_AA_00668	1514	2098311	2099824	88.545	81.9981	68.7504	120.867		6.41863	6.4322	6.1381	6.87669		0.70175	0.567453	0.905607	0.815737	0.775172	0.736537
ctg03_AA_00669	4772	2100210	2104981	71.0807	48.7028	61.4843	101.556		6.13198	5.65925	5.98048	6.6704		0.469702	0.652574	0.892681	0.749849	0.692557	0.752206
ctg03_AA_00670	1363	2105598	2106960	10.1324	18.0775	18.7169	36.8592		3.60263	4.145	4.1633	5.27931		0.724936	0.681651	0.644718	0.961546	0.699406	0.709017
ctg03_AA_00671	1268	2107035	2108302	0.395711	0.78694	0.9506	1.62463		0.555332	0.673079	0.956043	1.4623		0.785921	0.650969	0.650601	0.891274	0.73447	0.769196
ctg03_AA_00672	353	2110413	2110765	5.63411	4.09528	1.93215	0.904241		2.92635	2.1592	1.50425	0.998523		0.619975	0.272419	0.575656	0.582087	0.809115	0.966358
ctg03_AA_00673	1064	2110477	2111540	51.2125	49.8972	18.5429	25.1306		5.69012	5.69631	4.14896	4.79298		0.747212	0.163112	0.802309	0.203215	0.941561	0.805329
ctg03_AA_00674	696	2110935	2111630	112.347	114.112	45.2043	67.5321		6.74888	6.93017	5.50482	6.08181		0.781616	0.196314	0.859643	0.226153	0.98663	0.77901
ctg03_AA_00675	995	2112022	2113016	13.6223	28.9093	60.6497	16.805		3.96569	4.87367	5.95224	4.28374		0.588929	0.169209	0.93582	0.331055	0.983084	0.742056
ctg03_AA_00676	1790	2113285	2115074	1.96094	4.86453	3.42163	6.98626		1.73536	2.36359	2.04604	3.17681		0.511122	0.755099	0.655573	0.684105	0.787081	0.705168
ctg03_AA_00677	3323	2115455	2118777	29.2861	22.0561	27.5964	28.3996		4.96038	4.46286	4.73966	4.9506		0.539195	0.725772	0.997202	0.761183	0.808641	0.877223
ctg03_AA_00678	1660	2118896	2120555	21.5544	13.9758	20.5651	16.4597		4.56648	3.77642	4.30122	4.26292		0.441561	0.73937	0.928991	0.61233	0.832241	1
ctg03_AA_00679	2071	2120650	2122720	2.2462	8.32433	7.68982	1.69436		1.87106	3.04322	2.951	1.50069		0.269909	0.29444	0.931867	0.924441	0.689492	0.683585
ctg03_AA_00680	2016	2120982	2122997	1.21322	4.71029	4.57019	2.24948		1.29607	2.3269	2.34175	1.77788		0.268893	0.267731	0.829823	0.97588	0.932908	0.918365
ctg03_AA_00681	2491	2123472	2125962	11.1545	10.0288	9.53886	9.50725		3.7203	3.29453	3.22834	3.58601		0.685027	0.651731	0.960942	0.952827	0.887675	0.887269
ctg03_AA_00682	1643	2126609	2128251	32.5295	44.7177	60.3992	80.9182		5.09817	5.52739	5.9483	6.3415		0.948349	0.671701	0.741484	0.685383	0.726454	0.806729
ctg03_AA_00683	1927	2128527	2130453	169.133	179.035	96.7158	314.917		7.32287	7.50716	6.65326	8.25108		0.816535	0.359173	0.819105	0.410482	0.732499	0.58649
ctg03_AA_00684	907	2131117	2132023	16.0274	11.2772	25.3779	5.51082		4.1895	3.46062	4.61427	2.85894		0.514647	0.815085	0.709832	0.314805	0.941035	0.677567
ctg03_AA_00685	5255	2132369	2137623	17.6057	21.0846	25.1211	12.7916		4.30166	4.38597	4.59874	3.95197		0.927702	0.901133	0.914091	0.810749	0.993432	0.922289
ctg03_AA_00686	5280	2137857	2143136	4.30501	9.9469	11.7232	6.10853		2.61671	3.28227	3.49266	2.98532		0.517933	0.394247	0.89539	0.823517	0.997188	0.929479
ctg03_AA_00687	1611	2146812	2148422	16.698	10.5802	11.2474	6.44348		4.23764	3.36857	3.43989	3.06147		0.432504	0.475356	0.737163	0.936969	0.997443	0.959874
[truncated: 10,222 more rows]
