# Supplementary material for: Whole Genome and Global Gene Expression Analyses of the Model Mushroom Flammulina velutipes Reveal a High Capacity for Lignocellulose Degradation
Source: PLoS One. 2014 Apr 8;9(4):e93560. doi: 10.1371/journal.pone.0093560 (PMC3979922; doi:10.1371/journal.pone.0093560)
Supplement: Table S4 — Predicted tRNA genes in the F. velutipes genome. (XLS) [file pone.0093560.s006.xls]

## Sheet: Table S4
Table S4. Predicted tRNA genes in the F. velutipes genome.
Scaffold	tRNA#	tRNA begin	Bounds end	tRNA type	Anti codon	Intron begin	Bounds end	Cove score
201104_ctg01_draft	1	695418	695498	Pro	TGG	695454	695462	54.84
201104_ctg01_draft	2	721402	721482	Pro	TGG	721438	721446	54.84
201104_ctg01_draft	3	738808	738881	Ile	AAT	0	0	74.25
201104_ctg01_draft	4	826385	826456	Glu	TTC	0	0	59.98
201104_ctg01_draft	5	1123504	1123595	Glu	TTC	1123541	1123560	52.06
201104_ctg01_draft	6	1126391	1126471	Glu	TTC	1126428	1126436	33.75
201104_ctg01_draft	7	1127029	1127122	Glu	TTC	1127066	1127087	52.13
201104_ctg01_draft	8	1883090	1883175	Gly	CCC	1883126	1883140	47.11
201104_ctg01_draft	9	2117909	2118009	Asn	GTT	2117947	2117973	73.18
201104_ctg01_draft	10	2120819	2120724	Asn	GTT	2120781	2120760	74.11
201104_ctg01_draft	11	2117090	2116989	Asn	GTT	2117052	2117025	77.21
201104_ctg01_draft	12	2116635	2116541	Asn	GTT	2116597	2116577	73.81
201104_ctg01_draft	13	1144060	1143968	Glu	TTC	1144023	1144003	52.65
201104_ctg01_draft	14	1131567	1131497	Undet	???	0	0	29.61
201104_ctg01_draft	15	704029	703946	Gly	GCC	703993	703981	46.24
201104_ctg01_draft	16	681821	681748	Ile	AAT	0	0	74.25
201104_ctg01_draft	17	455670	455599	Glu	CTC	0	0	57.41
201104_ctg01_draft	18	78955	78844	Leu	CAA	78918	78890	56.44
2011_ctg02_draft	1	311007	311078	Arg	TCG	0	0	68.3
2011_ctg02_draft	2	741143	741222	Glu	TTC	741180	741187	53.17
2011_ctg02_draft	3	997758	997846	Leu	TAG	997796	997804	59.64
2011_ctg02_draft	4	1443107	1443033	Ala	AGC	0	0	72.81
2011_ctg02_draft	5	1230341	1230267	Ala	AGC	0	0	72.81
2011_ctg02_draft	6	998455	998326	Leu	CAA	998417	998372	55.6
2011_ctg02_draft	7	252685	252614	Arg	TCG	0	0	68.3
2011_ctg03_draft	1	164103	164185	Asp	GTC	164140	164150	45.83
2011_ctg03_draft	2	216888	216959	Arg	ACG	0	0	63.74
2011_ctg03_draft	3	266535	266627	Gly	CCC	266571	266592	43.46
2011_ctg03_draft	4	384135	384220	Asp	GTC	384172	384185	46.37
2011_ctg03_draft	5	467448	467530	Gln	TTG	467484	467495	56.21
2011_ctg03_draft	6	603335	603427	Glu	CTC	603372	603392	50.13
2011_ctg03_draft	7	791637	791709	Phe	GAA	0	0	68.73
2011_ctg03_draft	8	803293	803365	Phe	GAA	0	0	68.82
2011_ctg03_draft	9	1163789	1163868	Gln	CTG	1163825	1163833	57.73
2011_ctg03_draft	10	1165421	1165492	Trp	CCA	0	0	60.35
2011_ctg03_draft	11	1586542	1586626	Cys	GCA	1586579	1586590	60.55
2011_ctg03_draft	12	1731828	1731910	His	GTG	1731865	1731875	45.11
2011_ctg03_draft	13	1736951	1737034	His	GTG	1736988	1736999	44.23
2011_ctg03_draft	14	1737253	1737348	Pseudo	GTG	1737290	1737313	39.22
2011_ctg03_draft	15	2044094	2044177	Lys	CTT	2044132	2044141	63.05
2011_ctg03_draft	16	2130672	2130755	Lys	CTT	2130710	2130719	61.77
2011_ctg03_draft	17	2148547	2148633	Lys	TTT	2148585	2148597	62.51
2011_ctg03_draft	18	2148770	2148854	Lys	CTT	2148808	2148818	61.41
2011_ctg03_draft	19	2185275	2185358	Lys	CTT	2185313	2185322	63.05
2011_ctg03_draft	20	2187073	2187153	Arg	ACG	2187109	2187117	57.4
2011_ctg03_draft	21	2709914	2709995	Asp	GTC	2709951	2709960	47.48
2011_ctg03_draft	22	3185525	3185607	Ala	CGC	3185561	3185571	31.84
2011_ctg03_draft	23	3875150	3875071	Arg	ACG	3875114	3875107	57.13
2011_ctg03_draft	24	2192265	2192182	Lys	CTT	2192227	2192218	63.05
2011_ctg03_draft	25	2191533	2191437	Lys	TTT	2191495	2191473	60.82
2011_ctg03_draft	26	2185614	2185528	Lys	TTT	2185576	2185564	61.73
2011_ctg03_draft	27	2183850	2183779	Arg	ACG	0	0	63.74
2011_ctg03_draft	28	1737734	1737649	His	GTG	1737697	1737684	48.33
2011_ctg03_draft	29	1731739	1731643	His	GTG	1731702	1731678	42.61
2011_ctg03_draft	30	1731369	1731287	His	GTG	1731332	1731322	41.74
2011_ctg03_draft	31	1165978	1165885	Gln	CTG	1165942	1165920	56.03
2011_ctg03_draft	32	412318	412235	Asp	GTC	412281	412270	44.69
2011_ctg05-32_draft	1	607147	607220	Val	AAC	0	0	74.1
2011_ctg05-32_draft	2	692728	692820	Glu	CTC	692765	692785	48.99
2011_ctg05-32_draft	3	693099	693171	Thr	CGT	0	0	45.07
2011_ctg05-32_draft	4	693555	693642	Glu	CTC	693592	693607	49.69
2011_ctg05-32_draft	5	698653	698747	Glu	CTC	698690	698712	50.66
2011_ctg05-32_draft	6	705741	705834	Glu	CTC	705778	705799	50.75
2011_ctg05-32_draft	7	1065078	1065164	Arg	ACG	1065114	1065129	34.95
2011_ctg05-32_draft	8	2865449	2865558	Pro	CGG	2865485	2865522	50.38
2011_ctg05-32_draft	9	2903428	2903500	Arg	TCT	0	0	71.75
2011_ctg05-32_draft	10	3224890	3224973	Arg	TCG	3224926	3224937	70.27
2011_ctg05-32_draft	11	3343389	3343472	Arg	TCG	3343425	3343436	66.94
2011_ctg05-32_draft	12	3422530	3422613	Tyr	GTA	3422567	3422577	63.37
2011_ctg05-32_draft	13	3872310	3872383	Ile	AAT	0	0	74.25
2011_ctg05-32_draft	14	4184288	4184379	Ser	TGA	4184325	4184334	69.01
2011_ctg05-32_draft	15	4190481	4190562	Ser	AGA	0	0	76.05
2011_ctg05-32_draft	16	4332709	4332780	Ala	CGC	0	0	74.57
2011_ctg05-32_draft	17	4651624	4651708	Val	CAC	4651661	4651672	64.8
2011_ctg05-32_draft	18	4926672	4926781	Phe	GAA	4926710	4926734	43.79
2011_ctg05-32_draft	19	5184347	5184428	Arg	CCG	5184384	5184392	63.44
2011_ctg05-32_draft	20	5198531	5198613	Gly	CCC	5198567	5198578	47.93
2011_ctg05-32_draft	21	5365382	5365471	Pseudo	CCC	5365418	5365435	25.22
2011_ctg05-32_draft	22	5483614	5483530	Tyr	ATA	0	0	30.78
2011_ctg05-32_draft	23	4677162	4677079	Val	CAC	4677125	4677115	63.89
2011_ctg05-32_draft	24	4584213	4584129	Val	CAC	4584176	4584165	64.8
2011_ctg05-32_draft	25	4275742	4275661	Ser	AGA	0	0	76.05
2011_ctg05-32_draft	26	4225241	4225149	Ser	CGA	4225204	4225194	68.15
2011_ctg05-32_draft	27	4185741	4185660	Ser	AGA	0	0	76.05
2011_ctg05-32_draft	28	4183280	4183189	Ser	CGA	4183243	4183234	69.17
2011_ctg05-32_draft	29	4182238	4182157	Ser	AGA	0	0	76.05
2011_ctg05-32_draft	30	4169999	4169901	Ser	CGA	4169962	4169946	69.91
2011_ctg05-32_draft	31	4073686	4073605	Ala	TGC	4073650	4073641	64.39
2011_ctg05-32_draft	32	3903644	3903561	Ala	TGC	3903608	3903597	63.78
2011_ctg05-32_draft	33	3866543	3866462	Arg	CCT	3866507	3866498	52.1
2011_ctg05-32_draft	34	3798237	3798157	Arg	CCT	3798201	3798193	51.72
2011_ctg05-32_draft	35	3761763	3761692	Met	CAT	0	0	67.28
2011_ctg05-32_draft	36	3573708	3573625	Arg	TCG	3573672	3573661	65.87
2011_ctg05-32_draft	37	1531599	1531519	Arg	ACG	1531563	1531555	57.25
2011_ctg05-32_draft	38	722896	722825	Glu	CTC	0	0	57.41
2011_ctg05-32_draft	39	696536	696454	Glu	CTC	696499	696489	47.97
2011_ctg05-32_draft	40	696093	696005	Pseudo	CTC	696056	696040	24.76
2011_ctg05-32_draft	41	695597	695511	Glu	CTC	695560	695546	41.79
2011_ctg05-32_draft	42	690270	690173	Glu	CTC	690233	690208	49.62
2011_ctg05-32_draft	43	689891	689800	Glu	CTC	689854	689835	49.5
2011_ctg06_draft	1	50819	50974	Pseudo	AAA	50856	50939	27.76
2011_ctg06_draft	2	121532	121606	Ala	AGC	0	0	72.81
2011_ctg06_draft	3	161918	161992	Ala	AGC	0	0	72.81
2011_ctg06_draft	4	588619	588693	Ala	AGC	0	0	72.81
2011_ctg06_draft	5	946900	946974	Ala	AGC	0	0	72.81
2011_ctg06_draft	6	1583236	1583321	Pro	TGG	1583272	1583285	54
2011_ctg06_draft	7	1583452	1583526	Ala	AGC	0	0	72.81
2011_ctg06_draft	8	1926180	1926263	Arg	TCG	1926216	1926227	70.27
2011_ctg06_draft	9	1962256	1962339	Arg	TCG	1962292	1962303	70.27
2011_ctg06_draft	10	2118527	2118598	Gly	TCC	0	0	76.4
2011_ctg06_draft	11	2126465	2126536	Gly	TCC	0	0	76.4
2011_ctg06_draft	12	2135502	2135431	Gly	TCC	0	0	76.4
2011_ctg06_draft	13	2122735	2122664	Gly	TCC	0	0	76.4
2011_ctg06_draft	14	2120187	2120116	Gly	TCC	0	0	76.4
2011_ctg06_draft	15	1589416	1589342	Ala	AGC	0	0	72.81
2011_ctg06_draft	16	1589158	1589073	Pro	TGG	1589122	1589109	51.8
2011_ctg06_draft	17	1048319	1048245	Ala	AGC	0	0	72.81
2011_ctg06_draft	18	1013806	1013732	Ala	AGC	0	0	72.81
2011_ctg06_draft	19	943968	943894	Ala	AGC	0	0	72.06
2011_ctg06_draft	20	314811	314740	Met	CAT	0	0	67.28
2011_ctg06_draft	21	96807	96736	Thr	CGT	0	0	73.33
2011_ctg06_draft	22	77959	77811	Ser	AGA	77922	77846	36.01
2011_ctg06_draft	23	67129	66976	Pseudo	GAA	67092	67011	21.14
2011_ctg06_draft	24	61947	61793	Pseudo	GAA	61910	61828	33.39
2011_ctg06_draft	25	25922	25768	Pseudo	AAA	25885	25803	28.26
2011_ctg11_1-40_draft	1	196732	196805	Val	TAC	0	0	71.04
2011_ctg11_1-40_draft	2	260079	260160	Gln	CTG	260115	260125	56.36
2011_ctg11_1-40_draft	3	844265	844347	Trp	CCA	844301	844311	51.58
2011_ctg11_1-40_draft	4	983459	983551	Asn	GTT	983497	983515	77.19
2011_ctg11_1-40_draft	5	1258230	1258323	Asn	GTT	1258268	1258287	74.22
2011_ctg11_1-40_draft	6	1261474	1261545	Ala	CGC	0	0	74.57
2011_ctg11_1-40_draft	7	1275928	1276017	Thr	TGT	1275964	1275981	61.16
2011_ctg11_1-40_draft	8	1462580	1462682	Met	CAT	1462618	1462646	71.11
2011_ctg11_1-40_draft	9	2448406	2448479	Val	AAC	0	0	74.1
2011_ctg11_1-40_draft	10	3693193	3693266	Ile	AAT	0	0	74.25
2011_ctg11_1-40_draft	11	3527625	3527511	Pro	CGG	3527589	3527547	54.71
2011_ctg11_1-40_draft	12	2714808	2714725	Gln	TTG	2714772	2714760	52.74
2011_ctg11_1-40_draft	13	2476506	2476433	Val	AAC	0	0	74.1
2011_ctg11_1-40_draft	14	2467056	2466976	Thr	AGT	2467020	2467012	64.35
2011_ctg11_1-40_draft	15	1260276	1260205	Ala	CGC	0	0	74.57
2011_ctg11_1-40_draft	16	1257118	1257047	Ala	CGC	0	0	74.57
2011_ctg11_1-40_draft	17	1228124	1228053	Thr	TGT	0	0	74.56
2011_ctg11_1-40_draft	18	874972	874893	Trp	CCA	874936	874929	52.19
2011_ctg11_1-40_draft	19	850913	850834	Trp	CCA	850877	850870	52.11
2011_ctg11_1-40_draft	20	324917	324835	Gln	CTG	324881	324870	57.48
2011_ctg11_1-40_draft	21	116377	116299	Glu	CTC	116340	116334	50.68
2011_ctg11_2-8_draft	1	844271	844362	Pseudo	GTC	844308	844327	39.76
2011_ctg11_2-8_draft	2	923924	924020	Ile	TAT	923960	923984	60.98
2011_ctg11_2-8_draft	3	1591456	1591549	Phe	GAA	1591493	1591513	62.42
2011_ctg11_2-8_draft	4	1593774	1593864	Phe	GAA	1593811	1593828	60.39
2011_ctg11_2-8_draft	5	1593925	1593996	Met	CAT	0	0	67.28
2011_ctg11_2-8_draft	6	2052190	2052275	Tyr	GTA	2052227	2052239	63.63
2011_ctg11_2-8_draft	7	2058810	2058895	Tyr	GTA	2058847	2058859	63.98
2011_ctg11_2-8_draft	8	2098682	2098766	Tyr	GTA	2098719	2098730	63.72
2011_ctg11_2-8_draft	9	2337926	2337997	Arg	TCG	0	0	68.3
2011_ctg11_2-8_draft	10	2705417	2705511	Pseudo	AGA	2705454	2705465	22.58
2011_ctg11_2-8_draft	11	2719604	2719709	Ser	AGA	2719641	2719664	65.97
2011_ctg11_2-8_draft	12	3187023	3187094	Glu	TTC	0	0	59.98
2011_ctg11_2-8_draft	13	3218572	3218643	Thr	CGT	0	0	73.33
2011_ctg11_2-8_draft	14	3809004	3809093	Gly	GCC	3809040	3809058	49.06
2011_ctg11_2-8_draft	15	3809999	3810077	Asp	GTC	0	0	29.1
2011_ctg11_2-8_draft	16	4064573	4064645	Cys	GCA	0	0	63.47
2011_ctg11_2-8_draft	17	4254064	4254136	Cys	GCA	0	0	70.2
2011_ctg11_2-8_draft	18	4320419	4320491	Cys	GCA	0	0	72.14
2011_ctg11_2-8_draft	19	3802721	3802641	Gly	GCC	3802685	3802676	47.99
2011_ctg11_2-8_draft	20	3217686	3217615	Thr	CGT	0	0	73.33
2011_ctg11_2-8_draft	21	3002476	3002405	Ala	TGC	0	0	72.01
2011_ctg11_2-8_draft	22	2702498	2702400	Ser	AGA	2702461	2702445	48.75
2011_ctg11_2-8_draft	23	1652055	1651983	Phe	GAA	0	0	67.82
2011_ctg11_2-8_draft	24	1621811	1621740	Met	CAT	0	0	67.28
2011_ctg11_2-8_draft	25	1589339	1589268	Met	CAT	0	0	67.28
2011_ctg11_2-8_draft	26	883960	883864	Ile	TAT	883924	883900	61.92
2011_ctg11_2-8_draft	27	849016	848939	Asp	GTC	848979	848974	45.91
2011_ctg11_2-8_draft	28	842519	842423	Asp	GTC	842482	842458	46.2
2011_ctg11_2-8_draft	29	840462	840366	Asp	GTC	840425	840401	44.65
2011_ctg11_2-8_draft	30	838251	838160	Asp	GTC	838214	838195	48.69
2011_ctg11_2-8_draft	31	838063	837972	Asp	GTC	838026	838007	46.85
2011_ctg11_2-8_draft	32	837666	837568	Asp	GTC	837629	837603	43.63
2011_ctg11_2-8_draft	33	358032	357930	Leu	TAA	357995	357975	58.49
2011_ctg13_draft	1	62952	63033	Arg	ACG	62988	62997	47.93
2011_ctg13_draft	2	338119	338204	Gly	CCC	338155	338169	47.11
2011_ctg13_draft	3	572938	573038	Asn	GTT	572976	573002	73.18
2011_ctg13_draft	4	809173	809256	Pro	AGG	809209	809220	55.12
2011_ctg13_draft	5	942175	942258	Pro	AGG	942211	942222	55.12
2011_ctg13_draft	6	2447866	2447939	Ile	AAT	0	0	74.25
2011_ctg13_draft	7	2635446	2635519	Val	AAC	0	0	74.1
2011_ctg13_draft	8	2720030	2720103	Ile	AAT	0	0	74.25
2011_ctg13_draft	9	2750174	2750254	Asn	GTT	2750212	2750218	76.71
2011_ctg13_draft	10	2802324	2802397	Ile	AAT	0	0	74.25
2011_ctg13_draft	11	2918863	2918936	Ile	AAT	0	0	74.25
2011_ctg13_draft	12	2999268	2999348	Pseudo	GAT	2999306	2999311	21.16
2011_ctg13_draft	13	3001049	3001139	Gly	CCC	3001085	3001094	46.15
2011_ctg13_draft	14	3007179	3007266	Gly	CCC	3007215	3007231	31.25
2011_ctg13_draft	15	3034523	3034444	Gln	CTG	3034487	3034479	57.88
2011_ctg13_draft	16	3000963	3000896	Ile	AAT	0	0	22.61
2011_ctg13_draft	17	2998127	2998035	Gly	CCC	2998091	2998070	46.05
2011_ctg13_draft	18	2978463	2978371	Ser	TGA	2978426	2978416	68.36
2011_ctg13_draft	19	2977219	2977146	Ile	AAT	0	0	74.25
2011_ctg13_draft	20	2891398	2891316	Asn	GTT	2891360	2891352	76.83
2011_ctg13_draft	21	2736367	2736294	Val	AAC	0	0	74.1
2011_ctg13_draft	22	2717694	2717617	Gln	TTG	2717658	2717652	57.05
2011_ctg13_draft	23	2689503	2689421	Gln	TTG	2689467	2689456	54.52
2011_ctg13_draft	24	2646298	2646225	Val	AAC	0	0	73.4
2011_ctg13_draft	25	2550656	2550583	Val	AAC	0	0	74.1
2011_ctg13_draft	26	2479201	2479118	Ala	TGC	2479165	2479154	63.78
2011_ctg13_draft	27	2442099	2442018	Arg	CCT	2442063	2442054	52.1
2011_ctg13_draft	28	2373793	2373713	Arg	CCT	2373757	2373749	51.72
2011_ctg13_draft	29	2337319	2337248	Met	CAT	0	0	67.28
2011_ctg13_draft	30	2044543	2044414	Leu	CAA	2044505	2044460	52.21
2011_ctg13_draft	31	933211	933128	Pro	AGG	933175	933164	54.98
2011_ctg13_draft	32	783866	783783	Pro	AGG	783830	783819	54.49
2011_ctg13_draft	33	575848	575753	Asn	GTT	575810	575789	74.11
2011_ctg13_draft	34	572119	572018	Asn	GTT	572081	572054	77.21
2011_ctg13_draft	35	571664	571570	Asn	GTT	571626	571606	73.81
2011_ctg13_draft	36	21945	21864	Arg	ACG	21909	21900	57.66
2011_ctg26_draft	1	229772	229865	Phe	GAA	229809	229829	55.84
2011_ctg26_draft	2	235494	235564	Undet	???	0	0	39.3
2011_ctg26_draft	3	238263	238355	Phe	GAA	238300	238319	62.44
2011_ctg26_draft	4	249187	249279	Phe	GAA	249224	249243	61.94
2011_ctg26_draft	5	1000801	1000893	Thr	AGT	1000837	1000857	64.16
2011_ctg26_draft	6	1010952	1011044	Gly	GCC	1010988	1011009	47.53
2011_ctg26_draft	7	1191412	1191496	Gly	GCC	1191448	1191461	46.73
2011_ctg26_draft	8	1196173	1196262	Gly	GCC	1196209	1196227	44.24
2011_ctg26_draft	9	1307111	1307209	Thr	AGT	1307147	1307173	57.98
2011_ctg26_draft	10	1362436	1362518	Gly	GCC	1362472	1362483	47.11
2011_ctg26_draft	11	1380419	1380502	Thr	AGT	1380455	1380466	63.58
2011_ctg26_draft	12	1460917	1460987	Gly	GCC	0	0	54.7
2011_ctg26_draft	13	1356198	1356111	Gly	GCC	1356162	1356146	48.38
2011_ctg26_draft	14	1305873	1305775	Thr	AGT	1305837	1305811	63.85
2011_ctg26_draft	15	1180040	1179958	Gly	GCC	1180004	1179993	46.34
2011_ctg26_draft	16	1010016	1009923	Gly	GCC	1009980	1009958	47.16
2011_ctg26_draft	17	250662	250570	Phe	GAA	250625	250606	62.56
2011_ctg26_draft	18	234059	233977	Phe	GAA	234022	234013	60.59
2011_ctg26_draft	19	233357	233287	Undet	???	0	0	41.71
2011_ctg26_draft	20	231022	230925	Phe	GAA	230985	230961	60.56
2011_ctg26_draft	21	227347	227254	Phe	GAA	227310	227290	61.06
2011_ctg29_draft	1	166231	166321	Val	TAC	166268	166286	54.91
2011_ctg29_draft	2	166569	166646	Undet	???	0	0	28.56
2011_ctg29_draft	3	335625	335721	Gly	TCC	335662	335686	51.19
2011_ctg29_draft	4	335910	335979	Gly	TCC	0	0	37.32
2011_ctg29_draft	5	336191	336285	Gly	TCC	336226	336249	35.83
2011_ctg29_draft	6	616247	616332	Thr	TGT	616283	616296	64.8
2011_ctg29_draft	7	1975522	1975646	Leu	CAA	1975560	1975600	52.03
2011_ctg29_draft	8	2002598	2002685	Leu	CAG	2002635	2002643	59.45
2011_ctg29_draft	9	2016476	2016579	Leu	AAG	2016514	2016537	61.1
2011_ctg29_draft	10	2019714	2019818	Leu	AAG	2019752	2019776	53.66
2011_ctg29_draft	11	2032653	2032756	Leu	AAG	2032691	2032714	60.96
2011_ctg29_draft	12	2192068	2192160	Arg	ACG	2192104	2192124	55.58
2011_ctg29_draft	13	2510531	2510626	Ala	TGC	2510567	2510590	61.23
2011_ctg29_draft	14	2531912	2532007	Ala	TGC	2531948	2531971	61.38
2011_ctg29_draft	15	2534634	2534718	His	GTG	2534671	2534683	46.92
2011_ctg29_draft	16	2610577	2610482	Ala	TGC	2610541	2610518	61.23
2011_ctg29_draft	17	2536348	2536258	Ala	TGC	2536312	2536294	65.62
2011_ctg29_draft	18	2535461	2535371	Ala	TGC	2535425	2535407	65.62
2011_ctg29_draft	19	2028371	2028268	Leu	AAG	2028333	2028310	60.96
2011_ctg29_draft	20	2014121	2014018	Leu	AAG	2014083	2014060	60.96
2011_ctg29_draft	21	1999684	1999597	Leu	CAG	1999647	1999639	59.45
2011_ctg29_draft	22	1977780	1977692	Leu	TAG	1977742	1977734	59.15
2011_ctg29_draft	23	1829900	1829820	Asp	GTC	1829863	1829855	46.58
2011_ctg29_draft	24	1723116	1723013	Leu	AAG	1723078	1723055	59.84
2011_ctg29_draft	25	1179272	1179182	Val	TAC	1179235	1179218	62.97
2011_ctg29_draft	26	339156	339066	Gly	TCC	339119	339100	33.95
2011_ctg33_draft	1	149116	149187	Met	CAT	0	0	67.28
2011_ctg33_draft	2	158073	158173	Ala	AGC	158112	158137	65.07
2011_ctg33_draft	3	184982	185062	Arg	ACG	185018	185026	57.25
2011_ctg33_draft	4	471516	471587	Met	CAT	0	0	67.28
2011_ctg33_draft	5	532550	532654	Met	CAT	532588	532618	72.01
2011_ctg33_draft	6	1387430	1387513	Tyr	GTA	1387467	1387477	65
2011_ctg33_draft	7	1570804	1570887	Tyr	GTA	1570841	1570851	62.97
2011_ctg33_draft	8	2684655	2684736	Ser	GCT	0	0	74.69
2011_ctg33_draft	9	3056733	3056814	Ser	GCT	0	0	74.69
2011_ctg33_draft	10	3092761	3092841	Gln	CTG	3092797	3092806	57.08
2011_ctg33_draft	11	3348914	3348996	Lys	CTT	3348952	3348960	62.53
2011_ctg33_draft	12	3349103	3349200	Lys	CTT	3349141	3349164	62.42
2011_ctg33_draft	13	3423117	3423211	Asn	ATT	3423155	3423175	45.79
2011_ctg33_draft	14	3475565	3475665	Lys	CTT	3475603	3475629	64.08
2011_ctg33_draft	15	3478898	3478994	Lys	CTT	3478936	3478958	56.24
2011_ctg33_draft	16	3524745	3524842	Lys	TTT	3524783	3524806	63.27
2011_ctg33_draft	17	3525146	3525234	Arg	ACG	3525182	3525198	57.7
2011_ctg33_draft	18	3527943	3528037	Arg	ACG	3527979	3528001	56.48
2011_ctg33_draft	19	3534134	3534046	Arg	CCT	3534098	3534082	53.4
2011_ctg33_draft	20	3530727	3530635	Arg	ACG	3530691	3530671	52.45
2011_ctg33_draft	21	3506771	3506669	Lys	CTT	3506733	3506705	61.87
2011_ctg33_draft	22	3417066	3416966	Lys	CTT	3417028	3417002	51.85
2011_ctg33_draft	23	3393734	3393641	Lys	TTT	3393696	3393677	55.69
2011_ctg33_draft	24	3379063	3378981	Arg	CCT	3379027	3379017	54.67
2011_ctg33_draft	25	3351938	3351866	Arg	TCT	0	0	74.7
2011_ctg33_draft	26	3252681	3252608	Ile	AAT	0	0	74.25
2011_ctg33_draft	27	3208176	3208105	Thr	AGT	0	0	71.45
2011_ctg33_draft	28	2685014	2684933	Ser	GCT	0	0	74.69
2011_ctg33_draft	29	2668365	2668284	Ser	GCT	0	0	74.69
2011_ctg33_draft	30	874618	874516	Met	CAT	874580	874552	72.12
2011_ctg33_draft	31	590781	590709	Thr	AGT	0	0	69.42
2011_ctg33_draft	32	584164	584064	Met	CAT	584126	584100	71.72
2011_ctg33_draft	33	436816	436736	Arg	CCG	436779	436772	62.81
2011_ctg33_draft	34	263923	263852	Met	CAT	0	0	67.28
2011_ctg33_draft	35	254966	254866	Ala	AGC	254927	254902	65.07
Total	297
