# Supplementary material for: Whole Genome and Global Gene Expression Analyses of the Model Mushroom Flammulina velutipes Reveal a High Capacity for Lignocellulose Degradation
Source: PLoS One. 2014 Apr 8;9(4):e93560. doi: 10.1371/journal.pone.0093560 (PMC3979922; doi:10.1371/journal.pone.0093560)
Supplement: Table S5 — BLAST search results of 12,218 predicted genes of F. velutipes against the NCBI-NR database. (XLS) [file pone.0093560.s007.xls]

## Sheet: Table S5
Table S5. BLAST search results of 12,218 predicted genes of F. velutipes against the NCBI-NR database.
Query		Subject						Score			Identities			Positives			Gaps
ORF ID		Description		Length	Start	End		Bit	E-Value		Match/Total	Pct. (%)		Match/Total	Pct. (%)		Match/Total	Pct. (%)
ctg01_AA_00001			No hit
ctg01_AA_00002			No hit
ctg01_AA_00003		EGO20256.1	hypothetical protein SERLADRAFT_452950 [Serpula lacrymans var. lacrymans S7.9]	784	248	619		188	1e-45		129/372	34		171/372	45		78/372	20
ctg01_AA_00004			No hit
ctg01_AA_00005			No hit
ctg01_AA_00006			No hit
ctg01_AA_00007		XP_001878648.1	predicted protein [Laccaria bicolor S238N-H82]	355	1	355		361	9e-98		179/356	50		244/356	68		15/356	4
ctg01_AA_00008			No hit
ctg01_AA_00009			No hit
ctg01_AA_00010			No hit
ctg01_AA_00011			No hit
ctg01_AA_00012		Q9Y7F7.1	metalloendopeptidase (AMMEP) [Armillaria mellea]	351	110	346		98.2	3e-18		83/277	29		125/277	45		45/277	16
ctg01_AA_00013			No hit
ctg01_AA_00014			No hit
ctg01_AA_00015			No hit
ctg01_AA_00016		XP_001878399.1	predicted protein [Laccaria bicolor S238N-H82]	537	86	506		189	2e-45		137/436	31		227/436	52		31/436	7
ctg01_AA_00017		XP_001889761.1	predicted protein [Laccaria bicolor S238N-H82]	1074	95	1070		476	2e-131		331/1015	32		504/1015	49		79/1015	7
ctg01_AA_00018			No hit
ctg01_AA_00019			No hit
ctg01_AA_00020			No hit
ctg01_AA_00021		XP_001839724.2	hypothetical protein CC1G_09579 [Coprinopsis cinerea okayama7#130]	1117	124	1105		353	3e-94		295/1063	27		455/1063	42		188/1063	17
ctg01_AA_00022		XP_002387940.1	hypothetical protein MPER_13106 [Moniliophthora perniciosa FA553]	998	206	461		60.1	1e-06		72/262	27		107/262	40		15/262	5
ctg01_AA_00023		XP_001885007.1	predicted protein [Laccaria bicolor S238N-H82]	539	33	236		59.3	4e-06		59/232	25		90/232	38		36/232	15
ctg01_AA_00024		XP_003035690.1	hypothetical protein SCHCODRAFT_105037 [Schizophyllum commune H4-8]	500	1	442		265	4e-68		164/462	35		246/462	53		23/462	4
ctg01_AA_00025		XP_001830928.2	kex protein [Coprinopsis cinerea okayama7#130]	909	231	326		87.8	5e-16		46/105	43		62/105	59		19/105	18
ctg01_AA_00026			No hit
ctg01_AA_00027			No hit
ctg01_AA_00028			No hit
ctg01_AA_00029			No hit
ctg01_AA_00030			No hit
ctg01_AA_00031			No hit
ctg01_AA_00032			No hit
ctg01_AA_00033			No hit
ctg01_AA_00034			No hit
ctg01_AA_00035			No hit
ctg01_AA_00036		Q9Y7F7.1	metalloendopeptidase (AMMEP) [Armillaria mellea]	351	110	325		78.6	2e-12		72/256	28		111/256	43		44/256	17
ctg01_AA_00037			No hit
ctg01_AA_00038			No hit
ctg01_AA_00039			No hit
ctg01_AA_00040			No hit
ctg01_AA_00041			No hit
ctg01_AA_00042		XP_001838046.2	hypothetical protein CC1G_07536 [Coprinopsis cinerea okayama7#130]	264	14	264		194	2e-47		137/272	50		176/272	64		34/272	12
ctg01_AA_00043		XP_002471571.1	predicted protein [Postia placenta Mad-698-R]	438	44	205		55.1	1e-05		42/162	25		76/162	46		5/162	3
ctg01_AA_00044			No hit
ctg01_AA_00045			No hit
ctg01_AA_00046			No hit
ctg01_AA_00047			No hit
ctg01_AA_00048			No hit
ctg01_AA_00049			No hit
ctg01_AA_00050			No hit
ctg01_AA_00051			No hit
ctg01_AA_00052		XP_001884513.1	predicted protein [Laccaria bicolor S238N-H82]	1121	4	428		65.5	5e-08		122/481	25		193/481	40		90/481	18
ctg01_AA_00053			No hit
ctg01_AA_00054			No hit
ctg01_AA_00055			No hit
ctg01_AA_00056		XP_001884513.1	predicted protein [Laccaria bicolor S238N-H82]	1121	8	377		68.2	4e-09		96/390	24		154/390	39		47/390	12
ctg01_AA_00057		EGO03057.1	hypothetical protein SERLADRAFT_380922 [Serpula lacrymans var. lacrymans S7.9]	310	1	305		306	2e-81		157/305	51		199/305	65		12/305	3
ctg01_AA_00058		EGN92528.1	hypothetical protein SERLA73DRAFT_79464 [Serpula lacrymans var. lacrymans S7.3]	216	10	63		51.2	5e-05		24/55	43		38/55	69		1/55	1
ctg01_AA_00059			No hit
ctg01_AA_00060		XP_002388678.1	hypothetical protein MPER_12274 [Moniliophthora perniciosa FA553]	363	3	142		60.8	5e-07		62/142	43		78/142	54		23/142	16
ctg01_AA_00061			No hit
ctg01_AA_00062		XP_003033077.1	hypothetical protein SCHCODRAFT_15154 [Schizophyllum commune H4-8]	517	8	507		741	0		357/506	70		427/506	84		12/506	2
ctg01_AA_00063		XP_001834494.1	hypothetical protein CC1G_02230 [Coprinopsis cinerea okayama7#130]	294	1	294		292	9e-77		177/331	53		216/331	65		43/331	12
ctg01_AA_00064		XP_001886252.1	mtDNA inheritance protein Dml1 [Laccaria bicolor S238N-H82]	501	1	495		350	5e-94		204/505	40		297/505	58		33/505	6
ctg01_AA_00065		XP_001228588.1	hypothetical protein CHGG_10661 [Chaetomium globosum CBS 148.51]	316	109	251		50.8	0.0002		41/148	27		61/148	41		12/148	8
ctg01_AA_00066			No hit
ctg01_AA_00067		XP_003031336.1	hypothetical protein SCHCODRAFT_257431 [Schizophyllum commune H4-8]	656	25	372		60.5	6e-07		92/361	25		142/361	39		91/361	25
ctg01_AA_00068			No hit
ctg01_AA_00069			No hit
ctg01_AA_00070		XP_003038448.1	hypothetical protein SCHCODRAFT_103628 [Schizophyllum commune H4-8]	325	30	205		67	3e-09		51/177	28		83/177	46		2/177	1
ctg01_AA_00071		EGN99106.1	hypothetical protein SERLADRAFT_468346 [Serpula lacrymans var. lacrymans S7.9]	540	114	433		205	1e-50		112/324	34		183/324	56		13/324	4
ctg01_AA_00072			No hit
ctg01_AA_00073			No hit
ctg01_AA_00074			No hit
ctg01_AA_00075			No hit
ctg01_AA_00076		XP_003035616.1	hypothetical protein SCHCODRAFT_104914 [Schizophyllum commune H4-8]	952	136	295		147	5e-33		70/160	43		108/160	67		3/160	1
ctg01_AA_00077		XP_002472493.1	predicted protein [Postia placenta Mad-698-R]	553	80	360		53.1	0.0001		69/302	22		113/302	37		49/302	16
ctg01_AA_00078			No hit
ctg01_AA_00079			No hit
ctg01_AA_00080		XP_003035616.1	hypothetical protein SCHCODRAFT_104914 [Schizophyllum commune H4-8]	952	41	308		248	7e-63		128/268	47		181/268	67		9/268	3
ctg01_AA_00081		XP_001879698.1	predicted protein [Laccaria bicolor S238N-H82]	820	8	624		479	6e-133		268/641	41		369/641	57		59/641	9
ctg01_AA_00082			No hit
ctg01_AA_00083		XP_003035616.1	hypothetical protein SCHCODRAFT_104914 [Schizophyllum commune H4-8]	952	27	301		256	9e-66		129/280	46		187/280	66		8/280	2
ctg01_AA_00084		XP_001875879.1	predicted protein [Laccaria bicolor S238N-H82]	564	86	372		51.2	0.0004		78/329	23		136/329	41		54/329	16
ctg01_AA_00085		XP_001878170.1	reverse transcriptase-RNase H-integrase [Laccaria bicolor S238N-H82]	1572	529	1530		513	5e-142		344/1070	32		524/1070	48		89/1070	8
ctg01_AA_00086			No hit
ctg01_AA_00087			No hit
ctg01_AA_00088			No hit
ctg01_AA_00089		XP_003035616.1	hypothetical protein SCHCODRAFT_104914 [Schizophyllum commune H4-8]	952	2	298		225	3e-56		130/323	40		181/323	56		47/323	14
ctg01_AA_00090			No hit
ctg01_AA_00091			No hit
ctg01_AA_00092		XP_003032292.1	hypothetical protein SCHCODRAFT_109183 [Schizophyllum commune H4-8]	924	132	376		219	9e-55		116/262	44		166/262	63		23/262	8
ctg01_AA_00093			No hit
ctg01_AA_00094			No hit
ctg01_AA_00095			No hit
ctg01_AA_00096		XP_003035787.1	hypothetical protein SCHCODRAFT_105248 [Schizophyllum commune H4-8]	432	9	141		80.1	1e-12		51/138	36		65/138	47		8/138	5
ctg01_AA_00097			No hit
ctg01_AA_00098		XP_003032292.1	hypothetical protein SCHCODRAFT_109183 [Schizophyllum commune H4-8]	924	119	402		248	4e-63		128/288	44		187/288	64		15/288	5
ctg01_AA_00099		XP_002469809.1	predicted protein [Postia placenta Mad-698-R]	504	72	351		51.2	0.0005		77/318	24		130/318	40		45/318	14
ctg01_AA_00100			No hit
ctg01_AA_00101		XP_001840326.1	hypothetical protein CC1G_05212 [Coprinopsis cinerea okayama7#130]	445	13	417		449	7e-124		227/409	55		278/409	67		9/409	2
ctg01_AA_00102			No hit
ctg01_AA_00103		XP_003030808.1	hypothetical protein SCHCODRAFT_109506 [Schizophyllum commune H4-8]	139	1	84		71.6	4e-11		36/103	34		56/103	54		19/103	18
ctg01_AA_00104			No hit
ctg01_AA_00105			No hit
ctg01_AA_00106		XP_001840656.2	hypothetical protein CC1G_10442 [Coprinopsis cinerea okayama7#130]	332	10	304		229	7e-58		145/305	47		172/305	56		67/305	21
ctg01_AA_00107		XP_003034422.1	hypothetical protein SCHCODRAFT_106879 [Schizophyllum commune H4-8]	285	10	284		191	2e-46		107/287	37		160/287	55		27/287	9
ctg01_AA_00108			No hit
ctg01_AA_00109		XP_002390582.1	hypothetical protein MPER_10114 [Moniliophthora perniciosa FA553]	253	188	253		49.7	0.0007		28/73	38		42/73	57		7/73	9
ctg01_AA_00110		XP_002390582.1	hypothetical protein MPER_10114 [Moniliophthora perniciosa FA553]	253	80	253		79	1e-12		54/183	29		92/183	50		25/183	13
ctg01_AA_00111		XP_001882064.1	predicted protein [Laccaria bicolor S238N-H82]	328	115	323		73.6	5e-11		65/220	29		105/220	47		26/220	11
ctg01_AA_00112			No hit
ctg01_AA_00113			No hit
ctg01_AA_00114			No hit
ctg01_AA_00115			No hit
ctg01_AA_00116			No hit
ctg01_AA_00117		XP_002390582.1	hypothetical protein MPER_10114 [Moniliophthora perniciosa FA553]	253	80	253		51.6	0.0002		42/183	22		79/183	43		38/183	20
ctg01_AA_00118		XP_002910645.1	lipase 2 [Coprinopsis cinerea okayama7#130]	829	137	771		486	5e-135		291/636	45		377/636	59		82/636	12
ctg01_AA_00119		XP_002390582.1	hypothetical protein MPER_10114 [Moniliophthora perniciosa FA553]	253	80	250		73.9	3e-11		50/178	28		90/178	50		19/178	10
ctg01_AA_00120			No hit
ctg01_AA_00121			No hit
ctg01_AA_00122			No hit
ctg01_AA_00123		XP_002390582.1	hypothetical protein MPER_10114 [Moniliophthora perniciosa FA553]	253	80	253		75.1	2e-11		55/187	29		100/187	53		27/187	14
ctg01_AA_00124			No hit
ctg01_AA_00125		XP_002390582.1	hypothetical protein MPER_10114 [Moniliophthora perniciosa FA553]	253	154	253		53.5	9e-06		37/107	34		59/107	55		12/107	11
ctg01_AA_00126			No hit
ctg01_AA_00127		XP_002390582.1	hypothetical protein MPER_10114 [Moniliophthora perniciosa FA553]	253	2	253		81.6	2e-13		69/261	26		124/261	47		26/261	9
ctg01_AA_00128			No hit
ctg01_AA_00129		AEM76789.1	hypothetical protein [Armillaria mellea]	237	1	120		134	2e-29		74/126	58		86/126	68		8/126	6
ctg01_AA_00130		XP_003036168.1	hypothetical protein SCHCODRAFT_105993 [Schizophyllum commune H4-8]	688	3	281		69.7	1e-09		76/304	25		136/304	44		51/304	16
ctg01_AA_00131		AEM76789.1	hypothetical protein [Armillaria mellea]	237	1	154		134	9e-30		79/162	48		94/162	58		10/162	6
ctg01_AA_00132		XP_001884513.1	predicted protein [Laccaria bicolor S238N-H82]	1121	4	469		74.3	5e-11		133/510	26		207/510	40		82/510	16
ctg01_AA_00133			No hit
ctg01_AA_00134			No hit
ctg01_AA_00135			No hit
ctg01_AA_00136			No hit
ctg01_AA_00137			No hit
ctg01_AA_00138			No hit
ctg01_AA_00139		XP_001874112.1	predicted protein [Laccaria bicolor S238N-H82]	740	140	420		210	4e-52		123/284	43		163/284	57		11/284	3
ctg01_AA_00140		XP_001828296.2	hypothetical protein CC1G_02877 [Coprinopsis cinerea okayama7#130]	971	359	738		198	3e-48		127/390	32		199/390	51		51/390	13
ctg01_AA_00141			No hit
ctg01_AA_00142			No hit
ctg01_AA_00143		XP_003033916.1	hypothetical protein SCHCODRAFT_107039 [Schizophyllum commune H4-8]	543	30	169		62.4	2e-07		42/144	29		67/144	46		17/144	11
ctg01_AA_00144		XP_001885894.1	predicted protein [Laccaria bicolor S238N-H82]	805	42	767		782	0		428/770	55		509/770	66		79/770	10
ctg01_AA_00145			No hit
ctg01_AA_00146			No hit
ctg01_AA_00147		XP_003026212.1	hypothetical protein SCHCODRAFT_238677 [Schizophyllum commune H4-8]	336	2	336		368	6e-100		186/340	54		230/340	67		20/340	5
ctg01_AA_00148		XP_001601800.2	PREDICTED: hypothetical protein LOC100117617 [Nasonia vitripennis]	503	15	191		66.6	6e-09		51/178	28		76/178	42		14/178	7
ctg01_AA_00149			No hit
ctg01_AA_00150		XP_001886783.1	predicted protein [Laccaria bicolor S238N-H82]	442	16	311		62	3e-07		83/327	25		134/327	40		49/327	14
ctg01_AA_00151			No hit
ctg01_AA_00152		XP_003031302.1	hypothetical protein SCHCODRAFT_109710 [Schizophyllum commune H4-8]	1077	889	1067		183	4e-44		97/208	46		124/208	59		30/208	14
ctg01_AA_00153		XP_002392923.1	hypothetical protein MPER_07441 [Moniliophthora perniciosa FA553]	331	2	312		293	3e-77		150/329	45		200/329	60		55/329	16
ctg01_AA_00154			No hit
ctg01_AA_00155			No hit
ctg01_AA_00156			No hit
ctg01_AA_00157		XP_003036168.1	hypothetical protein SCHCODRAFT_105993 [Schizophyllum commune H4-8]	688	6	276		150	6e-34		93/289	32		132/289	45		48/289	16
ctg01_AA_00158			No hit
ctg01_AA_00159		XP_001836152.2	hypothetical protein CC1G_10933 [Coprinopsis cinerea okayama7#130]	1020	269	407		58.5	5e-06		45/142	31		65/142	45		5/142	3
ctg01_AA_00160		XP_001884223.1	predicted protein [Laccaria bicolor S238N-H82]	386	36	386		136	9e-30		113/393	28		183/393	46		51/393	12
ctg01_AA_00161		XP_003036168.1	hypothetical protein SCHCODRAFT_105993 [Schizophyllum commune H4-8]	688	2	300		186	6e-45		114/303	37		161/303	53		15/303	4
ctg01_AA_00162		XP_003029821.1	hypothetical protein SCHCODRAFT_69650 [Schizophyllum commune H4-8]	293	6	290		213	4e-53		134/297	45		175/297	58		19/297	6
ctg01_AA_00163		EGN97642.1	hypothetical protein SERLADRAFT_472109 [Serpula lacrymans var. lacrymans S7.9]	465	1	457		663	0		315/468	67		378/468	80		12/468	2
ctg01_AA_00164		XP_002911047.1	other/AgaK1 protein kinase [Coprinopsis cinerea okayama7#130]	430	165	403		167	2e-39		89/245	36		126/245	51		7/245	2
ctg01_AA_00165		XP_002910599.1	alcohol dehydrogenase [Coprinopsis cinerea okayama7#130]	342	139	328		229	1e-58		113/191	59		143/191	74		1/191	0
ctg01_AA_00166		XP_001835122.1	cytochrome P450 [Coprinopsis cinerea okayama7#130]	517	35	493		432	6e-119		222/464	47		298/464	64		54/464	11
ctg01_AA_00167		EGO23241.1	hypothetical protein SERLADRAFT_472117 [Serpula lacrymans var. lacrymans S7.9]	581	15	572		648	0		357/558	63		413/558	74		54/558	9
ctg01_AA_00168		XP_002912034.1	hypothetical protein CC1G_13562 [Coprinopsis cinerea okayama7#130]	297	1	262		250	2e-64		124/268	46		171/268	63		6/268	2
ctg01_AA_00169		XP_001889672.1	argonaute-like protein [Laccaria bicolor S238N-H82]	965	77	954		924	0		470/905	51		625/905	69		34/905	3
ctg01_AA_00170		XP_001838338.1	diphthamide biosynthesis protein 3 [Coprinopsis cinerea okayama7#130]	123	1	62		131	3e-29		58/62	93		61/62	98		0/62	0
ctg01_AA_00171		EGO03891.1	hypothetical protein SERLADRAFT_458104 [Serpula lacrymans var. lacrymans S7.9]	383	8	335		50.4	0.0009		97/393	24		149/393	37		84/393	21
ctg01_AA_00172		XP_001886863.1	predicted protein [Laccaria bicolor S238N-H82]	752	18	304		129	1e-27		107/307	34		147/307	47		51/307	16
ctg01_AA_00173		XP_001881180.1	phosphoglycerate mutase [Laccaria bicolor S238N-H82]	528	5	526		830	0		404/522	77		451/522	86		9/522	1
ctg01_AA_00174		EGN97713.1	hypothetical protein SERLADRAFT_472264 [Serpula lacrymans var. lacrymans S7.9]	298	1	298		305	5e-81		164/302	54		208/302	68		19/302	6
ctg01_AA_00175		EGO01545.1	hypothetical protein SERLA73DRAFT_166090 [Serpula lacrymans var. lacrymans S7.3]	455	176	441		297	9e-79		143/271	52		190/271	70		12/271	4
ctg01_AA_00176		XP_001828219.1	hypothetical protein CC1G_02800 [Coprinopsis cinerea okayama7#130]	326	1	326		295	8e-78		161/335	48		209/335	62		20/335	5
ctg01_AA_00177			No hit
ctg01_AA_00178		EGN94856.1	hypothetical protein SERLA73DRAFT_61892 [Serpula lacrymans var. lacrymans S7.3]	973	428	941		433	4e-119		228/514	44		326/514	63		40/514	7
ctg01_AA_00179		XP_001878738.1	predicted protein [Laccaria bicolor S238N-H82]	371	38	337		278	5e-73		146/300	48		186/300	62		28/300	9
ctg01_AA_00180		XP_001889629.1	predicted protein [Laccaria bicolor S238N-H82]	669	1	665		664	0		375/680	55		476/680	70		64/680	9
ctg01_AA_00181		XP_001838568.2	chitin deacetylase [Coprinopsis cinerea okayama7#130]	269	139	257		147	1e-33		65/119	54		90/119	75		0/119	0
ctg01_AA_00182			No hit
ctg01_AA_00183		XP_001838351.1	ADP/ATP carrier receptor [Coprinopsis cinerea okayama7#130]	606	5	606		756	0		391/605	64		476/605	78		12/605	1
ctg01_AA_00184			No hit
ctg01_AA_00185		XP_003026240.1	hypothetical protein SCHCODRAFT_238718 [Schizophyllum commune H4-8]	345	26	115		67.8	5e-10		32/90	35		53/90	58		0/90	0
ctg01_AA_00186		XP_003026240.1	hypothetical protein SCHCODRAFT_238718 [Schizophyllum commune H4-8]	345	148	256		81.6	5e-14		46/114	40		71/114	62		9/114	7
ctg01_AA_00187		BAE55186.1	cytochrome P450 monooxygenase [Aspergillus oryzae]	526	44	521		408	1e-111		210/484	43		292/484	60		17/484	3
ctg01_AA_00188		XP_003030692.1	hypothetical protein SCHCODRAFT_236180 [Schizophyllum commune H4-8]	502	14	260		222	4e-56		111/253	43		157/253	62		7/253	2
ctg01_AA_00189		EGN94749.1	hypothetical protein SERLADRAFT_477612 [Serpula lacrymans var. lacrymans S7.9]	330	6	146		96.7	1e-18		50/141	35		83/141	58		0/141	0
ctg01_AA_00190		XP_001887080.1	predicted protein [Laccaria bicolor S238N-H82]	609	1	602		560	5e-157		333/634	52		440/634	69		51/634	8
ctg01_AA_00191			No hit
ctg01_AA_00192		XP_003030692.1	hypothetical protein SCHCODRAFT_236180 [Schizophyllum commune H4-8]	502	26	498		353	6e-95		191/487	39		280/487	57		34/487	6
ctg01_AA_00193		XP_001884359.1	predicted protein [Laccaria bicolor S238N-H82]	485	13	468		280	2e-73		174/457	38		253/457	55		21/457	4
ctg01_AA_00194		XP_002837131.1	unnamed protein product [Tuber melanosporum]	1061	7	1057		776	0		472/1066	44		626/1066	58		113/1066	10
ctg01_AA_00195		EGO24707.1	hypothetical protein SERLADRAFT_361659 [Serpula lacrymans var. lacrymans S7.9]	563	1	192		161	5e-38		82/193	42		122/193	63		9/193	4
ctg01_AA_00196			No hit
ctg01_AA_00197		XP_001886860.1	predicted protein [Laccaria bicolor S238N-H82]	496	3	492		567	1e-159		292/492	59		357/492	72		38/492	7
ctg01_AA_00198			No hit
ctg01_AA_00199			No hit
ctg01_AA_00200			No hit
ctg01_AA_00201			No hit
ctg01_AA_00202			No hit
ctg01_AA_00203		EGN92415.1	hypothetical protein SERLA73DRAFT_117408 [Serpula lacrymans var. lacrymans S7.3]	819	121	803		717	0		395/733	53		485/733	66		69/733	9
ctg01_AA_00204		EGN97402.1	hypothetical protein SERLADRAFT_471586 [Serpula lacrymans var. lacrymans S7.9]	204	1	204		415	2e-114		197/204	96		200/204	98		0/204	0
ctg01_AA_00205			No hit
ctg01_AA_00206		XP_001883240.1	predicted protein [Laccaria bicolor S238N-H82]	656	68	608		459	6e-127		258/561	45		342/561	60		64/561	11
ctg01_AA_00207		XP_001878893.1	predicted protein [Laccaria bicolor S238N-H82]	1238	81	1138		263	2e-67		269/1156	23		489/1156	42		156/1156	13
ctg01_AA_00208		XP_001829514.1	hypothetical protein CC1G_00693 [Coprinopsis cinerea okayama7#130]	99	3	82		90.9	5e-17		45/80	56		60/80	75		1/80	1
ctg01_AA_00209		XP_003038656.1	hypothetical protein SCHCODRAFT_47018 [Schizophyllum commune H4-8]	387	313	385		82.4	2e-14		36/73	49		49/73	67		0/73	0
ctg01_AA_00210			No hit
ctg01_AA_00211			No hit
ctg01_AA_00212		EGO00621.1	hypothetical protein SERLADRAFT_462940 [Serpula lacrymans var. lacrymans S7.9]	546	222	350		82	2e-14		47/129	36		79/129	61		1/129	0
ctg01_AA_00213			No hit
ctg01_AA_00214			No hit
ctg01_AA_00215			No hit
ctg01_AA_00216			No hit
ctg01_AA_00217		XP_003023798.1	hypothetical protein TRV_02061 [Trichophyton verrucosum HKI 0517]	418	24	303		199	3e-48		104/283	36		154/283	54		4/283	1
ctg01_AA_00218			No hit
ctg01_AA_00219		XP_002387903.1	hypothetical protein MPER_13146 [Moniliophthora perniciosa FA553]	1245	213	1244		617	5e-174		365/1036	35		543/1036	52		89/1036	8
ctg01_AA_00220			No hit
ctg01_AA_00221			No hit
ctg01_AA_00222		XP_001904449.1	unnamed protein product [Podospora anserina S mat+]	1002	918	994		55.8	1e-05		32/79	40		41/79	51		11/79	13
ctg01_AA_00223			No hit
ctg01_AA_00224		XP_001216876.1	conserved hypothetical protein [Aspergillus terreus NIH2624]	566	3	564		827	0		389/562	69		450/562	80		0/562	0
ctg01_AA_00225		XP_003028890.1	expressed protein [Schizophyllum commune H4-8]	102	26	77		64.3	5e-09		30/52	57		35/52	67		0/52	0
ctg01_AA_00226		XP_001887180.1	predicted protein [Laccaria bicolor S238N-H82]	1837	1386	1743		257	4e-66		154/363	42		212/363	58		27/363	7
ctg01_AA_00227		EGN96617.1	hypothetical protein SERLADRAFT_472637 [Serpula lacrymans var. lacrymans S7.9]	377	5	377		503	2e-140		254/373	68		298/373	79		10/373	2
ctg01_AA_00228		XP_003029256.1	hypothetical protein SCHCODRAFT_111229 [Schizophyllum commune H4-8]	1091	520	1091		550	4e-154		289/609	47		396/609	65		67/609	11
ctg01_AA_00229		XP_001829635.1	lipolytic enzyme [Coprinopsis cinerea okayama7#130]	293	20	292		234	2e-59		128/275	46		172/275	62		9/275	3
ctg01_AA_00230		XP_003030624.1	hypothetical protein SCHCODRAFT_57571 [Schizophyllum commune H4-8]	454	3	181		213	2e-53		99/179	55		128/179	71		1/179	0
ctg01_AA_00231			No hit
ctg01_AA_00232			No hit
ctg01_AA_00233		XP_001885940.1	predicted protein [Laccaria bicolor S238N-H82]	530	26	496		476	6e-132		263/490	53		319/490	65		37/490	7
ctg01_AA_00234		EGN98878.1	hypothetical protein SERLADRAFT_467845 [Serpula lacrymans var. lacrymans S7.9]	333	6	333		349	6e-94		168/330	50		237/330	71		8/330	2
ctg01_AA_00235			No hit
ctg01_AA_00236		XP_001889320.1	predicted protein [Laccaria bicolor S238N-H82]	381	53	381		390	2e-106		192/331	58		242/331	73		23/331	6
ctg01_AA_00237			No hit
ctg01_AA_00238		XP_003031291.1	hypothetical protein SCHCODRAFT_77069 [Schizophyllum commune H4-8]	793	26	789		1060	0		510/776	65		600/776	77		12/776	1
ctg01_AA_00239			No hit
ctg01_AA_00240		XP_001889476.1	predicted protein [Laccaria bicolor S238N-H82]	584	31	362		206	4e-51		147/339	43		175/339	51		110/339	32
ctg01_AA_00241			No hit
ctg01_AA_00242		XP_003027521.1	myo-inositol oxygenase [Schizophyllum commune H4-8]	299	8	299		491	4e-137		233/298	78		255/298	85		6/298	2
ctg01_AA_00243		XP_001886783.1	predicted protein [Laccaria bicolor S238N-H82]	442	2	370		74.7	4e-11		109/412	26		168/412	40		65/412	15
ctg01_AA_00244		XP_001877476.1	predicted protein [Laccaria bicolor S238N-H82]	359	20	350		194	2e-47		128/350	36		196/350	56		21/350	6
ctg01_AA_00245		XP_003031279.1	hypothetical protein SCHCODRAFT_85340 [Schizophyllum commune H4-8]	227	2	226		376	1e-102		170/225	75		199/225	88		0/225	0
ctg01_AA_00246			No hit
ctg01_AA_00247		EGN97429.1	hypothetical protein SERLADRAFT_450707 [Serpula lacrymans var. lacrymans S7.9]	336	1	332		522	4e-146		242/333	72		285/333	85		1/333	0
ctg01_AA_00248		XP_003031261.1	hypothetical protein SCHCODRAFT_82436 [Schizophyllum commune H4-8]	581	1	564		824	0		419/580	72		480/580	82		24/580	4
ctg01_AA_00249		XP_360794.1	hypothetical protein MGG_03337 [Magnaporthe oryzae 70-15]	542	38	166		83.2	1e-14		45/130	34		70/130	53		2/130	1
ctg01_AA_00250		EGE07247.1	hypothetical protein TEQG_06320 [Trichophyton equinum CBS 127.97]	773	17	79		50.8	6e-05		37/70	52		51/70	72		7/70	10
ctg01_AA_00251			No hit
ctg01_AA_00252		XP_001840835.2	other/FunK1 protein kinase [Coprinopsis cinerea okayama7#130]	289	50	156		85.9	2e-15		51/124	41		69/124	55		26/124	20
ctg01_AA_00253		XP_001837335.2	hypothetical protein CC1G_00471 [Coprinopsis cinerea okayama7#130]	505	14	504		726	0		349/491	71		394/491	80		24/491	4
ctg01_AA_00254		EGO01766.1	hypothetical protein SERLADRAFT_360154 [Serpula lacrymans var. lacrymans S7.9]	503	360	503		222	1e-56		105/144	72		117/144	81		0/144	0
ctg01_AA_00255			No hit
ctg01_AA_00256		XP_003036699.1	hypothetical protein SCHCODRAFT_72113 [Schizophyllum commune H4-8]	537	190	387		74.3	7e-12		57/201	28		89/201	44		24/201	11
ctg01_AA_00257		XP_002061807.1	GK16991 [Drosophila willistoni]	512	63	204		85.5	5e-15		54/160	33		82/160	51		18/160	11
ctg01_AA_00258		EGO00687.1	hypothetical protein SERLA73DRAFT_105058 [Serpula lacrymans var. lacrymans S7.3]	479	45	446		435	2e-119		226/436	51		286/436	65		56/436	12
ctg01_AA_00259		XP_003029387.1	hypothetical protein SCHCODRAFT_236792 [Schizophyllum commune H4-8]	224	1	224		172	4e-41		101/235	42		135/235	57		13/235	5
ctg01_AA_00260		XP_003031271.1	hypothetical protein SCHCODRAFT_56617 [Schizophyllum commune H4-8]	615	1	556		675	0		353/560	63		418/560	74		26/560	4
ctg01_AA_00261		XP_003035426.1	hypothetical protein SCHCODRAFT_106116 [Schizophyllum commune H4-8]	212	1	211		189	2e-46		99/212	46		129/212	60		10/212	4
ctg01_AA_00262		EGO02891.1	hypothetical protein SERLADRAFT_459173 [Serpula lacrymans var. lacrymans S7.9]	521	60	519		201	4e-49		160/498	32		228/498	45		67/498	13
ctg01_AA_00263			No hit
ctg01_AA_00264		EGO02891.1	hypothetical protein SERLADRAFT_459173 [Serpula lacrymans var. lacrymans S7.9]	521	46	519		162	2e-37		131/489	26		206/489	42		80/489	16
ctg01_AA_00265			No hit
ctg01_AA_00266		EGO28580.1	hypothetical protein SERLADRAFT_354447 [Serpula lacrymans var. lacrymans S7.9]	491	380	462		54.7	5e-06		31/85	36		44/85	51		5/85	5
ctg01_AA_00267			No hit
ctg01_AA_00268		EGO02891.1	hypothetical protein SERLADRAFT_459173 [Serpula lacrymans var. lacrymans S7.9]	521	60	406		190	5e-46		118/358	32		178/358	49		27/358	7
ctg01_AA_00269		EGN93532.1	hypothetical protein SERLADRAFT_479946 [Serpula lacrymans var. lacrymans S7.9]	525	1	525		687	0		351/556	63		428/556	76		32/556	5
ctg01_AA_00270		XP_001888398.1	predicted protein [Laccaria bicolor S238N-H82]	582	1	582		466	6e-129		281/618	45		370/618	59		87/618	14
ctg01_AA_00271		XP_003036699.1	hypothetical protein SCHCODRAFT_72113 [Schizophyllum commune H4-8]	537	126	294		120	5e-26		65/171	38		100/171	58		9/171	5
ctg01_AA_00272		XP_001889346.1	predicted protein [Laccaria bicolor S238N-H82]	244	14	244		277	8e-73		144/246	58		173/246	70		15/246	6
ctg01_AA_00273		XP_001838300.1	hypothetical protein CC1G_04744 [Coprinopsis cinerea okayama7#130]	201	1	197		225	2e-57		122/198	61		141/198	71		19/198	9
ctg01_AA_00274		EGN97443.1	hypothetical protein SERLADRAFT_439794 [Serpula lacrymans var. lacrymans S7.9]	608	31	585		410	5e-112		257/573	44		320/573	55		67/573	11
ctg01_AA_00275		EGN97443.1	hypothetical protein SERLADRAFT_439794 [Serpula lacrymans var. lacrymans S7.9]	608	2	589		486	8e-135		285/619	46		373/619	60		47/619	7
ctg01_AA_00276		BAD08615.1	hydrophobin [Flammulina velutipes]	121	1	121		227	4e-58		121/121	100		121/121	100		0/121	0
ctg01_AA_00277		ADB24832.1	immunomodulatory protein [Flammulina velutipes]	114	1	114		233	1e-59		114/114	100		114/114	100		0/114	0
ctg01_AA_00278		EGN97448.1	hypothetical protein SERLADRAFT_471696 [Serpula lacrymans var. lacrymans S7.9]	445	1	445		872	0		433/445	97		441/445	99		0/445	0
ctg01_AA_00279		EGO29879.1	hypothetical protein SERLADRAFT_445648 [Serpula lacrymans var. lacrymans S7.9]	395	3	228		193	1e-47		103/228	45		138/228	60		4/228	1
ctg01_AA_00280		EGO02891.1	hypothetical protein SERLADRAFT_459173 [Serpula lacrymans var. lacrymans S7.9]	521	26	519		167	3e-39		143/512	27		218/512	42		89/512	17
ctg01_AA_00281		EGO02891.1	hypothetical protein SERLADRAFT_459173 [Serpula lacrymans var. lacrymans S7.9]	521	26	521		165	2e-38		141/519	27		211/519	40		105/519	20
ctg01_AA_00282		EGN97436.1	hypothetical protein SERLADRAFT_471669 [Serpula lacrymans var. lacrymans S7.9]	345	57	342		215	9e-54		128/316	40		168/316	53		63/316	19
ctg01_AA_00283			No hit
ctg01_AA_00284		XP_001830855.2	hypothetical protein CC1G_02306 [Coprinopsis cinerea okayama7#130]	732	597	732		178	2e-42		86/136	63		107/136	78		6/136	4
ctg01_AA_00285		XP_003031293.1	hypothetical protein SCHCODRAFT_269952 [Schizophyllum commune H4-8]	805	1	200		122	1e-26		83/201	41		115/201	57		23/201	11
ctg01_AA_00286		XP_003031293.1	hypothetical protein SCHCODRAFT_269952 [Schizophyllum commune H4-8]	805	1	96		113	1e-23		56/96	58		69/96	71		7/96	7
ctg01_AA_00287		XP_003031293.1	hypothetical protein SCHCODRAFT_269952 [Schizophyllum commune H4-8]	805	345	390		92.4	2e-17		41/46	89		45/46	97		0/46	0
ctg01_AA_00288		XP_003031293.1	hypothetical protein SCHCODRAFT_269952 [Schizophyllum commune H4-8]	805	395	620		301	5e-80		149/227	65		178/227	78		7/227	3
ctg01_AA_00289		EGO02891.1	hypothetical protein SERLADRAFT_459173 [Serpula lacrymans var. lacrymans S7.9]	521	60	519		204	2e-50		151/496	30		224/496	45		84/496	16
ctg01_AA_00290			No hit
ctg01_AA_00291		XP_001830618.2	hypothetical protein CC1G_06884 [Coprinopsis cinerea okayama7#130]	193	50	187		70.5	8e-11		35/139	25		68/139	48		2/139	1
ctg01_AA_00292			No hit
ctg01_AA_00293		XP_003033339.1	hypothetical protein SCHCODRAFT_76043 [Schizophyllum commune H4-8]	495	69	446		315	2e-83		192/400	48		246/400	61		43/400	10
ctg01_AA_00294			No hit
ctg01_AA_00295			No hit
ctg01_AA_00296		XP_001880489.1	jumonji superfamily protein [Laccaria bicolor S238N-H82]	1141	25	869		917	0		483/863	55		582/863	67		97/863	11
ctg01_AA_00297		XP_003030891.1	hypothetical protein SCHCODRAFT_77042 [Schizophyllum commune H4-8]	805	1	805		776	0		400/827	48		543/827	65		55/827	6
ctg01_AA_00298		XP_001840262.2	hypothetical protein CC1G_02725 [Coprinopsis cinerea okayama7#130]	2606	1	2602		1192	0		887/2731	32		1356/2731	49		268/2731	9
ctg01_AA_00299		XP_001889649.1	predicted protein [Laccaria bicolor S238N-H82]	1076	190	1076		964	0		543/922	58		651/922	70		107/922	11
ctg01_AA_00300		XP_001874766.1	predicted protein [Laccaria bicolor S238N-H82]	517	157	501		103	5e-20		104/362	28		157/362	43		44/362	12
ctg01_AA_00301		XP_001879386.1	predicted protein [Laccaria bicolor S238N-H82]	492	7	491		652	0		342/486	70		388/486	79		35/486	7
ctg01_AA_00302		XP_002396511.1	hypothetical protein MPER_03240 [Moniliophthora perniciosa FA553]	193	36	192		151	5e-35		79/158	50		107/158	67		6/158	3
ctg01_AA_00303		XP_001889651.1	predicted protein [Laccaria bicolor S238N-H82]	204	16	204		226	1e-57		116/192	60		135/192	70		34/192	17
ctg01_AA_00304		EGN97200.1	hypothetical protein SERLADRAFT_471249 [Serpula lacrymans var. lacrymans S7.9]	612	26	612		781	0		371/606	61		463/606	76		22/606	3
ctg01_AA_00305		XP_001877476.1	predicted protein [Laccaria bicolor S238N-H82]	359	173	355		137	1e-30		80/190	42		119/190	62		9/190	4
ctg01_AA_00306			No hit
ctg01_AA_00307		YP_903056.1	NAD-dependent epimerase/dehydratase [Pelobacter propionicus DSM 2379]	346	8	36		47.4	0.0007		18/29	62		26/29	89		0/29	0
ctg01_AA_00308		XP_001877476.1	predicted protein [Laccaria bicolor S238N-H82]	359	20	357		219	8e-55		136/346	39		198/346	57		18/346	5
ctg01_AA_00309			No hit
ctg01_AA_00310		XP_001838382.2	ubiquitin C-terminal hydrolase [Coprinopsis cinerea okayama7#130]	429	8	407		369	4e-100		209/410	50		260/410	63		48/410	11
ctg01_AA_00311		XP_003033511.1	hypothetical protein SCHCODRAFT_54510 [Schizophyllum commune H4-8]	381	1	381		636	2e-180		306/395	77		350/395	88		14/395	3
ctg01_AA_00312		XP_003032944.1	hypothetical protein SCHCODRAFT_37473 [Schizophyllum commune H4-8]	218	13	218		337	6e-91		167/206	81		182/206	88		1/206	0
ctg01_AA_00313		XP_001877476.1	predicted protein [Laccaria bicolor S238N-H82]	359	20	133		95.9	2e-18		53/117	45		72/117	61		5/117	4
ctg01_AA_00314		EGN95876.1	hypothetical protein SERLADRAFT_476523 [Serpula lacrymans var. lacrymans S7.9]	580	3	580		827	0		450/585	76		500/585	85		18/585	3
ctg01_AA_00315		XP_001880491.1	predicted protein [Laccaria bicolor S238N-H82]	370	22	368		294	2e-77		162/362	44		229/362	63		24/362	6
ctg01_AA_00316		P78605.1	ornithine carbamoyltransferase [Trametes hirsuta]	375	8	368		527	1e-147		259/361	71		299/361	82		13/361	3
ctg01_AA_00317		XP_001876168.1	predicted protein [Laccaria bicolor S238N-H82]	1296	7	1246		860	0		546/1305	41		747/1305	57		184/1305	14
ctg01_AA_00318		XP_001876168.1	predicted protein [Laccaria bicolor S238N-H82]	1296	223	1286		803	0		489/1127	43		659/1127	58		153/1127	13
ctg01_AA_00319		XP_002474733.1	predicted protein [Postia placenta Mad-698-R]	177	30	177		126	2e-27		64/148	43		91/148	61		14/148	9
ctg01_AA_00320		EGN98774.1	hypothetical protein SERLADRAFT_467544 [Serpula lacrymans var. lacrymans S7.9]	235	4	235		142	4e-32		81/232	34		125/232	53		21/232	9
ctg01_AA_00321			No hit
ctg01_AA_00322		XP_001835368.2	hypothetical protein CC1G_05330 [Coprinopsis cinerea okayama7#130]	263	113	234		61.2	5e-08		39/123	31		63/123	51		6/123	4
ctg01_AA_00323		XP_001880244.1	glycosyltransferase family 69 protein [Laccaria bicolor S238N-H82]	615	4	613		905	0		445/617	72		502/617	81		37/617	5
ctg01_AA_00324		XP_001836305.2	protein phosphatase regulatory subunit [Coprinopsis cinerea okayama7#130]	396	95	395		295	9e-78		162/312	51		210/312	67		17/312	5
ctg01_AA_00325		XP_002395993.1	hypothetical protein MPER_03853 [Moniliophthora perniciosa FA553]	441	32	406		366	3e-99		189/376	50		248/376	65		21/376	5
ctg01_AA_00326		XP_001875380.1	predicted protein [Laccaria bicolor S238N-H82]	205	1	198		55.5	2e-05		52/213	24		88/213	41		35/213	16
ctg01_AA_00327		XP_001877792.1	glycogen synthase [Laccaria bicolor S238N-H82]	731	4	725		1269	0		621/722	86		655/722	90		9/722	1
ctg01_AA_00328		XP_003037659.1	hypothetical protein SCHCODRAFT_231913 [Schizophyllum commune H4-8]	299	26	299		407	1e-111		201/274	73		234/274	85		7/274	2
ctg01_AA_00329			No hit
ctg01_AA_00330		EGN96949.1	hypothetical protein SERLADRAFT_473514 [Serpula lacrymans var. lacrymans S7.9]	464	4	460		305	1e-80		194/501	38		279/501	55		56/501	11
ctg01_AA_00331			No hit
ctg01_AA_00332			No hit
ctg01_AA_00333			No hit
ctg01_AA_00334			No hit
ctg01_AA_00335			No hit
ctg01_AA_00336		EGO29772.1	hypothetical protein SERLADRAFT_433734 [Serpula lacrymans var. lacrymans S7.9]	465	111	177		53.1	1e-05		31/70	44		45/70	64		3/70	4
ctg01_AA_00337		XP_003031248.1	hypothetical protein SCHCODRAFT_56839 [Schizophyllum commune H4-8]	202	1	202		325	4e-87		152/210	72		177/210	84		8/210	3
ctg01_AA_00338			No hit
ctg01_AA_00339		XP_762346.1	hypothetical protein UM06199.1 [Ustilago maydis 521]	1359	1222	1351		63.5	3e-08		46/140	32		73/140	52		10/140	7
ctg01_AA_00340		XP_001880433.1	predicted protein [Laccaria bicolor S238N-H82]	356	51	348		196	3e-48		120/300	40		151/300	50		52/300	17
ctg01_AA_00341			No hit
ctg01_AA_00342		XP_002911335.1	hypothetical protein CC1G_14331 [Coprinopsis cinerea okayama7#130]	782	570	750		136	1e-29		75/181	41		102/181	56		19/181	10
ctg01_AA_00343		XP_002475614.1	predicted protein [Postia placenta Mad-698-R]	413	25	407		200	4e-49		125/392	31		196/392	50		21/392	5
ctg01_AA_00344		XP_002396222.1	hypothetical protein MPER_03581 [Moniliophthora perniciosa FA553]	209	2	143		142	1e-31		70/145	48		98/145	67		3/145	2
ctg01_AA_00345		XP_002473680.1	predicted protein [Postia placenta Mad-698-R]	442	323	442		53.5	9e-06		37/120	30		58/120	48		6/120	5
ctg01_AA_00346			No hit
ctg01_AA_00347			No hit
ctg01_AA_00348			No hit
ctg01_AA_00349		XP_001548698.1	hypothetical protein BC1G_12842 [Botryotinia fuckeliana B05.10]	1618	1540	1602		55.1	1e-05		33/69	47		41/69	59		7/69	10
ctg01_AA_00350			No hit
ctg01_AA_00351			No hit
ctg01_AA_00352			No hit
ctg01_AA_00353			No hit
ctg01_AA_00354		XP_003034834.1	hypothetical protein SCHCODRAFT_104994 [Schizophyllum commune H4-8]	1058	134	457		283	6e-74		144/334	43		208/334	62		12/334	3
ctg01_AA_00355		XP_003034834.1	hypothetical protein SCHCODRAFT_104994 [Schizophyllum commune H4-8]	1058	594	1017		172	1e-40		144/439	32		217/439	49		21/439	4
ctg01_AA_00356		XP_001881598.1	predicted protein [Laccaria bicolor S238N-H82]	538	1	423		204	6e-50		144/450	32		214/450	47		41/450	9
ctg01_AA_00357		XP_002395194.1	hypothetical protein MPER_04796 [Moniliophthora perniciosa FA553]	380	118	298		149	9e-34		80/184	43		111/184	60		6/184	3
ctg01_AA_00358			No hit
ctg01_AA_00359		741	tpg|DAA01997.1| TPA_exp: reverse transcriptase/ribonuclease H [Coprinopsis cinerea]	186	729	403		1e-109	226/548		41	313/548		57	36/548		6
ctg01_AA_00360			No hit
ctg01_AA_00361			No hit
ctg01_AA_00362			No hit
ctg01_AA_00363			No hit
ctg01_AA_00364		XP_003034834.1	hypothetical protein SCHCODRAFT_104994 [Schizophyllum commune H4-8]	1058	81	1058		669	0		391/993	39		560/993	56		50/993	5
ctg01_AA_00365		XP_003033302.1	hypothetical protein SCHCODRAFT_234173 [Schizophyllum commune H4-8]	1489	726	1070		328	2e-87		161/365	44		217/365	59		24/365	6
ctg01_AA_00366		XP_001881811.1	predicted protein [Laccaria bicolor S238N-H82]	593	48	350		114	6e-23		84/319	26		139/319	43		16/319	5
ctg01_AA_00367			No hit
ctg01_AA_00368		XP_002390885.1	hypothetical protein MPER_09767 [Moniliophthora perniciosa FA553]	160	26	158		57.8	5e-07		39/136	28		71/136	52		8/136	5
ctg01_AA_00369		XP_001828529.1	nucleoporin-interacting protein NIC96 [Coprinopsis cinerea okayama7#130]	866	4	866		1276	0		604/865	69		730/865	84		13/865	1
ctg01_AA_00370		XP_001884723.1	predicted protein [Laccaria bicolor S238N-H82]	144	1	125		137	5e-30		64/127	50		87/127	68		2/127	1
ctg01_AA_00371		XP_003027982.1	hypothetical protein SCHCODRAFT_17268 [Schizophyllum commune H4-8]	160	11	158		90.1	9e-17		54/149	36		76/149	51		36/149	24
ctg01_AA_00372			No hit
ctg01_AA_00373		YP_004810410.1	secreted protein [Streptomyces violaceusniger Tu 4113]	402	37	400		498	6e-139		240/368	65		289/368	78		4/368	1
ctg01_AA_00374		EGO01207.1	hypothetical protein SERLADRAFT_436682 [Serpula lacrymans var. lacrymans S7.9]	641	54	612		499	8e-139		269/578	46		385/578	66		46/578	7
ctg01_AA_00375		YP_004810410.1	secreted protein [Streptomyces violaceusniger Tu 4113]	402	37	402		516	2e-144		250/370	67		291/370	78		10/370	2
ctg01_AA_00376		XP_002391884.1	hypothetical protein MPER_08622 [Moniliophthora perniciosa FA553]	242	1	83		59.3	2e-07		38/88	43		47/88	53		15/88	17
ctg01_AA_00377			No hit
ctg01_AA_00378		XP_001890271.1	predicted protein [Laccaria bicolor S238N-H82]	646	117	204		74.3	7e-12		37/88	42		54/88	61		6/88	6
ctg01_AA_00379		XP_001839017.2	hypothetical protein CC1G_11340 [Coprinopsis cinerea okayama7#130]	872	27	103		87.4	1e-15		40/78	51		49/78	62		1/78	1
ctg01_AA_00380		XP_002393362.1	hypothetical protein MPER_06913 [Moniliophthora perniciosa FA553]	235	7	235		209	2e-52		118/245	48		154/245	62		21/245	8
ctg01_AA_00381		EGN92623.1	hypothetical protein SERLA73DRAFT_79438 [Serpula lacrymans var. lacrymans S7.3]	1690	329	1688		1191	0		675/1370	49		876/1370	63		144/1370	10
ctg01_AA_00382		XP_003031897.1	hypothetical protein SCHCODRAFT_109274 [Schizophyllum commune H4-8]	446	4	132		54.7	1e-05		42/132	31		58/132	43		14/132	10
ctg01_AA_00383		EGN92369.1	hypothetical protein SERLA73DRAFT_65877 [Serpula lacrymans var. lacrymans S7.3]	889	22	660		384	5e-104		230/643	35		346/643	53		78/643	12
ctg01_AA_00384		XP_001884223.1	predicted protein [Laccaria bicolor S238N-H82]	386	44	331		85.5	2e-14		87/346	25		153/346	44		81/346	23
ctg01_AA_00385		XP_001885888.1	predicted protein [Laccaria bicolor S238N-H82]	466	5	395		140	3e-31		132/406	32		192/406	47		56/406	13
ctg01_AA_00386		XP_001831685.1	hypothetical protein SERLADRAFT_353681 [Serpula lacrymans var. lacrymans S7.9]	103	1	103		199	1e-49		103/103	100		103/103	100		0/103	0
ctg01_AA_00387		XP_001547522.1	hypothetical protein BC1G_13970 [Botryotinia fuckeliana B05.10]	432	2	422		382	1e-103		202/423	47		273/423	64		22/423	5
ctg01_AA_00388		XP_001890221.1	predicted protein [Laccaria bicolor S238N-H82]	224	2	224		397	1e-108		186/223	83		209/223	93		0/223	0
ctg01_AA_00389			No hit
ctg01_AA_00390			No hit
ctg01_AA_00391		EGE08190.1	tetratricopeptide repeat domain-containing protein [Trichophyton equinum CBS 127.97]	1081	217	492		152	1e-34		94/277	33		149/277	53		18/277	6
ctg01_AA_00392		XP_001225993.1	hypothetical protein CHGG_10726 [Chaetomium globosum CBS 148.51]	1581	849	1206		372	4e-101		194/358	54		249/358	69		0/358	0
ctg01_AA_00393		XP_001840168.1	pre-mRNA-splicing factor ATP-dependent RNA helicase PRP43 [Coprinopsis cinerea okayama7#130]	760	112	629		516	3e-144		276/518	53		349/518	67		54/518	10
ctg01_AA_00394		EGN97468.1	hypothetical protein SERLADRAFT_471742 [Serpula lacrymans var. lacrymans S7.9]	384	1	259		493	9e-138		236/259	91		250/259	96		1/259	0
ctg01_AA_00395		EGN97468.1	hypothetical protein SERLADRAFT_471742 [Serpula lacrymans var. lacrymans S7.9]	384	1	384		723	0		347/384	90		365/384	95		1/384	0
ctg01_AA_00396		EGN97468.1	hypothetical protein SERLADRAFT_471742 [Serpula lacrymans var. lacrymans S7.9]	384	278	345		137	1e-30		64/68	94		67/68	98		0/68	0
ctg01_AA_00397		XP_001611422.1	casein kinase I, putative [Babesia bovis]	336	6	295		214	4e-53		120/301	39		167/301	55		12/301	3
ctg01_AA_00398		XP_001832906.2	endoglucanase family 5 glycoside hydrolase [Coprinopsis cinerea okayama7#130]	479	5	473		619	3e-175		306/509	60		358/509	70		40/509	7
ctg01_AA_00399			No hit
ctg01_AA_00400		XP_001889922.1	predicted protein [Laccaria bicolor S238N-H82]	334	12	325		192	8e-47		124/344	36		189/344	54		49/344	14
ctg01_AA_00401		XP_001889951.1	predicted protein [Laccaria bicolor S238N-H82]	454	17	454		446	4e-123		221/460	48		296/460	64		65/460	14
ctg01_AA_00402		XP_001890244.1	predicted protein [Laccaria bicolor S238N-H82]	482	10	286		193	4e-47		113/279	40		154/279	55		34/279	12
ctg01_AA_00403		XP_001889650.1	predicted protein [Laccaria bicolor S238N-H82]	975	17	937		845	0		472/938	50		599/938	63		103/938	10
ctg01_AA_00404		XP_003030831.1	hypothetical protein SCHCODRAFT_68313 [Schizophyllum commune H4-8]	209	13	209		353	5e-96		169/197	85		181/197	91		8/197	4
ctg01_AA_00405		XP_003030842.1	hypothetical protein SCHCODRAFT_56172 [Schizophyllum commune H4-8]	349	1	289		342	4e-92		164/289	56		209/289	72		22/289	7
ctg01_AA_00406		XP_002470216.1	predicted protein [Postia placenta Mad-698-R]	319	11	162		54.3	2e-05		42/157	26		66/157	42		7/157	4
ctg01_AA_00407			No hit
ctg01_AA_00408			No hit
ctg01_AA_00409		XP_003029633.1	hypothetical protein SCHCODRAFT_111187 [Schizophyllum commune H4-8]	270	7	261		57.4	7e-06		75/270	27		115/270	42		31/270	11
ctg01_AA_00410		EGO28722.1	hypothetical protein SERLADRAFT_380765 [Serpula lacrymans var. lacrymans S7.9]	296	8	295		520	1e-145		250/289	86		273/289	94		1/289	0
ctg01_AA_00411		XP_003027994.1	hypothetical protein SCHCODRAFT_269928 [Schizophyllum commune H4-8]	924	86	877		579	7e-163		418/906	46		504/906	55		184/906	20
ctg01_AA_00412		XP_001877839.1	predicted protein [Laccaria bicolor S238N-H82]	317	23	103		48.5	0.0003		26/82	31		43/82	52		1/82	1
ctg01_AA_00413		XP_002470216.1	predicted protein [Postia placenta Mad-698-R]	319	11	162		67.8	2e-09		51/159	32		79/159	49		16/159	10
ctg01_AA_00414		ADX23543.1	putative pheromone receptor [Flammulina velutipes]	446	135	446		601	6e-170		312/329	94		312/329	94		17/329	5
ctg01_AA_00415		XP_759688.1	hypothetical protein UM03541.1 [Ustilago maydis 521]	675	485	623		139	6e-31		66/139	47		82/139	58		2/139	1
ctg01_AA_00416		EGN92622.1	hypothetical protein SERLADRAFT_446154 [Serpula lacrymans var. lacrymans S7.9]	872	12	870		696	0		461/901	51		561/901	62		109/901	12
ctg01_AA_00417		XP_001831952.2	hypothetical protein CC1G_07003 [Coprinopsis cinerea okayama7#130]	733	182	649		192	1e-46		139/483	28		220/483	45		79/483	16
ctg01_AA_00418		XP_002469010.1	predicted protein [Postia placenta Mad-698-R]	361	7	228		77.4	2e-12		72/274	26		107/274	39		65/274	23
ctg01_AA_00419		XP_002470031.1	predicted protein [Postia placenta Mad-698-R]	685	396	680		172	2e-40		113/299	37		164/299	54		22/299	7
ctg01_AA_00420		XP_001834468.2	glycogen phosphorylase [Coprinopsis cinerea okayama7#130]	879	1	878		1544	0		731/878	83		799/878	91		11/878	1
ctg01_AA_00421			No hit
ctg01_AA_00422			No hit
ctg01_AA_00423			No hit
ctg01_AA_00424			No hit
ctg01_AA_00425		YP_004810410.1	secreted protein [Streptomyces violaceusniger Tu 4113]	402	20	336		421	2e-115		204/326	62		246/326	75		9/326	2
ctg01_AA_00426		XP_001889952.1	predicted protein [Laccaria bicolor S238N-H82]	551	216	424		64.3	3e-08		51/209	24		94/209	44		16/209	7
ctg01_AA_00427		XP_001882064.1	predicted protein [Laccaria bicolor S238N-H82]	328	4	312		72.4	1e-10		84/334	25		152/334	45		63/334	18
ctg01_AA_00428			No hit
ctg01_AA_00429			No hit
ctg01_AA_00430		XP_002390582.1	hypothetical protein MPER_10114 [Moniliophthora perniciosa FA553]	253	29	253		73.2	1e-10		64/237	27		120/237	50		26/237	10
ctg01_AA_00431		XP_003030151.1	expressed protein [Schizophyllum commune H4-8]	367	56	234		58.5	6e-07		45/186	24		89/186	47		18/186	9
ctg01_AA_00432			No hit
ctg01_AA_00433		XP_001884513.1	predicted protein [Laccaria bicolor S238N-H82]	1121	8	320		58.9	1e-06		79/334	23		129/334	38		44/334	13
ctg01_AA_00434		XP_001882064.1	predicted protein [Laccaria bicolor S238N-H82]	328	4	317		84.7	9e-14		86/343	25		156/343	45		59/343	17
ctg01_AA_00435		XP_003028628.1	hypothetical protein SCHCODRAFT_111995 [Schizophyllum commune H4-8]	185	93	184		121	3e-26		58/92	63		70/92	76		0/92	0
ctg01_AA_00436			No hit
ctg01_AA_00437			No hit
ctg01_AA_00438		XP_001841194.1	hypothetical protein CC1G_10191 [Coprinopsis cinerea okayama7#130]	218	19	210		201	4e-50		100/192	52		131/192	68		23/192	11
ctg01_AA_00439		XP_001886228.1	hypothetical protein LACBIDRAFT_331864 [Laccaria bicolor S238N-H82]	1745	1	1016		531	3e-148		421/1081	38		567/1081	52		195/1081	18
ctg01_AA_00440			No hit
ctg01_AA_00441			No hit
ctg01_AA_00442		XP_003026893.1	hypothetical protein SCHCODRAFT_114002 [Schizophyllum commune H4-8]	707	314	586		109	1e-21		87/296	29		134/296	45		30/296	10
ctg01_AA_00443		XP_003030410.1	hypothetical protein SCHCODRAFT_235802 [Schizophyllum commune H4-8]	992	101	887		529	1e-147		321/806	39		448/806	55		63/806	7
ctg01_AA_00444			No hit
ctg01_AA_00445		XP_003027744.1	hypothetical protein SCHCODRAFT_60905 [Schizophyllum commune H4-8]	100	1	82		96.7	1e-17		44/82	53		59/82	71		0/82	0
ctg01_AA_00446			No hit
ctg01_AA_00447		XP_003030169.1	hypothetical protein SCHCODRAFT_69065 [Schizophyllum commune H4-8]	245	7	228		239	2e-61		126/226	55		163/226	72		5/226	2
ctg01_AA_00448		XP_002770116.1	DEHA2B12787p [Debaryomyces hansenii]	1496	208	259		53.9	7e-06		26/52	50		34/52	65		1/52	1
ctg01_AA_00449			No hit
ctg01_AA_00450			No hit
ctg01_AA_00451			No hit
ctg01_AA_00452		XP_002388593.1	hypothetical protein MPER_12368 [Moniliophthora perniciosa FA553]	377	18	282		176	4e-42		103/268	38		142/268	52		65/268	24
ctg01_AA_00453		XP_001882733.1	predicted protein [Laccaria bicolor S238N-H82]	192	7	188		243	9e-63		120/184	65		145/184	78		2/184	1
ctg01_AA_00454			No hit
ctg01_AA_00455		XP_001887378.1	predicted protein [Laccaria bicolor S238N-H82]	346	29	339		312	5e-83		166/311	53		207/311	66		9/311	2
ctg01_AA_00456			No hit
ctg01_AA_00457			No hit
ctg01_AA_00458			No hit
ctg01_AA_00459			No hit
ctg01_AA_00460			No hit
ctg01_AA_00461		XP_002390582.1	hypothetical protein MPER_10114 [Moniliophthora perniciosa FA553]	253	29	131		50.1	0.0005		35/113	30		62/113	54		14/113	12
ctg01_AA_00462		XP_001878900.1	mycorrhiza-induced NACHT/WD-repeat protein [Laccaria bicolor S238N-H82]	1537	284	1441		802	0		492/1182	41		679/1182	57		87/1182	7
ctg01_AA_00463		XP_001878900.1	mycorrhiza-induced NACHT/WD-repeat protein [Laccaria bicolor S238N-H82]	1537	294	1440		843	0		499/1171	42		698/1171	59		64/1171	5
ctg01_AA_00464			No hit
ctg01_AA_00465		XP_002390582.1	hypothetical protein MPER_10114 [Moniliophthora perniciosa FA553]	253	80	253		71.2	2e-10		57/188	30		94/188	50		34/188	18
ctg01_AA_00466			No hit
ctg01_AA_00467			No hit
ctg01_AA_00468			No hit
ctg01_AA_00469			No hit
ctg01_AA_00470			No hit
ctg01_AA_00471			No hit
ctg01_AA_00472			No hit
ctg01_AA_00473		XP_003030151.1	expressed protein [Schizophyllum commune H4-8]	367	18	297		51.2	0.0002		70/295	23		117/295	39		81/295	27
ctg01_AA_00474			No hit
ctg01_AA_00475			No hit
ctg01_AA_00476			No hit
ctg01_AA_00477			No hit
ctg01_AA_00478		XP_002473592.1	predicted protein [Postia placenta Mad-698-R]	412	167	278		59.3	7e-07		36/117	30		62/117	52		8/117	6
ctg01_AA_00479			No hit
ctg01_AA_00480			No hit
ctg01_AA_00481			No hit
ctg01_AA_00482			No hit
ctg01_AA_00483			No hit
ctg01_AA_00484		XP_001886877.1	predicted protein [Laccaria bicolor S238N-H82]	1146	257	788		364	2e-98		227/549	41		314/549	57		51/549	9
ctg01_AA_00485			No hit
ctg01_AA_00486			No hit
ctg01_AA_00487			No hit
ctg01_AA_00488		ADA68830.1	NDWp3 [Podospora anserina]	252	4	231		255	2e-65		125/229	54		168/229	73		8/229	3
ctg01_AA_00489		XP_003037762.1	hypothetical protein SCHCODRAFT_48011 [Schizophyllum commune H4-8]	373	184	232		79.7	4e-13		34/49	69		39/49	79		0/49	0
ctg01_AA_00490		XP_001874492.1	predicted protein [Laccaria bicolor S238N-H82]	759	18	738		164	9e-38		194/760	25		312/760	41		95/760	12
ctg01_AA_00491		XP_001881378.1	predicted protein [Laccaria bicolor S238N-H82]	383	308	375		71.2	5e-11		33/75	44		44/75	58		7/75	9
ctg01_AA_00492		XP_001874476.1	predicted protein [Laccaria bicolor S238N-H82]	1303	704	1274		375	2e-101		220/573	38		304/573	53		29/573	5
ctg01_AA_00493			No hit
ctg01_AA_00494		XP_003028374.1	hypothetical protein SCHCODRAFT_237454 [Schizophyllum commune H4-8]	2414	162	463		131	4e-28		90/306	29		157/306	51		12/306	3
ctg01_AA_00495		XP_003034834.1	hypothetical protein SCHCODRAFT_104994 [Schizophyllum commune H4-8]	1058	80	1052		638	4e-180		382/990	38		546/990	55		70/990	7
ctg01_AA_00496		XP_002387903.1	hypothetical protein MPER_13146 [Moniliophthora perniciosa FA553]	1245	212	1195		956	0		489/1001	48		652/1001	65		52/1001	5
ctg01_AA_00497		XP_001882776.1	predicted protein [Laccaria bicolor S238N-H82]	409	279	385		125	2e-27		58/107	54		78/107	72		0/107	0
ctg01_AA_00498		XP_001882776.1	predicted protein [Laccaria bicolor S238N-H82]	409	246	385		159	1e-37		76/140	54		102/140	72		0/140	0
ctg01_AA_00499		XP_001889262.1	predicted protein [Laccaria bicolor S238N-H82]	1423	320	544		167	1e-39		87/227	38		135/227	59		5/227	2
ctg01_AA_00500		XP_001886599.1	predicted protein [Laccaria bicolor S238N-H82]	1532	95	719		367	7e-99		242/657	36		361/657	54		52/657	7
ctg01_AA_00501			No hit
ctg01_AA_00502		XP_002390582.1	hypothetical protein MPER_10114 [Moniliophthora perniciosa FA553]	253	2	253		60.5	4e-07		61/256	23		110/256	42		57/256	22
ctg01_AA_00503			No hit
ctg01_AA_00504		XP_002390582.1	hypothetical protein MPER_10114 [Moniliophthora perniciosa FA553]	253	150	253		51.6	0.0004		36/113	31		62/113	54		16/113	14
ctg01_AA_00505			No hit
ctg01_AA_00506			No hit
ctg01_AA_00507		XP_003030151.1	expressed protein [Schizophyllum commune H4-8]	367	11	142		56.6	5e-06		40/135	29		75/135	55		12/135	8
ctg01_AA_00508		XP_003028628.1	hypothetical protein SCHCODRAFT_111995 [Schizophyllum commune H4-8]	185	1	184		183	7e-45		103/185	55		128/185	69		20/185	10
ctg01_AA_00509		XP_001884513.1	predicted protein [Laccaria bicolor S238N-H82]	1121	216	472		80.1	9e-13		79/284	27		119/284	41		37/284	13
ctg01_AA_00510			No hit
ctg01_AA_00511			No hit
ctg01_AA_00512			No hit
ctg01_AA_00513			No hit
ctg01_AA_00514			No hit
ctg01_AA_00515			No hit
ctg01_AA_00516		XP_001877232.1	predicted protein [Laccaria bicolor S238N-H82]	592	336	428		54.7	5e-05		28/95	29		40/95	42		2/95	2
ctg01_AA_00517			No hit
ctg01_AA_00518		ADX23541.1	putative pheromone receptor [Flammulina velutipes]	454	45	327		437	6e-121		237/283	83		237/283	83		46/283	16
ctg01_AA_00519			No hit
ctg01_AA_00520			No hit
ctg01_AA_00521		XP_001878325.1	predicted protein [Laccaria bicolor S238N-H82]	406	18	379		286	4e-75		166/368	45		218/368	59		19/368	5
ctg01_AA_00522			No hit
ctg01_AA_00523		XP_003026235.1	hypothetical protein SCHCODRAFT_114660 [Schizophyllum commune H4-8]	1130	14	304		113	2e-22		92/304	30		145/304	47		23/304	7
ctg01_AA_00524		XP_001839840.1	hypothetical protein CC1G_09174 [Coprinopsis cinerea okayama7#130]	550	279	404		58.5	1e-06		44/126	34		60/126	47		8/126	6
ctg01_AA_00525		XP_001881839.1	predicted protein [Laccaria bicolor S238N-H82]	195	1	186		123	1e-26		75/198	37		114/198	57		35/198	17
ctg01_AA_00526		XP_001881839.1	predicted protein [Laccaria bicolor S238N-H82]	195	1	186		132	3e-29		78/193	40		112/193	58		29/193	15
ctg01_AA_00527		XP_002390582.1	hypothetical protein MPER_10114 [Moniliophthora perniciosa FA553]	253	80	253		72.4	8e-11		54/184	29		92/184	50		26/184	14
ctg01_AA_00528			No hit
ctg01_AA_00529			No hit
ctg01_AA_00530		XP_003030151.1	expressed protein [Schizophyllum commune H4-8]	367	11	233		65.5	1e-08		62/229	27		119/229	51		26/229	11
ctg01_AA_00531			No hit
ctg01_AA_00532			No hit
ctg01_AA_00533		XP_001885659.1	predicted protein [Laccaria bicolor S238N-H82]	506	37	503		536	2e-150		263/473	55		346/473	73		7/473	1
ctg01_AA_00534		XP_003038784.1	hypothetical protein SCHCODRAFT_231636 [Schizophyllum commune H4-8]	950	196	948		369	1e-99		252/761	33		386/761	50		84/761	11
ctg01_AA_00535		XP_003038784.1	hypothetical protein SCHCODRAFT_231636 [Schizophyllum commune H4-8]	950	169	948		367	4e-99		258/788	32		397/788	50		100/788	12
ctg01_AA_00536		XP_002387903.1	hypothetical protein MPER_13146 [Moniliophthora perniciosa FA553]	1245	212	829		733	0		361/629	57		447/629	71		15/629	2
ctg01_AA_00537			No hit
ctg01_AA_00538			No hit
ctg01_AA_00539			No hit
ctg01_AA_00540			No hit
ctg01_AA_00541			No hit
ctg01_AA_00542			No hit
ctg01_AA_00543			No hit
ctg01_AA_00544			No hit
ctg01_AA_00545			No hit
ctg01_AA_00546		XP_003030151.1	expressed protein [Schizophyllum commune H4-8]	367	18	260		61.2	8e-07		60/261	22		120/261	45		40/261	15
ctg01_AA_00547		XP_001882064.1	predicted protein [Laccaria bicolor S238N-H82]	328	198	328		50.8	0.0003		42/139	30		69/139	49		17/139	12
ctg01_AA_00548		XP_001876388.1	predicted protein [Laccaria bicolor S238N-H82]	523	170	383		332	3e-89		155/231	67		190/231	82		17/231	7
ctg01_AA_00549		XP_001875320.1	predicted protein [Laccaria bicolor S238N-H82]	448	11	396		126	2e-26		109/395	27		189/395	47		21/395	5
ctg01_AA_00550		XP_001875941.1	predicted protein [Laccaria bicolor S238N-H82]	1175	941	1174		180	4e-43		94/236	39		132/236	55		4/236	1
ctg01_AA_00551		XP_001876852.1	predicted protein [Laccaria bicolor S238N-H82]	917	42	768		518	3e-144		301/742	40		411/742	55		36/742	4
ctg01_AA_00552			No hit
ctg01_AA_00553			No hit
ctg01_AA_00554		EGN96371.1	hypothetical protein SERLADRAFT_474960 [Serpula lacrymans var. lacrymans S7.9]	243	4	176		61.6	2e-07		50/174	28		78/174	44		10/174	5
ctg01_AA_00555			No hit
ctg01_AA_00556			No hit
ctg01_AA_00557		EFX03103.1	hypothetical protein CMQ_3032 [Grosmannia clavigera kw1407]	183	14	133		71.2	4e-10		46/124	37		67/124	54		7/124	5
ctg01_AA_00558			No hit
ctg01_AA_00559			No hit
ctg01_AA_00560			No hit
ctg01_AA_00561			No hit
ctg01_AA_00562			No hit
ctg01_AA_00563		ADX23535.1	putative pheromone receptor [Flammulina velutipes]	447	1	447		822	0		437/475	92		437/475	92		38/475	8
ctg01_AA_00564			No hit
ctg01_AA_00565			No hit
ctg01_AA_00566		XP_001886599.1	predicted protein [Laccaria bicolor S238N-H82]	1532	193	704		328	2e-87		207/538	38		290/538	53		50/538	9
ctg01_AA_00567			No hit
ctg01_AA_00568			No hit
ctg01_AA_00569		XP_001886599.1	predicted protein [Laccaria bicolor S238N-H82]	1532	59	836		433	7e-119		295/820	35		426/820	51		71/820	8
ctg01_AA_00570		XP_001886599.1	predicted protein [Laccaria bicolor S238N-H82]	1532	229	834		365	3e-98		233/634	36		345/634	54		63/634	9
ctg01_AA_00571			No hit
ctg01_AA_00572			No hit
ctg01_AA_00573		XP_001886599.1	predicted protein [Laccaria bicolor S238N-H82]	1532	181	814		381	3e-103		244/655	37		358/655	54		48/655	7
ctg01_AA_00574			No hit
ctg01_AA_00575			No hit
ctg01_AA_00576		EGN97611.1	hypothetical protein SERLA73DRAFT_75277 [Serpula lacrymans var. lacrymans S7.3]	617	289	577		60.5	2e-06		77/325	23		122/325	37		49/325	15
ctg01_AA_00577			No hit
ctg01_AA_00578		XP_001886599.1	predicted protein [Laccaria bicolor S238N-H82]	1532	193	455		209	5e-52		120/277	43		165/277	59		16/277	5
ctg01_AA_00579		EGN98446.1	hypothetical protein SERLADRAFT_450316 [Serpula lacrymans var. lacrymans S7.9]	457	208	439		244	2e-62		118/239	49		151/239	63		7/239	2
ctg01_AA_00580			No hit
ctg01_AA_00581		EGO00515.1	hypothetical protein SERLADRAFT_435922 [Serpula lacrymans var. lacrymans S7.9]	738	36	688		380	3e-103		241/664	36		350/664	52		64/664	9
ctg01_AA_00582			No hit
ctg01_AA_00583		XP_001884769.1	predicted protein [Laccaria bicolor S238N-H82]	1327	480	674		189	4e-46		82/196	41		123/196	62		1/196	0
ctg01_AA_00584			No hit
ctg01_AA_00585		XP_001874492.1	predicted protein [Laccaria bicolor S238N-H82]	759	2	740		179	2e-42		197/783	25		325/783	41		66/783	8
ctg01_AA_00586		XP_002387903.1	hypothetical protein MPER_13146 [Moniliophthora perniciosa FA553]	1245	212	1244		843	0		447/1034	43		616/1034	59		68/1034	6
ctg01_AA_00587			No hit
ctg01_AA_00588			No hit
ctg01_AA_00589		XP_003028620.1	hypothetical protein SCHCODRAFT_111977 [Schizophyllum commune H4-8]	1250	116	1043		646	0		370/941	39		538/941	57		20/941	2
ctg01_AA_00590			No hit
ctg01_AA_00591		XP_003027693.1	hypothetical protein SCHCODRAFT_113001 [Schizophyllum commune H4-8]	1422	470	855		85.5	4e-14		106/443	23		166/443	37		75/443	16
ctg01_AA_00592		XP_003034191.1	hypothetical protein SCHCODRAFT_233114 [Schizophyllum commune H4-8]	1402	341	1312		563	6e-158		371/1009	36		525/1009	52		77/1009	7
ctg01_AA_00593			No hit
ctg01_AA_00594			No hit
ctg01_AA_00595			No hit
ctg01_AA_00596			No hit
ctg01_AA_00597		XP_001881604.1	predicted protein [Laccaria bicolor S238N-H82]	1004	500	715		71.6	3e-10		64/225	28		102/225	45		16/225	7
ctg01_AA_00598		XP_002911323.1	hypothetical protein CC1G_14318 [Coprinopsis cinerea okayama7#130]	676	3	444		68.6	6e-09		113/469	24		185/469	39		135/469	28
ctg01_AA_00599		EGN92043.1	hypothetical protein SERLA73DRAFT_173170 [Serpula lacrymans var. lacrymans S7.3]	238	32	236		161	7e-38		91/230	39		124/230	53		30/230	13
ctg01_AA_00600		XP_002387826.1	hypothetical protein MPER_13232 [Moniliophthora perniciosa FA553]	368	27	340		159	8e-37		110/324	33		159/324	49		15/324	4
ctg01_AA_00601			No hit
ctg01_AA_00602			No hit
ctg01_AA_00603			No hit
ctg01_AA_00604		XP_001885148.1	predicted protein [Laccaria bicolor S238N-H82]	594	31	150		80.1	7e-13		47/127	37		75/127	59		8/127	6
ctg01_AA_00605		XP_001836692.1	hypothetical protein CC1G_08077 [Coprinopsis cinerea okayama7#130]	506	102	250		57.8	5e-06		47/149	31		72/149	48		10/149	6
ctg01_AA_00606		XP_001883497.1	predicted protein [Laccaria bicolor S238N-H82]	558	5	289		77.8	4e-12		77/301	25		139/301	46		47/301	15
ctg01_AA_00607			No hit
ctg01_AA_00608			No hit
ctg01_AA_00609		XP_001887675.1	predicted protein [Laccaria bicolor S238N-H82]	719	162	360		63.2	9e-08		62/220	28		98/220	44		26/220	11
ctg01_AA_00610		XP_001888853.1	predicted protein [Laccaria bicolor S238N-H82]	684	82	511		61.6	3e-07		104/455	22		176/455	38		67/455	14
ctg01_AA_00611		XP_001883074.1	predicted protein [Laccaria bicolor S238N-H82]	1141	709	979		62.8	1e-07		85/297	28		125/297	42		54/297	18
ctg01_AA_00612			No hit
ctg01_AA_00613			No hit
ctg01_AA_00614			No hit
ctg01_AA_00615		ADX23537.1	putative pheromone receptor [Flammulina velutipes]	505	1	505		1032	0		504/508	99		504/508	99		3/508	0
ctg01_AA_00616		ADX23536.1	putative pheromone precursor [Flammulina velutipes]	54	1	51		104	1e-20		50/51	98		51/51	100		0/51	0
ctg01_AA_00617		XP_001883074.1	predicted protein [Laccaria bicolor S238N-H82]	1141	669	912		63.2	5e-08		72/258	27		106/258	41		56/258	21
ctg01_AA_00618			No hit
ctg01_AA_00619			No hit
ctg01_AA_00620		XP_002387837.1	hypothetical protein MPER_13217 [Moniliophthora perniciosa FA553]	440	320	403		50.8	7e-05		25/84	29		41/84	48		0/84	0
ctg01_AA_00621			No hit
ctg01_AA_00622		XP_003027995.1	hypothetical protein SCHCODRAFT_237334 [Schizophyllum commune H4-8]	502	8	462		266	2e-68		159/472	33		247/472	52		22/472	4
ctg01_AA_00623		XP_001879775.1	predicted protein [Laccaria bicolor S238N-H82]	493	4	341		321	9e-86		166/344	48		232/344	67		15/344	4
ctg01_AA_00624		XP_001831801.2	hypothetical protein CC1G_05900 [Coprinopsis cinerea okayama7#130]	500	13	421		296	5e-78		199/423	47		244/423	57		77/423	18
ctg01_AA_00625			No hit
ctg01_AA_00626		XP_001886484.1	predicted protein [Laccaria bicolor S238N-H82]	114	1	82		71.6	3e-11		40/85	47		52/85	61		10/85	11
ctg01_AA_00627			No hit
ctg01_AA_00628		EGN95083.1	hypothetical protein SERLADRAFT_476875 [Serpula lacrymans var. lacrymans S7.9]	509	28	487		320	1e-84		185/474	39		271/474	57		53/474	11
ctg01_AA_00629			No hit
ctg01_AA_00630			No hit
ctg01_AA_00631		XP_001831792.2	XPG I-region protein [Coprinopsis cinerea okayama7#130]	811	46	769		1042	0		524/750	69		597/750	79		41/750	5
ctg01_AA_00632		XP_001884800.1	predicted protein [Laccaria bicolor S238N-H82]	763	63	718		409	2e-111		257/691	37		370/691	53		47/691	6
ctg01_AA_00633		EGO29263.1	hypothetical protein SERLADRAFT_456802 [Serpula lacrymans var. lacrymans S7.9]	378	1	378		420	2e-115		239/380	62		273/380	71		37/380	9
ctg01_AA_00634		XP_001879608.1	predicted protein [Laccaria bicolor S238N-H82]	738	554	720		177	3e-42		88/170	51		109/170	64		19/170	11
ctg01_AA_00635		XP_001884216.1	predicted protein [Laccaria bicolor S238N-H82]	234	42	234		102	4e-20		86/198	43		119/198	60		25/198	12
ctg01_AA_00636		XP_001884214.1	predicted protein [Laccaria bicolor S238N-H82]	895	14	893		776	0		494/921	53		607/921	65		120/921	13
ctg01_AA_00637			No hit
ctg01_AA_00638		XP_001884143.1	predicted protein [Laccaria bicolor S238N-H82]	155	52	149		135	2e-30		60/98	61		79/98	80		0/98	0
ctg01_AA_00639		XP_003030452.1	hypothetical protein SCHCODRAFT_257642 [Schizophyllum commune H4-8]	965	1	965		1154	0		590/974	60		716/974	73		90/974	9
ctg01_AA_00640		XP_001831820.2	ubiquitin-conjugating enzyme E2 6 [Coprinopsis cinerea okayama7#130]	276	1	275		309	4e-82		173/324	53		204/324	62		60/324	18
ctg01_AA_00641		XP_001873407.1	predicted protein [Laccaria bicolor S238N-H82]	323	54	240		192	6e-47		89/187	47		127/187	67		0/187	0
ctg01_AA_00642		XP_003032821.1	hypothetical protein SCHCODRAFT_234294 [Schizophyllum commune H4-8]	376	25	376		431	8e-119		207/356	58		263/356	73		5/356	1
ctg01_AA_00643		XP_003035616.1	hypothetical protein SCHCODRAFT_104914 [Schizophyllum commune H4-8]	952	30	457		247	8e-63		163/444	36		237/444	53		77/444	17
ctg01_AA_00644			No hit
ctg01_AA_00645			No hit
ctg01_AA_00646		XP_002910920.1	hypothetical protein CC1G_14897 [Coprinopsis cinerea okayama7#130]	781	4	781		818	0		425/779	54		536/779	68		66/779	8
ctg01_AA_00647			No hit
ctg01_AA_00648			No hit
ctg01_AA_00649		XP_003322648.1	E3 ubiquitin-protein ligase HUWE1 [Puccinia graminis f. sp. tritici CRL 75-36-700-3]	1126	1	1126		589	7e-166		395/1134	34		596/1134	52		165/1134	14
ctg01_AA_00650		XP_001831796.2	ribosome assembly protein [Coprinopsis cinerea okayama7#130]	534	1	491		737	0		363/491	73		430/491	87		11/491	2
ctg01_AA_00651		XP_001876528.1	predicted protein [Laccaria bicolor S238N-H82]	1153	430	1153		439	2e-120		287/757	37		388/757	51		166/757	21
ctg01_AA_00652		XP_003032497.1	ammonium transporter [Schizophyllum commune H4-8]	485	1	473		790	0		388/473	82		423/473	89		6/473	1
ctg01_AA_00653		XP_003174124.1	hypothetical protein MGYG_04299 [Arthroderma gypseum CBS 118893]	201	7	179		124	1e-26		74/186	39		110/186	59		13/186	6
ctg01_AA_00654		XP_001880184.1	predicted protein [Laccaria bicolor S238N-H82]	462	28	386		329	4e-88		168/365	46		237/365	64		26/365	7
ctg01_AA_00655			No hit
ctg01_AA_00656		XP_001884211.1	predicted protein [Laccaria bicolor S238N-H82]	264	5	264		378	4e-103		181/260	69		213/260	81		7/260	2
ctg01_AA_00657		XP_001873564.1	predicted protein [Laccaria bicolor S238N-H82]	835	86	828		839	0		481/764	62		557/764	72		36/764	4
ctg01_AA_00658			No hit
ctg01_AA_00659			No hit
ctg01_AA_00660		XP_001833957.2	hypothetical protein CC1G_01634 [Coprinopsis cinerea okayama7#130]	660	17	651		760	0		390/653	59		480/653	73		24/653	3
ctg01_AA_00661		XP_001839720.2	intradiol ring-cleavage dioxygenase [Coprinopsis cinerea okayama7#130]	336	27	277		236	4e-60		125/287	43		164/287	57		36/287	12
ctg01_AA_00662			No hit
ctg01_AA_00663		XP_002388575.1	hypothetical protein MPER_12386 [Moniliophthora perniciosa FA553]	926	1	926		1379	0		722/983	73		806/983	81		83/983	8
ctg01_AA_00664		XP_001883697.1	predicted protein [Laccaria bicolor S238N-H82]	751	463	645		307	5e-82		155/183	84		167/183	91		0/183	0
ctg01_AA_00665		EGN95104.1	hypothetical protein SERLA73DRAFT_187414 [Serpula lacrymans var. lacrymans S7.3]	365	8	221		322	5e-86		156/214	72		178/214	83		6/214	2
ctg01_AA_00666		XP_001829917.1	hypothetical protein CC1G_04606 [Coprinopsis cinerea okayama7#130]	428	35	364		138	3e-30		130/379	34		182/379	48		59/379	15
ctg01_AA_00667		XP_003026662.1	hypothetical protein SCHCODRAFT_114084 [Schizophyllum commune H4-8]	571	28	491		112	1e-22		127/514	24		215/514	41		69/514	13
ctg01_AA_00668		XP_001834460.2	NADPH-dependent alcohol dehydrogenase [Coprinopsis cinerea okayama7#130]	349	6	72		81.3	5e-14		38/67	56		48/67	71		7/67	10
ctg01_AA_00669			No hit
ctg01_AA_00670		XP_001883812.1	MFS polyamine transporter [Laccaria bicolor S238N-H82]	535	14	521		653	0		310/508	61		381/508	75		10/508	1
ctg01_AA_00671		XP_001884208.1	predicted protein [Laccaria bicolor S238N-H82]	233	38	202		168	1e-39		89/165	53		123/165	74		5/165	3
ctg01_AA_00672		XP_001883502.1	predicted protein [Laccaria bicolor S238N-H82]	265	15	260		304	6e-80		145/246	58		177/246	71		34/246	13
ctg01_AA_00673		XP_001884118.1	predicted protein [Laccaria bicolor S238N-H82]	629	27	627		592	8e-167		286/604	47		415/604	68		16/604	2
ctg01_AA_00674			No hit
ctg01_AA_00675		XP_003032719.1	hypothetical protein SCHCODRAFT_81991 [Schizophyllum commune H4-8]	643	8	633		492	8e-137		294/643	45		383/643	59		94/643	14
ctg01_AA_00676		EGO04121.1	hypothetical protein SERLADRAFT_458531 [Serpula lacrymans var. lacrymans S7.9]	479	68	225		240	3e-61		116/166	69		131/166	78		8/166	4
ctg01_AA_00677		XP_001888630.1	GH13 alpha-amylase precursor [Laccaria bicolor S238N-H82]	552	11	484		538	1e-150		263/480	54		335/480	69		15/480	3
ctg01_AA_00678		XP_001833187.2	kex protein [Coprinopsis cinerea okayama7#130]	888	8	643		573	3e-161		313/658	47		420/658	63		44/658	6
ctg01_AA_00679		XP_001834598.2	hypothetical protein CC1G_10472 [Coprinopsis cinerea okayama7#130]	2633	2303	2603		133	2e-28		102/323	31		160/323	49		36/323	11
ctg01_AA_00680			No hit
ctg01_AA_00681		XP_001833187.2	kex protein [Coprinopsis cinerea okayama7#130]	888	1	569		501	3e-139		262/577	45		375/577	64		40/577	6
ctg01_AA_00682			No hit
ctg01_AA_00683			No hit
ctg01_AA_00684		XP_001883708.1	predicted protein [Laccaria bicolor S238N-H82]	600	1	600		998	0		490/600	81		529/600	88		16/600	2
ctg01_AA_00685		EGO21834.1	hypothetical protein SERLADRAFT_474793 [Serpula lacrymans var. lacrymans S7.9]	242	81	242		132	3e-28		69/168	41		99/168	58		7/168	4
ctg01_AA_00686		XP_001838566.1	hypothetical protein CC1G_11895 [Coprinopsis cinerea okayama7#130]	401	3	398		372	5e-101		207/411	50		265/411	64		42/411	10
ctg01_AA_00687			No hit
ctg01_AA_00688		XP_002391250.1	hypothetical protein MPER_09348 [Moniliophthora perniciosa FA553]	296	30	291		293	1e-76		145/271	53		178/271	65		15/271	5
ctg01_AA_00689		EGR47830.1	predicted protein [Trichoderma reesei QM6a]	118	7	115		94.7	4e-18		48/124	38		65/124	52		15/124	12
ctg01_AA_00690		XP_001831712.1	hypothetical protein CC1G_08316 [Coprinopsis cinerea okayama7#130]	269	21	223		224	4e-56		112/209	53		145/209	69		8/209	3
ctg01_AA_00691		EGN92764.1	glycoside hydrolase family 28 protein [Serpula lacrymans var. lacrymans S7.9]	415	35	414		287	4e-75		160/404	39		231/404	57		31/404	7
ctg01_AA_00692		EFA86202.1	Ras GTPase domain-containing protein [Polysphondylium pallidum PN500]	4267	1118	1173		48.5	0.0003		21/56	37		40/56	71		1/56	1
ctg01_AA_00693		ZP_01772404.1	Hypothetical protein COLAER_01410 [Collinsella aerofaciens ATCC 25986]	772	499	599		48.5	0.001		32/105	30		53/105	50		4/105	3
ctg01_AA_00694		XP_001883806.1	predicted protein [Laccaria bicolor S238N-H82]	662	1	578		904	0		463/584	79		499/584	85		28/584	4
ctg01_AA_00695		EGN94145.1	hypothetical protein SERLADRAFT_479136 [Serpula lacrymans var. lacrymans S7.9]	279	1	279		319	4e-85		178/286	62		215/286	75		8/286	2
ctg01_AA_00696			No hit
ctg01_AA_00697		EGO26749.1	hypothetical protein SERLADRAFT_464144 [Serpula lacrymans var. lacrymans S7.9]	461	25	457		289	5e-76		175/449	38		255/449	56		38/449	8
ctg01_AA_00698			No hit
ctg01_AA_00699			No hit
ctg01_AA_00700		ABU84871.1	Y14 protein [Taiwanofungus camphoratus]	168	1	131		211	2e-53		106/131	80		117/131	89		1/131	0
ctg01_AA_00701		XP_001839349.1	exosome complex exonuclease rrp4 [Coprinopsis cinerea okayama7#130]	314	1	269		378	1e-102		192/272	70		216/272	79		29/272	10
ctg01_AA_00702		XP_001883675.1	predicted protein [Laccaria bicolor S238N-H82]	181	29	130		145	3e-33		64/102	62		84/102	82		0/102	0
ctg01_AA_00703		EGN95100.1	hypothetical protein SERLADRAFT_476924 [Serpula lacrymans var. lacrymans S7.9]	390	178	389		306	3e-81		145/212	68		171/212	80		0/212	0
ctg01_AA_00704		XP_001883800.1	predicted protein [Laccaria bicolor S238N-H82]	343	1	257		140	2e-31		109/271	40		142/271	52		53/271	19
ctg01_AA_00705			No hit
ctg01_AA_00706			No hit
ctg01_AA_00707			No hit
ctg01_AA_00708		XP_001840153.1	N-acyl-phosphatidylethanolamine-hydrolyzing phospholipase D [Coprinopsis cinerea okayama7#130]	406	25	406		385	1e-104		188/383	49		243/383	63		36/383	9
ctg01_AA_00709		XP_003031059.1	glycoside hydrolase family 61 protein [Schizophyllum commune H4-8]	249	18	247		365	1e-98		176/231	76		191/231	82		2/231	0
ctg01_AA_00710		EGO02763.1	hypothetical protein SERLADRAFT_458884 [Serpula lacrymans var. lacrymans S7.9]	521	13	447		343	4e-92		209/449	46		273/449	60		53/449	11
ctg01_AA_00711		XP_001876674.1	hypothetical protein LACBIDRAFT_323636 [Laccaria bicolor S238N-H82]	1124	717	774		60.8	2e-07		31/59	52		41/59	69		8/59	13
ctg01_AA_00712			No hit
ctg01_AA_00713		XP_001886051.1	predicted protein [Laccaria bicolor S238N-H82]	576	116	572		71.6	3e-10		110/481	22		184/481	38		69/481	14
ctg01_AA_00714			No hit
ctg01_AA_00715		EGO03788.1	hypothetical protein SERLADRAFT_457685 [Serpula lacrymans var. lacrymans S7.9]	152	26	146		189	1e-46		89/122	72		102/122	83		1/122	0
ctg01_AA_00716		XP_003033292.1	hypothetical protein SCHCODRAFT_256842 [Schizophyllum commune H4-8]	814	23	760		153	3e-34		215/796	27		322/796	40		139/796	17
ctg01_AA_00717		XP_003027636.1	hypothetical protein SCHCODRAFT_30230 [Schizophyllum commune H4-8]	664	1	664		276	2e-71		200/681	29		329/681	48		47/681	6
ctg01_AA_00718			No hit
ctg01_AA_00719			No hit
ctg01_AA_00720		XP_002470661.1	predicted protein [Postia placenta Mad-698-R]	399	50	378		160	3e-37		107/334	32		162/334	48		33/334	9
ctg01_AA_00721			No hit
ctg01_AA_00722		XP_002470661.1	predicted protein [Postia placenta Mad-698-R]	399	25	373		200	1e-48		120/351	34		174/351	49		5/351	1
ctg01_AA_00723		XP_001831703.1	hypothetical protein CC1G_12223 [Coprinopsis cinerea okayama7#130]	128	1	108		153	8e-36		72/108	66		87/108	80		0/108	0
ctg01_AA_00724		XP_001883798.1	predicted protein [Laccaria bicolor S238N-H82]	560	97	542		356	1e-95		211/473	44		295/473	62		48/473	10
ctg01_AA_00725		XP_001883794.1	predicted protein [Laccaria bicolor S238N-H82]	280	21	221		197	4e-48		104/201	51		133/201	66		21/201	10
ctg01_AA_00726		XP_003032705.1	hypothetical protein SCHCODRAFT_108004 [Schizophyllum commune H4-8]	576	113	533		394	3e-107		223/437	51		283/437	64		30/437	6
ctg01_AA_00727		XP_003032704.1	argininosuccinate synthetase [Schizophyllum commune H4-8]	426	13	425		751	0		356/413	86		383/413	92		0/413	0
ctg01_AA_00728		EGN98452.1	hypothetical protein SERLADRAFT_470669 [Serpula lacrymans var. lacrymans S7.9]	299	15	295		192	5e-47		118/294	40		170/294	57		32/294	10
ctg01_AA_00729		XP_001883674.1	predicted protein [Laccaria bicolor S238N-H82]	581	422	581		160	7e-38		87/160	54		107/160	66		30/160	18
ctg01_AA_00730			No hit
ctg01_AA_00731		XP_001885770.1	predicted protein [Laccaria bicolor S238N-H82]	297	38	297		350	1e-94		168/260	64		213/260	81		2/260	0
ctg01_AA_00732		XP_001876363.1	predicted protein [Laccaria bicolor S238N-H82]	252	28	192		160	4e-37		89/175	50		118/175	67		23/175	13
ctg01_AA_00733			No hit
ctg01_AA_00734		EGN97278.1	hypothetical protein SERLADRAFT_471380 [Serpula lacrymans var. lacrymans S7.9]	631	305	478		77.4	1e-12		72/208	34		94/208	45		40/208	19
ctg01_AA_00735		EGN94308.1	hypothetical protein SERLADRAFT_478101 [Serpula lacrymans var. lacrymans S7.9]	181	2	89		130	6e-29		55/88	62		69/88	78		0/88	0
ctg01_AA_00736		EGN92089.1	hypothetical protein SERLADRAFT_399686 [Serpula lacrymans var. lacrymans S7.9]	249	134	249		158	2e-37		79/135	58		92/135	68		21/135	15
ctg01_AA_00737		EGN92089.1	hypothetical protein SERLADRAFT_399686 [Serpula lacrymans var. lacrymans S7.9]	249	164	235		103	2e-20		45/72	62		56/72	77		2/72	2
ctg01_AA_00738		EGX44937.1	hypothetical protein AOL_s00173g38 [Arthrobotrys oligospora ATCC 24927]	407	117	405		362	4e-98		180/292	61		220/292	75		4/292	1
ctg01_AA_00739			No hit
ctg01_AA_00740			No hit
ctg01_AA_00741			No hit
ctg01_AA_00742			No hit
ctg02_AA_00001		XP_001835363.2	helicase domain-containing protein [Coprinopsis cinerea okayama7#130]	1248	108	1210		385	4e-104		337/1208	27		526/1208	43		161/1208	13
ctg02_AA_00002			No hit
ctg02_AA_00003			No hit
ctg02_AA_00004			No hit
ctg02_AA_00005			No hit
ctg02_AA_00006			No hit
ctg02_AA_00007		XP_003028090.1	hypothetical protein SCHCODRAFT_112738 [Schizophyllum commune H4-8]	202	47	185		49.7	0.001		37/139	26		59/139	42		2/139	1
ctg02_AA_00008			No hit
ctg02_AA_00009			No hit
ctg02_AA_00010			No hit
ctg02_AA_00011			No hit
ctg02_AA_00012			No hit
ctg02_AA_00013			No hit
ctg02_AA_00014		XP_001833782.2	hypothetical protein CC1G_13093 [Coprinopsis cinerea okayama7#130]	2069	477	975		309	4e-81		183/505	36		275/505	54		16/505	3
ctg02_AA_00015		XP_002388486.1	hypothetical protein MPER_12486 [Moniliophthora perniciosa FA553]	439	4	424		133	1e-28		140/476	29		212/476	44		78/476	16
ctg02_AA_00016		XP_001840733.2	hypothetical protein CC1G_10347 [Coprinopsis cinerea okayama7#130]	1366	1130	1350		108	1e-21		79/225	35		113/225	50		13/225	5
ctg02_AA_00017		XP_001882684.1	predicted protein [Laccaria bicolor S238N-H82]	1866	167	674		122	8e-25		147/578	25		220/578	38		79/578	13
ctg02_AA_00018		XP_003034962.1	hypothetical protein SCHCODRAFT_232298 [Schizophyllum commune H4-8]	543	93	297		62	2e-07		55/211	26		91/211	43		32/211	15
ctg02_AA_00019			No hit
ctg02_AA_00020		XP_001886181.1	predicted protein [Laccaria bicolor S238N-H82]	645	85	226		68.6	1e-08		52/163	31		76/163	46		21/163	12
ctg02_AA_00021			No hit
ctg02_AA_00022			No hit
ctg02_AA_00023			No hit
ctg02_AA_00024			No hit
ctg02_AA_00025		XP_001832154.1	hypothetical protein CC1G_02416 [Coprinopsis cinerea okayama7#130]	1069	231	1046		561	2e-157		326/846	38		470/846	55		65/846	7
ctg02_AA_00026			No hit
ctg02_AA_00027			No hit
ctg02_AA_00028			No hit
ctg02_AA_00029			No hit
ctg02_AA_00030			No hit
ctg02_AA_00031		XP_001874415.1	predicted protein [Laccaria bicolor S238N-H82]	335	32	281		163	8e-38		106/273	38		145/273	53		40/273	14
ctg02_AA_00032		XP_001883426.1	predicted protein [Laccaria bicolor S238N-H82]	212	17	117		87.4	3e-15		41/102	40		60/102	58		1/102	0
ctg02_AA_00033		XP_001874415.1	predicted protein [Laccaria bicolor S238N-H82]	335	3	331		125	1e-26		100/345	28		155/345	44		57/345	16
ctg02_AA_00034		XP_001887224.1	reverse transcriptase-RNase H-integrase [Laccaria bicolor S238N-H82]	1572	706	1572		817	0		421/868	48		552/868	63		68/868	7
ctg02_AA_00035			No hit
ctg02_AA_00036			No hit
ctg02_AA_00037			No hit
ctg02_AA_00038		XP_002388486.1	hypothetical protein MPER_12486 [Moniliophthora perniciosa FA553]	439	5	436		164	7e-38		155/485	31		212/485	43		79/485	16
ctg02_AA_00039			No hit
ctg02_AA_00040			No hit
ctg02_AA_00041			No hit
ctg02_AA_00042			No hit
ctg02_AA_00043			No hit
ctg02_AA_00044			No hit
ctg02_AA_00045		XP_001876778.1	predicted protein [Laccaria bicolor S238N-H82]	597	63	596		596	4e-168		321/536	59		400/536	74		21/536	3
ctg02_AA_00046		EGO28780.1	hypothetical protein SERLADRAFT_434679 [Serpula lacrymans var. lacrymans S7.9]	346	6	127		59.3	8e-07		42/129	32		67/129	51		17/129	13
ctg02_AA_00047		XP_001836692.1	hypothetical protein CC1G_08077 [Coprinopsis cinerea okayama7#130]	506	146	375		65.5	2e-08		58/242	23		106/242	43		41/242	16
ctg02_AA_00048			No hit
ctg02_AA_00049		XP_001886996.1	predicted protein [Laccaria bicolor S238N-H82]	572	13	373		70.1	1e-09		100/371	26		151/371	40		51/371	13
ctg02_AA_00050		AAX11377.1	putative reverse transcriptase [Phanerochaete chrysosporium]	1094	245	896		464	3e-128		262/672	38		394/672	58		69/672	10
ctg02_AA_00051		XP_001885458.1	predicted protein [Laccaria bicolor S238N-H82]	401	217	400		181	7e-43		94/209	44		123/209	58		25/209	11
ctg02_AA_00052			No hit
ctg02_AA_00053			No hit
ctg02_AA_00054			No hit
ctg02_AA_00055		XP_003038161.1	hypothetical protein SCHCODRAFT_230844 [Schizophyllum commune H4-8]	452	1	452		492	4e-137		275/463	59		334/463	72		43/463	9
ctg02_AA_00056			No hit
ctg02_AA_00057		XP_002392085.1	hypothetical protein MPER_08388 [Moniliophthora perniciosa FA553]	222	23	209		184	5e-45		93/189	49		125/189	66		24/189	12
ctg02_AA_00058		XP_001837344.2	hypothetical protein CC1G_01256 [Coprinopsis cinerea okayama7#130]	253	4	195		91.3	1e-16		79/198	39		106/198	53		36/198	18
ctg02_AA_00059		XP_001877206.1	predicted protein [Laccaria bicolor S238N-H82]	348	1	347		377	1e-102		199/355	56		255/355	71		22/355	6
ctg02_AA_00060		XP_001837342.1	hypothetical protein CC1G_01254 [Coprinopsis cinerea okayama7#130]	346	1	306		337	2e-90		205/308	66		239/308	77		8/308	2
ctg02_AA_00061			No hit
ctg02_AA_00062			No hit
ctg02_AA_00063			No hit
ctg02_AA_00064			No hit
ctg02_AA_00065			No hit
ctg02_AA_00066		XP_001835526.2	hypothetical protein CC1G_08035 [Coprinopsis cinerea okayama7#130]	332	1	285		314	1e-83		166/294	56		205/294	69		31/294	10
ctg02_AA_00067			No hit
ctg02_AA_00068		XP_002393345.1	hypothetical protein MPER_06933 [Moniliophthora perniciosa FA553]	197	54	152		99.4	2e-19		45/99	45		65/99	65		0/99	0
ctg02_AA_00069			No hit
ctg02_AA_00070			No hit
ctg02_AA_00071			No hit
ctg02_AA_00072			No hit
ctg02_AA_00073			No hit
ctg02_AA_00074		EGO28749.1	hypothetical protein SERLADRAFT_434651 [Serpula lacrymans var. lacrymans S7.9]	525	6	216		75.9	2e-11		59/214	27		98/214	45		13/214	6
ctg02_AA_00075			No hit
ctg02_AA_00076			No hit
ctg02_AA_00077			No hit
ctg02_AA_00078			No hit
ctg02_AA_00079		XP_001885710.1	predicted protein [Laccaria bicolor S238N-H82]	338	68	336		206	2e-51		110/272	40		163/272	59		6/272	2
ctg02_AA_00080			No hit
ctg02_AA_00081			No hit
ctg02_AA_00082			No hit
ctg02_AA_00083			No hit
ctg02_AA_00084			No hit
ctg02_AA_00085		XP_003028192.1	hypothetical protein SCHCODRAFT_112941 [Schizophyllum commune H4-8]	979	22	280		176	3e-42		117/273	42		152/273	55		49/273	17
ctg02_AA_00086			No hit
ctg02_AA_00087			No hit
ctg02_AA_00088			No hit
ctg02_AA_00089			No hit
ctg02_AA_00090		XP_001839711.1	hypothetical protein CC1G_09566 [Coprinopsis cinerea okayama7#130]	201	1	164		81.3	1e-13		56/166	33		92/166	55		23/166	13
ctg02_AA_00091			No hit
ctg02_AA_00092		XP_001880758.1	predicted protein [Laccaria bicolor S238N-H82]	725	173	413		127	1e-27		87/244	35		124/244	50		24/244	9
ctg02_AA_00093			No hit
ctg02_AA_00094			No hit
ctg02_AA_00095			No hit
ctg02_AA_00096		EGO03360.1	hypothetical protein SERLA73DRAFT_158046 [Serpula lacrymans var. lacrymans S7.3]	430	1	189		58.5	3e-06		55/193	28		95/193	49		16/193	8
ctg02_AA_00097			No hit
ctg02_AA_00098		XP_001878363.1	mycorrhiza-upregulated peptidase C14 [Laccaria bicolor S238N-H82]	771	134	609		230	4e-58		160/492	32		242/492	49		36/492	7
ctg02_AA_00099		XP_001878363.1	mycorrhiza-upregulated peptidase C14 [Laccaria bicolor S238N-H82]	771	121	771		323	9e-86		233/681	34		346/681	50		62/681	9
ctg02_AA_00100			No hit
ctg02_AA_00101			No hit
ctg02_AA_00102		XP_001830928.2	kex protein [Coprinopsis cinerea okayama7#130]	909	251	458		187	1e-45		106/212	50		139/212	65		10/212	4
ctg02_AA_00103		XP_002387823.1	hypothetical protein MPER_13238 [Moniliophthora perniciosa FA553]	1401	631	935		450	4e-124		210/306	68		239/306	78		1/306	0
ctg02_AA_00104		XP_001879766.1	predicted protein [Laccaria bicolor S238N-H82]	240	75	214		136	1e-30		65/140	46		91/140	65		0/140	0
ctg02_AA_00105		EGO01858.1	hypothetical protein SERLADRAFT_460976 [Serpula lacrymans var. lacrymans S7.9]	614	1	489		726	0		391/512	76		429/512	83		27/512	5
ctg02_AA_00106			No hit
ctg02_AA_00107		EGO01853.1	hypothetical protein SERLADRAFT_460964 [Serpula lacrymans var. lacrymans S7.9]	544	1	540		805	0		409/540	75		465/540	86		15/540	2
ctg02_AA_00108		CBX26646.1	asparaginase [Flammulina velutipes]	123	1	123		249	1e-64		122/123	99		122/123	99		0/123	0
ctg02_AA_00109		XP_001885829.1	predicted protein [Laccaria bicolor S238N-H82]	458	54	411		67.4	6e-09		102/400	25		174/400	43		61/400	15
ctg02_AA_00110		XP_001874749.1	predicted protein [Laccaria bicolor S238N-H82]	1182	306	594		116	1e-23		107/312	34		145/312	46		50/312	16
ctg02_AA_00111			No hit
ctg02_AA_00112			No hit
ctg02_AA_00113			No hit
ctg02_AA_00114		XP_001837341.1	hypothetical protein CC1G_01253 [Coprinopsis cinerea okayama7#130]	393	319	392		74.3	6e-12		33/74	44		45/74	60		0/74	0
ctg02_AA_00115		XP_001876776.1	predicted protein [Laccaria bicolor S238N-H82]	303	10	294		393	1e-107		194/286	67		230/286	80		4/286	1
ctg02_AA_00116		EGO01780.1	hypothetical protein SERLADRAFT_460786 [Serpula lacrymans var. lacrymans S7.9]	181	6	181		263	5e-69		122/176	69		141/176	80		16/176	9
ctg02_AA_00117		XP_001837336.1	peptidase [Coprinopsis cinerea okayama7#130]	393	1	391		544	8e-153		273/395	69		318/395	80		16/395	4
ctg02_AA_00118		EGN93647.1	hypothetical protein SERLADRAFT_358727 [Serpula lacrymans var. lacrymans S7.9]	903	40	893		983	0		513/865	59		639/865	73		40/865	4
ctg02_AA_00119		EGN93647.1	hypothetical protein SERLADRAFT_358727 [Serpula lacrymans var. lacrymans S7.9]	903	1	886		1084	0		554/897	61		682/897	76		33/897	3
ctg02_AA_00120		XP_001877204.1	predicted protein [Laccaria bicolor S238N-H82]	78	1	77		89.4	2e-15		48/81	59		58/81	71		4/81	4
ctg02_AA_00121		XP_001876772.1	vacuolar amino acid permease [Laccaria bicolor S238N-H82]	567	361	495		187	1e-45		93/135	68		110/135	81		8/135	5
ctg02_AA_00122		XP_001837349.2	AGC/RSK protein kinase [Coprinopsis cinerea okayama7#130]	694	37	693		718	0		406/664	61		466/664	70		98/664	14
ctg02_AA_00123		XP_001877203.1	predicted protein [Laccaria bicolor S238N-H82]	577	1	567		507	2e-141		349/597	58		402/597	67		82/597	13
ctg02_AA_00124		EGN96367.1	hypothetical protein SERLADRAFT_397468 [Serpula lacrymans var. lacrymans S7.9]	188	4	184		194	5e-48		95/185	51		127/185	68		17/185	9
ctg02_AA_00125		EGN93777.1	hypothetical protein SERLA73DRAFT_156304 [Serpula lacrymans var. lacrymans S7.3]	268	5	168		63.9	2e-08		49/171	28		87/171	50		15/171	8
ctg02_AA_00126			No hit
ctg02_AA_00127		XP_001886760.1	predicted protein [Laccaria bicolor S238N-H82]	1220	1063	1183		104	5e-21		57/121	47		76/121	62		9/121	7
ctg02_AA_00128		EGO01847.1	hypothetical protein SERLADRAFT_460950 [Serpula lacrymans var. lacrymans S7.9]	401	15	395		318	6e-85		186/389	47		241/389	61		39/389	10
ctg02_AA_00129		EGO01844.1	hypothetical protein SERLADRAFT_346914 [Serpula lacrymans var. lacrymans S7.9]	378	47	337		268	1e-69		147/292	50		200/292	68		9/292	3
ctg02_AA_00130		XP_002911151.1	m6a methyltransferase [Coprinopsis cinerea okayama7#130]	596	116	556		617	2e-174		302/441	68		341/441	77		43/441	9
ctg02_AA_00131		XP_001876553.1	predicted protein [Laccaria bicolor S238N-H82]	318	1	297		410	2e-112		218/305	71		258/305	84		8/305	2
ctg02_AA_00132		XP_001877010.1	predicted protein [Laccaria bicolor S238N-H82]	349	1	343		597	9e-169		279/343	81		309/343	90		0/343	0
ctg02_AA_00133		EGN97124.1	hypothetical protein SERLADRAFT_450484 [Serpula lacrymans var. lacrymans S7.9]	523	7	521		531	1e-148		277/527	52		370/527	70		21/527	3
ctg02_AA_00134		XP_001884390.1	hypothetical proline/serine-rich protein [Laccaria bicolor S238N-H82]	601	105	365		72.8	1e-10		99/288	34		136/288	47		70/288	24
ctg02_AA_00135		XP_001837323.1	hypothetical protein CC1G_00459 [Coprinopsis cinerea okayama7#130]	351	7	203		192	9e-47		112/213	52		134/213	62		16/213	7
ctg02_AA_00136			No hit
ctg02_AA_00137		EGO01769.1	hypothetical protein SERLADRAFT_360155 [Serpula lacrymans var. lacrymans S7.9]	759	1	759		1294	0		623/759	82		681/759	89		2/759	0
ctg02_AA_00138		XP_002474542.1	predicted protein [Postia placenta Mad-698-R]	496	40	496		630	2e-178		310/466	66		368/466	78		36/466	7
ctg02_AA_00139		XP_002474542.1	predicted protein [Postia placenta Mad-698-R]	496	159	496		425	4e-117		210/339	61		252/339	74		34/339	10
ctg02_AA_00140			No hit
ctg02_AA_00141		XP_001836971.2	hypothetical protein CC1G_00107 [Coprinopsis cinerea okayama7#130]	668	62	604		319	1e-84		209/568	36		302/568	53		55/568	9
ctg02_AA_00142		EGN97961.1	hypothetical protein SERLA73DRAFT_91127 [Serpula lacrymans var. lacrymans S7.3]	267	1	257		134	1e-29		89/269	33		131/269	48		26/269	9
ctg02_AA_00143		XP_003028521.1	expressed protein [Schizophyllum commune H4-8]	760	1	314		70.1	6e-10		93/335	27		142/335	42		46/335	13
ctg02_AA_00144		XP_003038282.1	hypothetical protein SCHCODRAFT_72484 [Schizophyllum commune H4-8]	534	1	532		714	0		350/533	65		425/533	79		21/533	3
ctg02_AA_00145		XP_003038273.1	hypothetical protein SCHCODRAFT_72473 [Schizophyllum commune H4-8]	828	23	825		906	0		491/837	58		597/837	71		55/837	6
ctg02_AA_00146		XP_001837325.1	ATP synthase d subunit [Coprinopsis cinerea okayama7#130]	173	1	173		289	1e-76		131/173	75		162/173	93		0/173	0
ctg02_AA_00147			No hit
ctg02_AA_00148			No hit
ctg02_AA_00149			No hit
ctg02_AA_00150		EGN94924.1	hypothetical protein SERLADRAFT_400797 [Serpula lacrymans var. lacrymans S7.9]	265	1	255		150	3e-34		109/272	40		148/272	54		32/272	11
ctg02_AA_00151		EGN97961.1	hypothetical protein SERLA73DRAFT_91127 [Serpula lacrymans var. lacrymans S7.3]	267	1	257		129	5e-28		91/262	34		137/262	52		16/262	6
ctg02_AA_00152		XP_003033256.1	glycoside hydrolase family 5 protein [Schizophyllum commune H4-8]	468	2	459		486	5e-135		259/462	56		313/462	67		56/462	12
ctg02_AA_00153		XP_002391976.1	hypothetical protein MPER_08511 [Moniliophthora perniciosa FA553]	122	6	122		196	7e-49		93/117	79		108/117	92		1/117	0
ctg02_AA_00154		XP_001880257.1	predicted protein [Laccaria bicolor S238N-H82]	343	5	203		103	5e-20		69/229	30		121/229	52		37/229	16
ctg02_AA_00155		EGO01302.1	hypothetical protein SERLA73DRAFT_105980 [Serpula lacrymans var. lacrymans S7.3]	818	7	817		552	1e-154		355/847	41		493/847	58		88/847	10
ctg02_AA_00156		EGO01612.1	hypothetical protein SERLA73DRAFT_166161 [Serpula lacrymans var. lacrymans S7.3]	762	1	762		795	0		476/778	61		528/778	67		152/778	19
ctg02_AA_00157		XP_001837387.2	60S ribosomal protein L7/L12 [Coprinopsis cinerea okayama7#130]	185	50	185		172	1e-41		100/136	73		108/136	79		4/136	2
ctg02_AA_00158		XP_001837388.2	hypothetical protein CC1G_01300 [Coprinopsis cinerea okayama7#130]	322	17	279		269	6e-70		141/279	50		185/279	66		23/279	8
ctg02_AA_00159		XP_001837388.2	hypothetical protein CC1G_01300 [Coprinopsis cinerea okayama7#130]	322	143	183		59.7	2e-07		27/41	65		33/41	80		0/41	0
ctg02_AA_00160		XP_001837388.2	hypothetical protein CC1G_01300 [Coprinopsis cinerea okayama7#130]	322	15	106		117	7e-25		55/92	59		70/92	76		5/92	5
ctg02_AA_00161		XP_001886956.1	predicted protein [Laccaria bicolor S238N-H82]	347	165	334		187	5e-46		99/173	57		133/173	76		6/173	3
ctg02_AA_00162		XP_001886957.1	predicted protein [Laccaria bicolor S238N-H82]	506	4	480		670	0		326/497	65		395/497	79		20/497	4
ctg02_AA_00163		XP_001837385.2	scd2/ral3 [Coprinopsis cinerea okayama7#130]	648	184	645		497	4e-138		268/474	56		334/474	70		24/474	5
ctg02_AA_00164		XP_003038100.1	hypothetical protein SCHCODRAFT_12871 [Schizophyllum commune H4-8]	562	1	181		307	5e-82		141/181	77		159/181	87		0/181	0
ctg02_AA_00165			No hit
ctg02_AA_00166			No hit
ctg02_AA_00167			No hit
ctg02_AA_00168			No hit
ctg02_AA_00169		XP_001837392.1	uroporphyrinogen decarboxylase [Coprinopsis cinerea okayama7#130]	362	3	360		534	7e-150		251/360	69		300/360	83		3/360	0
ctg02_AA_00170		EGO01570.1	hypothetical protein SERLADRAFT_460263 [Serpula lacrymans var. lacrymans S7.9]	453	2	412		623	2e-176		299/411	72		346/411	84		5/411	1
ctg02_AA_00171		EGN98544.1	hypothetical protein SERLADRAFT_470869 [Serpula lacrymans var. lacrymans S7.9]	870	47	503		481	8e-134		263/473	55		316/473	66		77/473	16
ctg02_AA_00172		XP_001879794.1	predicted protein [Laccaria bicolor S238N-H82]	188	20	186		160	7e-38		89/170	52		116/170	68		23/170	13
ctg02_AA_00173		XP_001886935.1	predicted protein [Laccaria bicolor S238N-H82]	544	43	544		358	1e-96		232/531	43		315/531	59		68/531	12
ctg02_AA_00174		EGO01609.1	pyridine nucleotide disulfide oxidoreductase-like protein [Serpula lacrymans var. lacrymans S7.9]	451	5	447		490	3e-136		253/448	56		325/448	72		35/448	7
ctg02_AA_00175			No hit
ctg02_AA_00176			No hit
ctg02_AA_00177		XP_001837376.2	dienelactone hydrolase [Coprinopsis cinerea okayama7#130]	466	62	461		405	6e-111		214/403	53		270/403	66		47/403	11
ctg02_AA_00178		XP_002469140.1	predicted protein [Postia placenta Mad-698-R]	616	115	241		69.7	2e-09		48/130	36		72/130	55		3/130	2
ctg02_AA_00179			No hit
ctg02_AA_00180		XP_001834646.1	hypothetical protein CC1G_05783 [Coprinopsis cinerea okayama7#130]	343	16	320		214	1e-53		118/307	38		176/307	57		65/307	21
ctg02_AA_00181		XP_001889951.1	predicted protein [Laccaria bicolor S238N-H82]	454	17	413		493	4e-137		232/401	57		300/401	74		12/401	2
ctg02_AA_00182		XP_001880022.1	predicted protein [Laccaria bicolor S238N-H82]	228	3	225		226	5e-57		117/223	52		147/223	65		36/223	16
ctg02_AA_00183		XP_003034770.1	hypothetical protein SCHCODRAFT_73898 [Schizophyllum commune H4-8]	431	4	426		745	0		350/423	82		390/423	92		0/423	0
ctg02_AA_00184			No hit
ctg02_AA_00185		XP_001839650.1	DUF1613 domain-containing protein [Coprinopsis cinerea okayama7#130]	500	10	500		584	9e-165		295/498	59		358/498	71		39/498	7
ctg02_AA_00186		EGN92872.1	hypothetical protein SERLADRAFT_445492 [Serpula lacrymans var. lacrymans S7.9]	418	19	395		424	4e-116		210/379	55		281/379	74		11/379	2
ctg02_AA_00187		XP_003026235.1	hypothetical protein SCHCODRAFT_114660 [Schizophyllum commune H4-8]	1130	38	445		274	5e-71		155/414	37		225/414	54		41/414	9
ctg02_AA_00188		XP_002473676.1	predicted protein [Postia placenta Mad-698-R]	704	62	302		134	4e-29		97/270	35		142/270	52		33/270	12
ctg02_AA_00189		O94753.1	versatile peroxidase VPL2 precursor [Pleurotus eryngii]	361	30	356		283	3e-74		159/337	47		205/337	60		13/337	3
ctg02_AA_00190		XP_001883276.1	predicted protein [Laccaria bicolor S238N-H82]	409	40	112		51.6	4e-05		28/77	36		38/77	49		13/77	16
ctg02_AA_00191		XP_001837394.2	transcription factor [Coprinopsis cinerea okayama7#130]	742	1	737		1057	0		541/741	73		613/741	82		9/741	1
ctg02_AA_00192		XP_001828224.1	hypothetical protein CC1G_02805 [Coprinopsis cinerea okayama7#130]	705	1	700		659	0		365/704	51		464/704	65		84/704	11
ctg02_AA_00193		XP_001828224.1	hypothetical protein CC1G_02805 [Coprinopsis cinerea okayama7#130]	705	443	683		379	3e-103		178/241	73		207/241	85		0/241	0
ctg02_AA_00194		XP_001884291.1	predicted protein [Laccaria bicolor S238N-H82]	463	218	440		207	2e-51		108/236	45		150/236	63		16/236	6
ctg02_AA_00195		XP_003036523.1	hypothetical protein SCHCODRAFT_48069 [Schizophyllum commune H4-8]	520	56	520		580	1e-163		291/467	62		365/467	78		9/467	1
ctg02_AA_00196		XP_001839327.2	calcium-dependent protein serine/threonine phosphatase [Coprinopsis cinerea okayama7#130]	175	1	175		326	7e-88		163/175	93		168/175	96		0/175	0
ctg02_AA_00197		EGO28002.1	hypothetical protein SERLADRAFT_462393 [Serpula lacrymans var. lacrymans S7.9]	374	5	269		129	5e-28		95/308	30		142/308	46		44/308	14
ctg02_AA_00198			No hit
ctg02_AA_00199		EGO27163.1	hypothetical protein SERLADRAFT_413675 [Serpula lacrymans var. lacrymans S7.9]	434	2	168		136	1e-30		65/167	38		100/167	59		2/167	1
ctg02_AA_00200			No hit
ctg02_AA_00201		XP_003038316.1	hypothetical protein SCHCODRAFT_231040 [Schizophyllum commune H4-8]	213	1	185		87.8	8e-16		74/192	38		100/192	52		48/192	25
ctg02_AA_00202		XP_001884281.1	predicted protein [Laccaria bicolor S238N-H82]	410	3	353		411	9e-113		207/356	58		261/356	73		19/356	5
ctg02_AA_00203		XP_001837318.1	hypothetical protein CC1G_00454 [Coprinopsis cinerea okayama7#130]	84	29	84		73.6	1e-11		34/56	60		42/56	75		0/56	0
ctg02_AA_00204		XP_001837319.2	D-arabinose dehydrogenase [Coprinopsis cinerea okayama7#130]	473	11	299		361	1e-97		179/289	61		223/289	77		0/289	0
ctg02_AA_00205		XP_003030947.1	hypothetical protein SCHCODRAFT_16105 [Schizophyllum commune H4-8]	142	1	142		292	1e-77		136/142	95		141/142	99		0/142	0
ctg02_AA_00206		AEO59861.1	hypothetical protein MYCTH_2308471 [Myceliophthora thermophila ATCC 42464]	333	1	329		358	7e-97		174/329	52		229/329	69		5/329	1
ctg02_AA_00207		XP_002910967.1	prephenate dehydrogenase [Coprinopsis cinerea okayama7#130]	485	5	471		662	0		322/474	67		376/474	79		21/474	4
ctg02_AA_00208		XP_002388219.1	hypothetical protein MPER_12790 [Moniliophthora perniciosa FA553]	621	118	434		151	3e-34		117/359	32		167/359	46		51/359	14
ctg02_AA_00209		XP_001837393.2	phosphoprotein phosphatase [Coprinopsis cinerea okayama7#130]	654	1	654		716	0		421/675	62		500/675	74		34/675	5
ctg02_AA_00210		XP_001877218.1	predicted protein [Laccaria bicolor S238N-H82]	422	1	342		354	5e-95		176/347	50		235/347	67		11/347	3
ctg02_AA_00211		XP_003038275.1	hypothetical protein SCHCODRAFT_103280 [Schizophyllum commune H4-8]	484	5	482		516	4e-144		287/481	59		357/481	74		19/481	3
ctg02_AA_00212		XP_001887042.1	predicted protein [Laccaria bicolor S238N-H82]	249	1	248		178	5e-43		112/255	43		145/255	56		26/255	10
ctg02_AA_00213		XP_001886962.1	predicted protein [Laccaria bicolor S238N-H82]	367	51	363		246	5e-63		139/321	43		196/321	61		15/321	4
ctg02_AA_00214		XP_002388532.1	hypothetical protein MPER_12435 [Moniliophthora perniciosa FA553]	464	12	464		230	8e-58		161/493	32		252/493	51		49/493	9
ctg02_AA_00215		XP_001836630.2	ATP-dependent DNA helicase recQ [Coprinopsis cinerea okayama7#130]	1000	55	404		201	6e-49		121/358	33		187/358	52		17/358	4
ctg02_AA_00216		EGO21834.1	hypothetical protein SERLADRAFT_474793 [Serpula lacrymans var. lacrymans S7.9]	242	3	218		176	3e-42		91/216	42		135/216	62		14/216	6
ctg02_AA_00217		XP_001876154.1	predicted protein [Laccaria bicolor S238N-H82]	618	15	606		640	0		409/602	67		455/602	75		53/602	8
ctg02_AA_00218		XP_001889711.1	predicted protein [Laccaria bicolor S238N-H82]	317	31	230		130	3e-28		74/200	37		102/200	51		14/200	7
ctg02_AA_00219		XP_002395277.1	hypothetical protein MPER_04697 [Moniliophthora perniciosa FA553]	172	59	114		68.2	4e-10		35/60	58		45/60	75		4/60	6
ctg02_AA_00220		XP_001839478.1	hypothetical protein CC1G_06691 [Coprinopsis cinerea okayama7#130]	616	440	547		59.7	6e-07		38/118	32		60/118	50		12/118	10
ctg02_AA_00221			No hit
ctg02_AA_00222			No hit
ctg02_AA_00223			No hit
ctg02_AA_00224			No hit
ctg02_AA_00225			No hit
ctg02_AA_00226		XP_003036564.1	hypothetical protein SCHCODRAFT_63173 [Schizophyllum commune H4-8]	910	54	735		511	2e-142		294/691	42		412/691	59		57/691	8
ctg02_AA_00227		XP_001837375.1	cell adhesion protein byn-1 [Coprinopsis cinerea okayama7#130]	456	1	456		637	2e-180		319/458	69		382/458	83		5/458	1
ctg02_AA_00228		EGO01546.1	hypothetical protein SERLADRAFT_460192 [Serpula lacrymans var. lacrymans S7.9]	437	14	437		728	0		341/424	80		376/424	88		12/424	2
ctg02_AA_00229		XP_001837373.2	hypothetical protein CC1G_01285 [Coprinopsis cinerea okayama7#130]	478	1	472		402	9e-110		217/481	45		292/481	60		30/481	6
ctg02_AA_00230		XP_001837371.2	Crg1 [Coprinopsis cinerea okayama7#130]	635	1	624		1037	0		512/628	81		560/628	89		10/628	1
ctg02_AA_00231		EGO01551.1	hypothetical protein SERLADRAFT_460207 [Serpula lacrymans var. lacrymans S7.9]	285	1	285		360	1e-97		170/285	59		213/285	74		4/285	1
ctg02_AA_00232			No hit
ctg02_AA_00233		EGO01552.1	hypothetical protein SERLADRAFT_446435 [Serpula lacrymans var. lacrymans S7.9]	1373	45	1367		1249	0		673/1386	48		896/1386	64		88/1386	6
ctg02_AA_00234		XP_001837312.1	hypothetical protein CC1G_00448 [Coprinopsis cinerea okayama7#130]	852	41	839		1011	0		521/807	64		617/807	76		33/807	4
ctg02_AA_00235			No hit
ctg02_AA_00236		XP_001877221.1	activator of Hsp70 and Hsp90 chaperones [Laccaria bicolor S238N-H82]	580	4	580		825	0		424/584	72		488/584	83		10/584	1
ctg02_AA_00237		XP_001884287.1	predicted protein [Laccaria bicolor S238N-H82]	235	43	235		333	5e-89		157/193	81		170/193	88		0/193	0
ctg02_AA_00238		XP_001884284.1	predicted protein [Laccaria bicolor S238N-H82]	546	22	546		697	0		333/528	63		411/528	77		8/528	1
ctg02_AA_00239		EGO01448.1	hypothetical protein SERLADRAFT_459947 [Serpula lacrymans var. lacrymans S7.9]	103	1	103		135	2e-30		84/105	80		92/105	87		2/105	1
ctg02_AA_00240		XP_001884283.1	predicted protein [Laccaria bicolor S238N-H82]	1208	255	610		102	3e-19		102/364	28		163/364	44		97/364	26
ctg02_AA_00241		EGO01450.1	hypothetical protein SERLADRAFT_381313 [Serpula lacrymans var. lacrymans S7.9]	254	1	254		490	1e-136		238/254	93		250/254	98		0/254	0
ctg02_AA_00242			No hit
ctg02_AA_00243			No hit
ctg02_AA_00244			No hit
ctg02_AA_00245		XP_001884404.1	predicted protein [Laccaria bicolor S238N-H82]	354	15	354		646	0		302/340	88		322/340	94		0/340	0
ctg02_AA_00246		XP_001884279.1	predicted protein [Laccaria bicolor S238N-H82]	1187	775	1141		347	3e-93		192/367	52		233/367	63		68/367	18
ctg02_AA_00247		XP_001884419.1	COMPASS complex protein [Laccaria bicolor S238N-H82]	472	1	408		547	1e-153		277/418	66		336/418	80		11/418	2
ctg02_AA_00248			No hit
ctg02_AA_00249		XP_001841266.1	hypothetical protein CC1G_09958 [Coprinopsis cinerea okayama7#130]	279	31	279		361	6e-98		178/255	69		206/255	80		7/255	2
ctg02_AA_00250		EGO01534.1	hypothetical protein SERLADRAFT_460139 [Serpula lacrymans var. lacrymans S7.9]	919	69	919		962	0		531/868	61		624/868	71		64/868	7
ctg02_AA_00251		EGO01531.1	hypothetical protein SERLADRAFT_446408 [Serpula lacrymans var. lacrymans S7.9]	980	169	978		620	3e-175		357/829	43		477/829	57		121/829	14
ctg02_AA_00252		XP_001884288.1	predicted protein [Laccaria bicolor S238N-H82]	508	1	253		209	3e-52		149/260	57		167/260	64		44/260	16
ctg02_AA_00253		BAB20422.1	Clp1 [Coprinopsis cinerea]	365	118	348		111	1e-22		71/240	29		121/240	50		26/240	10
ctg02_AA_00254		XP_001841055.2	CMGC/SRPK protein kinase [Coprinopsis cinerea okayama7#130]	685	1	568		731	0		382/568	67		434/568	76		47/568	8
ctg02_AA_00255		XP_001879157.1	predicted protein [Laccaria bicolor S238N-H82]	373	3	367		194	2e-47		116/369	31		182/369	49		14/369	3
ctg02_AA_00256		XP_001877774.1	predicted protein [Laccaria bicolor S238N-H82]	487	52	377		115	1e-23		93/349	26		161/349	46		36/349	10
ctg02_AA_00257		EGO03005.1	hypothetical protein SERLADRAFT_359922 [Serpula lacrymans var. lacrymans S7.9]	433	1	394		303	4e-80		166/395	42		232/395	58		50/395	12
ctg02_AA_00258		XP_003034038.1	hypothetical protein SCHCODRAFT_66966 [Schizophyllum commune H4-8]	523	1	437		574	1e-161		277/442	62		331/442	74		15/442	3
ctg02_AA_00259		XP_001839338.1	endoplasmic reticulum protein [Coprinopsis cinerea okayama7#130]	527	1	527		629	3e-178		301/528	57		391/528	74		16/528	3
ctg02_AA_00260		XP_003036951.1	hypothetical protein SCHCODRAFT_231028 [Schizophyllum commune H4-8]	230	6	225		153	2e-35		93/224	41		131/224	58		8/224	3
ctg02_AA_00261			No hit
ctg02_AA_00262		XP_002393273.1	hypothetical protein MPER_07024 [Moniliophthora perniciosa FA553]	168	24	140		73.2	7e-11		49/118	41		69/118	58		21/118	17
ctg02_AA_00263		XP_001884298.1	predicted protein [Laccaria bicolor S238N-H82]	212	2	159		233	7e-60		128/163	78		138/163	84		15/163	9
ctg02_AA_00264		ACZ59464.1	60S ribosomal protein L18 [Flammulina velutipes]	186	1	186		373	5e-102		186/186	100		186/186	100		0/186	0
ctg02_AA_00265		XP_001884300.1	predicted protein [Laccaria bicolor S238N-H82]	715	1	536		440	4e-121		265/536	49		359/536	66		52/536	9
ctg02_AA_00266			No hit
ctg02_AA_00267		XP_001834102.1	adenylosuccinate lyase [Coprinopsis cinerea okayama7#130]	484	1	484		889	0		425/484	87		455/484	94		0/484	0
ctg02_AA_00268		EGO03891.1	hypothetical protein SERLADRAFT_458104 [Serpula lacrymans var. lacrymans S7.9]	383	43	351		50.8	0.0004		73/338	21		138/338	40		41/338	12
ctg02_AA_00269		XP_001839430.1	translocation protein sec63 [Coprinopsis cinerea okayama7#130]	660	1	631		623	4e-176		314/634	49		437/634	68		21/634	3
ctg02_AA_00270		XP_002475825.1	predicted protein [Postia placenta Mad-698-R]	2837	2522	2834		160	2e-37		108/319	33		157/319	49		21/319	6
ctg02_AA_00271			No hit
ctg02_AA_00272		EGO27223.1	hypothetical protein SERLADRAFT_434993 [Serpula lacrymans var. lacrymans S7.9]	536	19	486		330	2e-88		233/475	49		271/475	57		98/475	20
ctg02_AA_00273			No hit
ctg02_AA_00274		XP_001877220.1	predicted protein [Laccaria bicolor S238N-H82]	228	4	190		213	2e-53		104/189	55		139/189	73		4/189	2
ctg02_AA_00275			No hit
ctg02_AA_00276		XP_001886044.1	predicted protein [Laccaria bicolor S238N-H82]	701	462	595		131	3e-28		67/134	50		90/134	67		6/134	4
ctg02_AA_00277		XP_001835316.2	transcriptional factor B3 [Coprinopsis cinerea okayama7#130]	1655	248	1007		771	0		399/772	51		516/772	66		42/772	5
ctg02_AA_00278		XP_001835316.2	transcriptional factor B3 [Coprinopsis cinerea okayama7#130]	1655	254	676		372	1e-100		206/429	48		274/429	63		11/429	2
ctg02_AA_00279		EGO01765.1	hypothetical protein SERLA73DRAFT_166282 [Serpula lacrymans var. lacrymans S7.3]	726	1	365		283	4e-74		181/388	46		227/388	58		57/388	14
ctg02_AA_00280			No hit
ctg02_AA_00281		CBX26646.1	asparaginase [Flammulina velutipes]	123	1	121		66.6	5e-09		48/122	39		61/122	50		11/122	9
ctg02_AA_00282		XP_001888410.1	predicted protein [Laccaria bicolor S238N-H82]	2229	4	2229		3424	0		1636/2262	72		1897/2262	83		48/2262	2
ctg02_AA_00283		XP_001888410.1	predicted protein [Laccaria bicolor S238N-H82]	2229	1	2210		3407	0		1630/2246	72		1887/2246	84		48/2246	2
ctg02_AA_00284		ABD59350.1	glutathione-dependent formaldehyde dehydrogenase [Taiwanofungus camphoratus]	378	1	377		659	0		326/377	86		345/377	91		0/377	0
ctg02_AA_00285		XP_002911159.1	hypothetical protein CC1G_14590 [Coprinopsis cinerea okayama7#130]	182	1	174		182	1e-44		101/175	57		123/175	70		9/175	5
ctg02_AA_00286		XP_003037685.1	hypothetical protein SCHCODRAFT_65166 [Schizophyllum commune H4-8]	849	6	848		838	0		430/866	49		585/866	67		42/866	4
ctg02_AA_00287			No hit
ctg02_AA_00288		XP_001831558.1	sphingosine hydroxylase [Coprinopsis cinerea okayama7#130]	321	26	312		409	3e-112		191/287	66		234/287	81		6/287	2
ctg02_AA_00289			No hit
ctg02_AA_00290		EGO01766.1	hypothetical protein SERLADRAFT_360154 [Serpula lacrymans var. lacrymans S7.9]	503	360	503		222	1e-56		105/144	72		117/144	81		0/144	0
ctg02_AA_00291			No hit
ctg02_AA_00292			No hit
ctg02_AA_00293			No hit
ctg02_AA_00294			No hit
ctg02_AA_00295			No hit
ctg02_AA_00296		XP_003034092.1	hypothetical protein SCHCODRAFT_256679 [Schizophyllum commune H4-8]	355	4	197		49.3	0.0005		54/206	26		90/206	43		23/206	11
ctg02_AA_00297		XP_001876329.1	predicted protein [Laccaria bicolor S238N-H82]	732	4	146		173	7e-42		88/149	59		110/149	73		8/149	5
ctg02_AA_00298		XP_001876246.1	predicted protein [Laccaria bicolor S238N-H82]	318	8	315		320	2e-85		168/309	54		214/309	69		6/309	1
ctg02_AA_00299		XP_001874723.1	predicted protein [Laccaria bicolor S238N-H82]	764	471	764		186	3e-45		121/296	40		161/296	54		40/296	13
ctg02_AA_00300		XP_001880468.1	predicted protein [Laccaria bicolor S238N-H82]	577	88	574		530	2e-148		318/500	63		363/500	72		36/500	7
ctg02_AA_00301		XP_001922042.3	PREDICTED: hypothetical protein LOC100151502 [Danio rerio]	2028	522	1359		245	3e-62		242/919	26		374/919	40		137/919	14
ctg02_AA_00302			No hit
ctg02_AA_00303		XP_001878839.1	predicted protein [Laccaria bicolor S238N-H82]	401	21	289		74.3	1e-10		79/298	26		123/298	41		46/298	15
ctg02_AA_00304			No hit
ctg02_AA_00305		EGF98749.1	hypothetical protein MELLADRAFT_69092 [Melampsora larici-populina 98AG31]	295	33	293		155	1e-35		101/280	36		156/280	55		28/280	10
ctg02_AA_00306		XP_001841249.2	DNA repair protein rad16 [Coprinopsis cinerea okayama7#130]	976	1	976		1103	0		580/994	58		698/994	70		94/994	9
ctg02_AA_00307		XP_001841249.2	DNA repair protein rad16 [Coprinopsis cinerea okayama7#130]	976	1	401		139	7e-31		131/406	32		194/406	47		61/406	15
ctg02_AA_00308			No hit
ctg02_AA_00309			No hit
ctg02_AA_00310		XP_001884270.1	predicted protein [Laccaria bicolor S238N-H82]	871	456	871		439	1e-120		250/439	56		307/439	69		38/439	8
ctg02_AA_00311		XP_001884396.1	predicted protein [Laccaria bicolor S238N-H82]	183	21	183		306	8e-82		144/163	88		155/163	95		1/163	0
ctg02_AA_00312			No hit
ctg02_AA_00313		XP_001883347.1	predicted protein [Laccaria bicolor S238N-H82]	674	425	537		53.1	9e-05		41/116	35		58/116	50		30/116	25
ctg02_AA_00314		XP_002391336.1	hypothetical protein MPER_09251 [Moniliophthora perniciosa FA553]	269	15	136		85.1	8e-15		51/139	36		73/139	52		34/139	24
ctg02_AA_00315		EGO01467.1	hypothetical protein SERLADRAFT_446355 [Serpula lacrymans var. lacrymans S7.9]	872	284	736		425	1e-116		238/460	51		303/460	65		25/460	5
ctg02_AA_00316		XP_001881602.1	cyclopropane-fatty-acyl-phospholipid synthase [Laccaria bicolor S238N-H82]	466	31	466		627	2e-177		298/438	68		346/438	78		10/438	2
ctg02_AA_00317		EGO01477.1	hypothetical protein SERLADRAFT_366664 [Serpula lacrymans var. lacrymans S7.9]	117	2	117		166	1e-39		74/116	63		97/116	83		2/116	1
ctg02_AA_00318			No hit
ctg02_AA_00319			No hit
ctg02_AA_00320			No hit
ctg02_AA_00321		XP_003026235.1	hypothetical protein SCHCODRAFT_114660 [Schizophyllum commune H4-8]	1130	44	474		273	8e-71		157/439	35		244/439	55		43/439	9
ctg02_AA_00322			No hit
ctg02_AA_00323		XP_003032239.1	hypothetical protein SCHCODRAFT_234922 [Schizophyllum commune H4-8]	251	5	54		67.4	2e-09		34/50	68		37/50	74		5/50	10
ctg02_AA_00324			No hit
ctg02_AA_00325		XP_001884392.1	predicted protein [Laccaria bicolor S238N-H82]	762	4	746		698	0		385/751	51		491/751	65		116/751	15
ctg02_AA_00326			No hit
ctg02_AA_00327		XP_001841224.1	cyclopropane-fatty-acyl-phospholipid synthase [Coprinopsis cinerea okayama7#130]	488	274	464		291	6e-77		145/200	72		159/200	79		13/200	6
ctg02_AA_00328		AAL73237.1	AF338438_1 ADP-ribosylation factor-like protein [Coprinopsis cinerea]	209	1	200		284	5e-75		143/206	69		162/206	78		7/206	3
ctg02_AA_00329		XP_001884394.1	predicted protein [Laccaria bicolor S238N-H82]	947	451	942		910	0		446/492	90		474/492	96		0/492	0
ctg02_AA_00330			No hit
ctg02_AA_00331		EGO01474.1	hypothetical protein SERLA73DRAFT_158777 [Serpula lacrymans var. lacrymans S7.3]	1750	1235	1744		813	0		381/510	74		448/510	87		8/510	1
ctg02_AA_00332		EGO01474.1	hypothetical protein SERLA73DRAFT_158777 [Serpula lacrymans var. lacrymans S7.3]	1750	57	711		410	8e-112		388/684	56		445/684	65		80/684	11
ctg02_AA_00333			No hit
ctg02_AA_00334			No hit
ctg02_AA_00335			No hit
ctg02_AA_00336			No hit
ctg02_AA_00337		XP_003026235.1	hypothetical protein SCHCODRAFT_114660 [Schizophyllum commune H4-8]	1130	148	468		179	2e-42		104/325	32		178/325	54		34/325	10
ctg02_AA_00338			No hit
ctg02_AA_00339			No hit
ctg02_AA_00340		XP_001884265.1	predicted protein [Laccaria bicolor S238N-H82]	531	14	531		565	6e-159		285/527	54		357/527	67		56/527	10
ctg02_AA_00341		XP_001835630.2	oxidoreductase [Coprinopsis cinerea okayama7#130]	435	14	435		534	1e-149		247/422	58		326/422	77		0/422	0
ctg02_AA_00342		XP_002396235.1	hypothetical protein MPER_03567 [Moniliophthora perniciosa FA553]	267	16	266		341	5e-91		170/260	65		201/260	77		10/260	3
ctg02_AA_00343			No hit
ctg02_AA_00344		XP_001883491.1	predicted protein [Laccaria bicolor S238N-H82]	1190	633	1143		71.2	4e-10		121/532	22		211/532	39		59/532	11
ctg02_AA_00345		XP_001884395.1	kinesin-like protein [Laccaria bicolor S238N-H82]	1590	1	1589		2525	0		1219/1596	76		1385/1596	86		46/1596	2
ctg02_AA_00346		EGO27140.1	hypothetical protein SERLADRAFT_434909 [Serpula lacrymans var. lacrymans S7.9]	1610	812	1610		476	2e-131		321/842	38		456/842	54		96/842	11
ctg02_AA_00347		XP_001836875.2	Ser/Thr protein phosphatase [Coprinopsis cinerea okayama7#130]	734	3	641		747	0		394/642	61		463/642	72		58/642	9
ctg02_AA_00348		XP_003026235.1	hypothetical protein SCHCODRAFT_114660 [Schizophyllum commune H4-8]	1130	28	473		291	5e-76		167/451	37		254/451	56		40/451	8
ctg02_AA_00349		XP_002471245.1	predicted protein [Postia placenta Mad-698-R]	272	46	271		147	1e-33		110/243	45		152/243	62		23/243	9
ctg02_AA_00350		XP_003027351.1	hypothetical protein SCHCODRAFT_70874 [Schizophyllum commune H4-8]	125	6	121		105	3e-21		59/119	49		72/119	60		4/119	3
ctg02_AA_00351		XP_002475175.1	predicted protein [Postia placenta Mad-698-R]	381	39	194		78.6	9e-13		49/159	30		81/159	50		8/159	5
ctg02_AA_00352			No hit
ctg02_AA_00353		XP_001834578.1	hypothetical protein CC1G_12456 [Coprinopsis cinerea okayama7#130]	691	69	691		712	0		345/628	54		452/628	71		23/628	3
ctg02_AA_00354		XP_001888853.1	predicted protein [Laccaria bicolor S238N-H82]	684	83	328		82	2e-13		73/274	26		131/274	47		37/274	13
ctg02_AA_00355		XP_001890509.1	predicted protein [Laccaria bicolor S238N-H82]	1469	33	1468		2158	0		1014/1441	70		1192/1441	82		23/1441	1
ctg02_AA_00356		XP_003035879.1	hypothetical protein SCHCODRAFT_232437 [Schizophyllum commune H4-8]	758	514	730		268	6e-70		135/235	57		164/235	69		25/235	10
ctg02_AA_00357			No hit
ctg02_AA_00358			No hit
ctg02_AA_00359			No hit
ctg02_AA_00360			No hit
ctg02_AA_00361		XP_001890934.1	predicted protein [Laccaria bicolor S238N-H82]	335	145	249		77	4e-12		42/110	38		63/110	57		7/110	6
ctg02_AA_00362		EGO25272.1	hypothetical protein SERLADRAFT_437032 [Serpula lacrymans var. lacrymans S7.9]	576	216	455		95.9	6e-18		74/248	29		112/248	45		23/248	9
ctg02_AA_00363			No hit
ctg02_AA_00364			No hit
ctg02_AA_00365		XP_001729647.1	hypothetical protein MGL_3191 [Malassezia globosa CBS 7966]	356	27	77		55.1	3e-05		22/51	43		31/51	60		0/51	0
ctg02_AA_00366			No hit
ctg02_AA_00367		XP_003033414.1	hypothetical protein SCHCODRAFT_108264 [Schizophyllum commune H4-8]	1240	21	162		71.2	2e-10		45/145	31		66/145	45		5/145	3
ctg02_AA_00368		XP_003027455.1	hypothetical protein SCHCODRAFT_70520 [Schizophyllum commune H4-8]	1012	786	884		139	1e-31		64/99	64		77/99	77		0/99	0
ctg02_AA_00369		XP_001880025.1	predicted protein [Laccaria bicolor S238N-H82]	471	70	446		632	3e-179		308/377	81		339/377	89		10/377	2
ctg02_AA_00370			No hit
ctg02_AA_00371			No hit
ctg02_AA_00372			No hit
ctg02_AA_00373		AAZ28939.1	polyprotein [Phanerochaete chrysosporium RP-78]	1580	159	1259		665	0		389/1110	35		585/1110	52		76/1110	6
ctg02_AA_00374		EGN97778.1	hypothetical protein SERLADRAFT_391257 [Serpula lacrymans var. lacrymans S7.9]	214	29	206		60.8	2e-07		70/230	30		87/230	37		54/230	23
ctg02_AA_00375			No hit
ctg02_AA_00376		XP_001879172.1	predicted protein [Laccaria bicolor S238N-H82]	442	83	440		360	3e-97		198/374	52		250/374	66		35/374	9
ctg02_AA_00377		XP_001884277.1	predicted protein [Laccaria bicolor S238N-H82]	900	25	879		1023	0		519/861	60		636/861	73		51/861	5
ctg02_AA_00378			No hit
ctg02_AA_00379			No hit
ctg02_AA_00380			No hit
ctg02_AA_00381		XP_003029322.1	hypothetical protein SCHCODRAFT_236545 [Schizophyllum commune H4-8]	563	526	562		55.8	3e-06		26/37	70		29/37	78		0/37	0
ctg02_AA_00382		XP_003027455.1	hypothetical protein SCHCODRAFT_70520 [Schizophyllum commune H4-8]	1012	135	871		817	0		428/749	57		526/749	70		35/749	4
ctg02_AA_00383		XP_001883366.1	predicted protein [Laccaria bicolor S238N-H82]	622	444	533		55.5	3e-06		34/99	34		53/99	53		11/99	11
ctg02_AA_00384		XP_001835316.2	transcriptional factor B3 [Coprinopsis cinerea okayama7#130]	1655	1255	1441		110	1e-22		74/197	37		102/197	51		39/197	19
ctg02_AA_00385		XP_001876982.1	predicted protein [Laccaria bicolor S238N-H82]	329	131	231		50.8	0.0002		29/120	24		55/120	45		19/120	15
ctg02_AA_00386			No hit
ctg02_AA_00387		EGO05028.1	hypothetical protein SERLA73DRAFT_45113 [Serpula lacrymans var. lacrymans S7.3]	242	3	78		66.6	1e-09		32/76	42		49/76	64		3/76	3
ctg02_AA_00388		XP_003332192.1	hypothetical protein PGTG_13559 [Puccinia graminis f. sp. tritici CRL 75-36-700-3]	743	165	632		140	1e-30		124/475	26		207/475	43		81/475	17
ctg02_AA_00389		EGO26900.1	hypothetical protein SERLADRAFT_436724 [Serpula lacrymans var. lacrymans S7.9]	1338	22	149		165	3e-39		80/128	62		96/128	75		8/128	6
ctg02_AA_00390			No hit
ctg02_AA_00391		XP_001881572.1	predicted protein [Laccaria bicolor S238N-H82]	636	90	452		75.1	3e-11		88/385	22		160/385	41		56/385	14
ctg02_AA_00392		XP_001885148.1	predicted protein [Laccaria bicolor S238N-H82]	594	33	295		65.9	2e-08		73/287	25		125/287	43		50/287	17
ctg02_AA_00393		XP_002912039.1	D-lactaldehyde dehydrogenase [Coprinopsis cinerea okayama7#130]	345	1	280		241	8e-62		133/285	46		179/285	62		5/285	1
ctg02_AA_00394		XP_001877126.1	predicted protein [Laccaria bicolor S238N-H82]	648	38	137		108	1e-20		57/111	51		73/111	65		12/111	10
ctg02_AA_00395			No hit
ctg02_AA_00396		XP_003034145.1	hypothetical protein SCHCODRAFT_106349 [Schizophyllum commune H4-8]	184	5	184		151	1e-34		87/211	41		115/211	54		31/211	14
ctg02_AA_00397		XP_003034145.1	hypothetical protein SCHCODRAFT_106349 [Schizophyllum commune H4-8]	184	79	184		126	4e-26		61/106	57		78/106	73		0/106	0
ctg02_AA_00398		XP_001884168.1	predicted protein [Laccaria bicolor S238N-H82]	875	651	768		85.9	1e-14		50/122	40		70/122	57		7/122	5
ctg02_AA_00399			No hit
ctg02_AA_00400			No hit
ctg02_AA_00401		XP_002390809.1	hypothetical protein MPER_09854 [Moniliophthora perniciosa FA553]	305	16	293		215	2e-53		137/301	45		186/301	61		40/301	13
ctg02_AA_00402		XP_001881872.1	predicted protein [Laccaria bicolor S238N-H82]	318	129	318		190	8e-47		100/206	48		125/206	60		24/206	11
ctg02_AA_00403		XP_001887424.1	predicted protein [Laccaria bicolor S238N-H82]	435	5	417		360	3e-97		208/424	49		267/424	62		65/424	15
ctg02_AA_00404		CBQ71530.1	related to RNA-dependent RNA polymerase [Sporisorium reilianum SRZ2]	1505	254	1180		389	2e-105		301/938	32		448/938	47		103/938	10
ctg02_AA_00405		XP_001879743.1	predicted protein [Laccaria bicolor S238N-H82]	1132	545	1132		454	1e-124		307/654	46		396/654	60		102/654	15
ctg02_AA_00406		XP_001834166.1	Rpa49 subunit specific to nuclear RNA polymerase I [Coprinopsis cinerea okayama7#130]	435	10	338		329	6e-88		165/337	48		230/337	68		10/337	2
ctg02_AA_00407		XP_003038470.1	hypothetical protein SCHCODRAFT_103662 [Schizophyllum commune H4-8]	321	35	317		324	1e-86		170/305	55		208/305	68		44/305	14
ctg02_AA_00408		XP_003035314.1	hypothetical protein SCHCODRAFT_105896 [Schizophyllum commune H4-8]	492	9	425		72	2e-10		92/435	21		161/435	37		51/435	11
ctg02_AA_00409			No hit
ctg02_AA_00410		EGN94780.1	hypothetical protein SERLA73DRAFT_171190 [Serpula lacrymans var. lacrymans S7.3]	607	9	577		466	1e-128		272/580	46		365/580	62		47/580	8
ctg02_AA_00411		XP_003035314.1	hypothetical protein SCHCODRAFT_105896 [Schizophyllum commune H4-8]	492	9	428		82.4	9e-13		106/438	24		159/438	36		60/438	13
ctg02_AA_00412		XP_003028415.1	hypothetical protein SCHCODRAFT_70386 [Schizophyllum commune H4-8]	883	7	694		622	8e-176		366/741	49		474/741	63		79/741	10
ctg02_AA_00413		XP_001834633.1	hypothetical protein CC1G_05770 [Coprinopsis cinerea okayama7#130]	340	14	265		113	3e-23		79/264	29		136/264	51		16/264	6
ctg02_AA_00414		XP_003035316.1	hypothetical protein SCHCODRAFT_10573 [Schizophyllum commune H4-8]	138	4	78		67.8	3e-09		33/75	44		40/75	53		0/75	0
ctg02_AA_00415		XP_002476985.1	predicted protein [Postia placenta Mad-698-R]	992	100	433		73.6	2e-10		88/344	25		136/344	39		58/344	16
ctg02_AA_00416			No hit
ctg02_AA_00417		XP_001879727.1	predicted protein [Laccaria bicolor S238N-H82]	197	1	95		186	2e-44		83/95	87		91/95	95		0/95	0
ctg02_AA_00418		EGO21436.1	hypothetical protein SERLADRAFT_417697 [Serpula lacrymans var. lacrymans S7.9]	558	121	551		192	2e-46		144/456	31		231/456	50		40/456	8
ctg02_AA_00419		AEK06448.1	polysaccharide lyase family 14 protein [Termitomyces albuminosus]	259	11	230		139	6e-31		80/225	35		122/225	54		14/225	6
ctg02_AA_00420		XP_001877361.1	polysaccharide lyase family 14 protein [Laccaria bicolor S238N-H82]	350	67	308		140	4e-31		86/257	33		130/257	50		28/257	10
ctg02_AA_00421		XP_001879981.1	predicted protein [Laccaria bicolor S238N-H82]	796	10	620		295	2e-77		212/620	34		322/620	51		70/620	11
ctg02_AA_00422		XP_001875634.1	predicted protein [Laccaria bicolor S238N-H82]	337	37	302		85.1	1e-14		72/275	26		122/275	44		16/275	5
ctg02_AA_00423		XP_001875627.1	predicted protein [Laccaria bicolor S238N-H82]	426	38	253		72.4	1e-10		62/231	26		105/231	45		25/231	10
ctg02_AA_00424		EGO02954.1	hypothetical protein SERLA73DRAFT_176442 [Serpula lacrymans var. lacrymans S7.3]	203	7	202		201	2e-49		128/196	65		153/196	78		3/196	1
ctg02_AA_00425			No hit
ctg02_AA_00426		XP_001879995.1	predicted protein [Laccaria bicolor S238N-H82]	564	39	551		463	3e-128		260/519	50		339/519	65		44/519	8
ctg02_AA_00427		XP_003035712.1	hypothetical protein SCHCODRAFT_105079 [Schizophyllum commune H4-8]	457	95	388		154	2e-35		102/294	34		143/294	48		86/294	29
ctg02_AA_00428		EFY94728.1	HpcH/HpaI aldolase/citrate lyase family protein [Metarhizium anisopliae ARSEF 23]	321	7	279		187	8e-45		100/278	35		159/278	57		12/278	4
ctg02_AA_00429		XP_001267507.1	HpcH/HpaI aldolase/citrate lyase family protein [Neosartorya fischeri NRRL 181]	297	7	283		193	1e-46		106/289	36		166/289	57		19/289	6
ctg02_AA_00430		EGO03001.1	hypothetical protein SERLADRAFT_459362 [Serpula lacrymans var. lacrymans S7.9]	553	6	542		584	3e-164		311/552	56		382/552	69		70/552	12
ctg02_AA_00431		EGO03002.1	hypothetical protein SERLADRAFT_459365 [Serpula lacrymans var. lacrymans S7.9]	211	16	203		203	2e-50		101/188	53		131/188	69		18/188	9
ctg02_AA_00432		EGO28705.1	hypothetical protein SERLADRAFT_446117 [Serpula lacrymans var. lacrymans S7.9]	530	6	474		371	4e-100		208/471	44		282/471	59		25/471	5
ctg02_AA_00433		XP_001879956.1	predicted protein [Laccaria bicolor S238N-H82]	214	5	212		284	9e-75		157/222	70		181/222	81		17/222	7
ctg02_AA_00434		EGO28699.1	hypothetical protein SERLADRAFT_413495 [Serpula lacrymans var. lacrymans S7.9]	565	5	565		165	2e-38		172/594	28		263/594	44		115/594	19
ctg02_AA_00435		XP_002474788.1	predicted protein [Postia placenta Mad-698-R]	250	2	157		258	2e-67		119/156	76		135/156	86		0/156	0
ctg02_AA_00436		XP_003028138.1	hypothetical protein SCHCODRAFT_86003 [Schizophyllum commune H4-8]	291	49	255		166	3e-39		93/238	39		148/238	62		33/238	13
ctg02_AA_00437		XP_003038701.1	hypothetical protein SCHCODRAFT_231532 [Schizophyllum commune H4-8]	423	108	382		123	1e-25		95/285	33		141/285	49		19/285	6
ctg02_AA_00438		XP_001879182.1	predicted protein [Laccaria bicolor S238N-H82]	477	1	366		173	4e-41		122/384	31		206/384	53		27/384	7
ctg02_AA_00439			No hit
ctg02_AA_00440		XP_001889300.1	predicted protein [Laccaria bicolor S238N-H82]	438	119	424		204	1e-50		128/316	40		182/316	57		20/316	6
ctg02_AA_00441		XP_001879959.1	predicted protein [Laccaria bicolor S238N-H82]	487	1	487		630	1e-178		321/500	64		382/500	76		26/500	5
ctg02_AA_00442		EGO03016.1	hypothetical protein SERLADRAFT_446108 [Serpula lacrymans var. lacrymans S7.9]	653	1	617		904	0		504/625	80		546/625	87		16/625	2
ctg02_AA_00443		XP_001879704.1	predicted protein [Laccaria bicolor S238N-H82]	394	101	362		112	9e-23		83/267	31		126/267	47		44/267	16
ctg02_AA_00444		XP_001879735.1	predicted protein [Laccaria bicolor S238N-H82]	343	1	314		251	1e-64		163/328	49		190/328	57		52/328	15
ctg02_AA_00445		XP_003029311.1	hypothetical protein SCHCODRAFT_39609 [Schizophyllum commune H4-8]	373	1	341		473	3e-131		224/342	65		275/342	80		6/342	1
ctg02_AA_00446		XP_001885143.1	predicted protein [Laccaria bicolor S238N-H82]	303	20	301		298	2e-78		139/282	49		192/282	68		6/282	2
ctg02_AA_00447		XP_002393127.1	hypothetical protein MPER_07199 [Moniliophthora perniciosa FA553]	144	19	108		60.1	7e-07		38/92	41		47/92	51		9/92	9
ctg02_AA_00448		XP_003028120.1	hypothetical protein SCHCODRAFT_17365 [Schizophyllum commune H4-8]	193	1	193		290	8e-77		158/201	78		173/201	86		8/201	3
ctg02_AA_00449		XP_003028424.1	hypothetical protein SCHCODRAFT_17364 [Schizophyllum commune H4-8]	1504	8	1504		1211	0		753/1640	45		1007/1640	61		233/1640	14
ctg02_AA_00450		XP_001882714.1	hydrophobic surface binding protein [Laccaria bicolor S238N-H82]	186	1	186		150	8e-35		96/186	51		124/186	66		5/186	2
ctg02_AA_00451		XP_003029311.1	hypothetical protein SCHCODRAFT_39609 [Schizophyllum commune H4-8]	373	4	341		463	3e-128		216/339	63		272/339	80		3/339	0
ctg02_AA_00452			No hit
ctg02_AA_00453		XP_001833996.2	hypothetical protein CC1G_09410 [Coprinopsis cinerea okayama7#130]	281	56	224		148	1e-33		77/173	44		105/173	60		6/173	3
ctg02_AA_00454		XP_003028438.1	hypothetical protein SCHCODRAFT_70404 [Schizophyllum commune H4-8]	193	5	165		172	3e-41		89/168	52		117/168	69		12/168	7
ctg02_AA_00455			No hit
ctg02_AA_00456		XP_003026235.1	hypothetical protein SCHCODRAFT_114660 [Schizophyllum commune H4-8]	1130	85	416		110	1e-21		94/346	27		160/346	46		23/346	6
ctg02_AA_00457			No hit
ctg02_AA_00458			No hit
ctg02_AA_00459			No hit
ctg02_AA_00460			No hit
ctg02_AA_00461		XP_003029311.1	hypothetical protein SCHCODRAFT_39609 [Schizophyllum commune H4-8]	373	12	340		449	4e-124		207/330	62		263/330	79		3/330	0
ctg02_AA_00462		XP_002469166.1	predicted protein [Postia placenta Mad-698-R]	969	53	296		100	2e-18		72/254	28		118/254	46		16/254	6
ctg02_AA_00463			No hit
ctg02_AA_00464			No hit
ctg02_AA_00465			No hit
ctg02_AA_00466			No hit
ctg02_AA_00467			No hit
ctg02_AA_00468		XP_003029311.1	hypothetical protein SCHCODRAFT_39609 [Schizophyllum commune H4-8]	373	2	340		446	3e-123		211/340	62		267/340	78		6/340	1
ctg02_AA_00469		XP_002469166.1	predicted protein [Postia placenta Mad-698-R]	969	53	296		99.8	2e-18		72/254	28		118/254	46		16/254	6
ctg02_AA_00470		XP_001878156.1	predicted protein [Laccaria bicolor S238N-H82]	699	245	432		55.5	3e-05		50/190	26		84/190	44		16/190	8
ctg02_AA_00471			No hit
ctg02_AA_00472			No hit
ctg02_AA_00473		XP_001874476.1	predicted protein [Laccaria bicolor S238N-H82]	1303	441	1270		691	0		372/880	42		518/880	58		88/880	10
ctg02_AA_00474			No hit
ctg02_AA_00475		XP_003035690.1	hypothetical protein SCHCODRAFT_105037 [Schizophyllum commune H4-8]	500	158	489		186	2e-44		134/354	37		181/354	51		32/354	9
ctg02_AA_00476			No hit
ctg02_AA_00477			No hit
ctg02_AA_00478		CAG38357.1	subtilisin-like protease [Phanerochaete chrysosporium]	834	721	833		100	6e-20		51/113	45		67/113	59		5/113	4
ctg02_AA_00479			No hit
ctg02_AA_00480			No hit
ctg02_AA_00481		XP_003035756.1	glycoside hydrolase family 114 protein [Schizophyllum commune H4-8]	255	20	255		246	2e-63		125/237	52		152/237	64		5/237	2
ctg02_AA_00482			No hit
ctg02_AA_00483			No hit
ctg02_AA_00484		XP_001883366.1	predicted protein [Laccaria bicolor S238N-H82]	622	338	559		65.9	5e-09		70/253	27		107/253	42		52/253	20
ctg02_AA_00485		XP_001879172.1	predicted protein [Laccaria bicolor S238N-H82]	442	85	428		273	1e-70		157/354	44		203/354	57		67/354	18
ctg02_AA_00486		XP_001879727.1	predicted protein [Laccaria bicolor S238N-H82]	197	1	95		182	6e-44		83/95	87		91/95	95		0/95	0
ctg02_AA_00487		EGO21436.1	hypothetical protein SERLADRAFT_417697 [Serpula lacrymans var. lacrymans S7.9]	558	121	551		192	2e-46		144/456	31		231/456	50		40/456	8
ctg02_AA_00488		AEK06448.1	polysaccharide lyase family 14 protein [Termitomyces albuminosus]	259	11	230		139	6e-31		80/225	35		122/225	54		14/225	6
ctg02_AA_00489		XP_001877361.1	polysaccharide lyase family 14 protein [Laccaria bicolor S238N-H82]	350	67	308		140	4e-31		86/257	33		130/257	50		28/257	10
ctg02_AA_00490		XP_001879981.1	predicted protein [Laccaria bicolor S238N-H82]	796	10	620		295	2e-77		212/620	34		322/620	51		70/620	11
ctg02_AA_00491		XP_001875634.1	predicted protein [Laccaria bicolor S238N-H82]	337	37	302		85.1	1e-14		72/275	26		122/275	44		16/275	5
ctg02_AA_00492			No hit
ctg02_AA_00493		EGO02954.1	hypothetical protein SERLA73DRAFT_176442 [Serpula lacrymans var. lacrymans S7.3]	203	7	202		201	2e-49		128/196	65		153/196	78		3/196	1
ctg02_AA_00494			No hit
ctg02_AA_00495		XP_001879995.1	predicted protein [Laccaria bicolor S238N-H82]	564	39	551		463	3e-128		260/519	50		339/519	65		44/519	8
ctg02_AA_00496		XP_001876144.1	predicted protein [Laccaria bicolor S238N-H82]	247	6	219		164	1e-38		96/216	44		127/216	58		50/216	23
ctg02_AA_00497		XP_001267507.1	HpcH/HpaI aldolase/citrate lyase family protein [Neosartorya fischeri NRRL 181]	297	7	283		193	1e-46		106/289	36		166/289	57		19/289	6
ctg02_AA_00498		EGO03001.1	hypothetical protein SERLADRAFT_459362 [Serpula lacrymans var. lacrymans S7.9]	553	6	542		584	3e-164		311/552	56		382/552	69		70/552	12
ctg02_AA_00499		EGO03002.1	hypothetical protein SERLADRAFT_459365 [Serpula lacrymans var. lacrymans S7.9]	211	16	203		203	2e-50		101/188	53		131/188	69		18/188	9
ctg02_AA_00500		EGO28705.1	hypothetical protein SERLADRAFT_446117 [Serpula lacrymans var. lacrymans S7.9]	530	6	474		371	4e-100		208/471	44		282/471	59		25/471	5
ctg02_AA_00501		XP_001879956.1	predicted protein [Laccaria bicolor S238N-H82]	214	3	213		292	5e-77		158/219	72		183/219	83		11/219	5
ctg02_AA_00502		EGO28699.1	hypothetical protein SERLADRAFT_413495 [Serpula lacrymans var. lacrymans S7.9]	565	5	565		165	2e-38		172/594	28		263/594	44		115/594	19
ctg02_AA_00503		XP_002474788.1	predicted protein [Postia placenta Mad-698-R]	250	2	157		258	2e-67		119/156	76		135/156	86		0/156	0
ctg02_AA_00504		XP_003028138.1	hypothetical protein SCHCODRAFT_86003 [Schizophyllum commune H4-8]	291	49	255		166	3e-39		93/238	39		148/238	62		33/238	13
ctg02_AA_00505		XP_003038701.1	hypothetical protein SCHCODRAFT_231532 [Schizophyllum commune H4-8]	423	108	382		123	1e-25		95/285	33		141/285	49		19/285	6
ctg02_AA_00506		XP_001879182.1	predicted protein [Laccaria bicolor S238N-H82]	477	1	366		173	4e-41		122/384	31		206/384	53		27/384	7
ctg02_AA_00507			No hit
ctg02_AA_00508		XP_001889300.1	predicted protein [Laccaria bicolor S238N-H82]	438	119	424		204	1e-50		128/316	40		182/316	57		20/316	6
ctg02_AA_00509		XP_001879959.1	predicted protein [Laccaria bicolor S238N-H82]	487	1	487		554	3e-155		297/505	58		360/505	71		33/505	6
ctg02_AA_00510		XP_003028429.1	hypothetical protein SCHCODRAFT_79022 [Schizophyllum commune H4-8]	669	23	660		891	0		480/645	74		524/645	81		42/645	6
ctg02_AA_00511		XP_001838340.1	hypothetical protein CC1G_04784 [Coprinopsis cinerea okayama7#130]	433	16	173		60.5	9e-07		51/174	29		80/174	45		20/174	11
ctg02_AA_00512		XP_003028430.1	hypothetical protein SCHCODRAFT_112825 [Schizophyllum commune H4-8]	309	42	309		246	1e-62		153/292	52		177/292	60		56/292	19
ctg02_AA_00513		XP_003029311.1	hypothetical protein SCHCODRAFT_39609 [Schizophyllum commune H4-8]	373	1	341		473	3e-131		224/342	65		275/342	80		6/342	1
ctg02_AA_00514		XP_001885143.1	predicted protein [Laccaria bicolor S238N-H82]	303	20	301		298	2e-78		139/282	49		192/282	68		6/282	2
ctg02_AA_00515		XP_002393127.1	hypothetical protein MPER_07199 [Moniliophthora perniciosa FA553]	144	19	108		60.1	7e-07		38/92	41		47/92	51		9/92	9
ctg02_AA_00516		XP_003028120.1	hypothetical protein SCHCODRAFT_17365 [Schizophyllum commune H4-8]	193	1	193		290	8e-77		158/201	78		173/201	86		8/201	3
ctg02_AA_00517			No hit
ctg02_AA_00518		XP_001882714.1	hydrophobic surface binding protein [Laccaria bicolor S238N-H82]	186	1	186		150	8e-35		96/186	51		124/186	66		5/186	2
ctg02_AA_00519		XP_003029311.1	hypothetical protein SCHCODRAFT_39609 [Schizophyllum commune H4-8]	373	4	341		463	3e-128		216/339	63		272/339	80		3/339	0
ctg02_AA_00520			No hit
ctg02_AA_00521		XP_001833996.2	hypothetical protein CC1G_09410 [Coprinopsis cinerea okayama7#130]	281	160	259		62.4	2e-08		35/104	33		56/104	53		6/104	5
ctg02_AA_00522		XP_003029311.1	hypothetical protein SCHCODRAFT_39609 [Schizophyllum commune H4-8]	373	2	340		450	8e-124		210/340	61		268/340	78		4/340	1
ctg02_AA_00523			No hit
ctg02_AA_00524		XP_003026235.1	hypothetical protein SCHCODRAFT_114660 [Schizophyllum commune H4-8]	1130	85	416		110	1e-21		94/346	27		160/346	46		23/346	6
ctg02_AA_00525			No hit
ctg02_AA_00526			No hit
ctg02_AA_00527			No hit
ctg02_AA_00528			No hit
ctg02_AA_00529		XP_003029311.1	hypothetical protein SCHCODRAFT_39609 [Schizophyllum commune H4-8]	373	12	340		449	4e-124		207/330	62		263/330	79		3/330	0
ctg02_AA_00530		XP_002469166.1	predicted protein [Postia placenta Mad-698-R]	969	53	296		100	2e-18		72/254	28		118/254	46		16/254	6
ctg02_AA_00531			No hit
ctg02_AA_00532			No hit
ctg02_AA_00533			No hit
ctg02_AA_00534			No hit
ctg02_AA_00535			No hit
ctg02_AA_00536		XP_003029311.1	hypothetical protein SCHCODRAFT_39609 [Schizophyllum commune H4-8]	373	2	340		446	3e-123		211/340	62		267/340	78		6/340	1
ctg02_AA_00537			No hit
ctg02_AA_00538		XP_001878156.1	predicted protein [Laccaria bicolor S238N-H82]	699	245	432		55.5	3e-05		50/190	26		84/190	44		16/190	8
ctg02_AA_00539			No hit
ctg02_AA_00540			No hit
ctg02_AA_00541		XP_001874476.1	predicted protein [Laccaria bicolor S238N-H82]	1303	441	1270		619	1e-174		344/854	40		491/854	57		85/854	9
ctg02_AA_00542			No hit
ctg02_AA_00543		XP_001828296.2	hypothetical protein CC1G_02877 [Coprinopsis cinerea okayama7#130]	971	73	925		563	2e-157		345/878	39		489/878	55		46/878	5
ctg02_AA_00544			No hit
ctg02_AA_00545			No hit
ctg02_AA_00546		XP_002390809.1	hypothetical protein MPER_09854 [Moniliophthora perniciosa FA553]	305	16	293		214	3e-53		137/301	45		186/301	61		40/301	13
ctg02_AA_00547		XP_001881872.1	predicted protein [Laccaria bicolor S238N-H82]	318	129	318		190	8e-47		100/206	48		125/206	60		24/206	11
ctg02_AA_00548		XP_001887424.1	predicted protein [Laccaria bicolor S238N-H82]	435	5	417		360	3e-97		208/424	49		267/424	62		65/424	15
ctg02_AA_00549		CBQ71530.1	related to RNA-dependent RNA polymerase [Sporisorium reilianum SRZ2]	1505	254	1180		389	2e-105		301/938	32		448/938	47		103/938	10
ctg02_AA_00550			No hit
ctg02_AA_00551		XP_001879743.1	predicted protein [Laccaria bicolor S238N-H82]	1132	545	1094		432	2e-118		290/613	47		371/613	60		91/613	14
ctg02_AA_00552		XP_002393377.1	hypothetical protein MPER_06896 [Moniliophthora perniciosa FA553]	221	57	214		146	8e-34		80/165	48		105/165	63		16/165	9
ctg02_AA_00553		XP_001834166.1	Rpa49 subunit specific to nuclear RNA polymerase I [Coprinopsis cinerea okayama7#130]	435	10	338		329	6e-88		165/337	48		230/337	68		10/337	2
ctg02_AA_00554		XP_003038470.1	hypothetical protein SCHCODRAFT_103662 [Schizophyllum commune H4-8]	321	35	317		324	1e-86		170/305	55		208/305	68		44/305	14
ctg02_AA_00555		XP_003035314.1	hypothetical protein SCHCODRAFT_105896 [Schizophyllum commune H4-8]	492	9	425		72	2e-10		92/435	21		161/435	37		51/435	11
ctg02_AA_00556			No hit
ctg02_AA_00557			No hit
ctg02_AA_00558		XP_003035314.1	hypothetical protein SCHCODRAFT_105896 [Schizophyllum commune H4-8]	492	9	428		82.4	9e-13		106/438	24		159/438	36		60/438	13
ctg02_AA_00559			No hit
ctg02_AA_00560		XP_001834633.1	hypothetical protein CC1G_05770 [Coprinopsis cinerea okayama7#130]	340	14	265		113	3e-23		79/264	29		136/264	51		16/264	6
ctg02_AA_00561			No hit
ctg02_AA_00562		XP_002476985.1	predicted protein [Postia placenta Mad-698-R]	992	100	433		73.6	2e-10		88/344	25		136/344	39		58/344	16
ctg02_AA_00563			No hit
ctg02_AA_00564			No hit
ctg02_AA_00565			No hit
ctg02_AA_00566			No hit
ctg02_AA_00567		EGO29022.1	hypothetical protein SERLADRAFT_412710 [Serpula lacrymans var. lacrymans S7.9]	1197	464	606		56.6	4e-06		42/153	27		72/153	47		22/153	14
ctg03_AA_00001		XP_001880288.1	predicted protein [Laccaria bicolor S238N-H82]	685	90	655		102	2e-19		142/599	23		220/599	36		141/599	23
ctg03_AA_00002		XP_001882498.1	retrovirus-related pol polyprotein [Laccaria bicolor S238N-H82]	1450	190	715		263	1e-67		190/572	33		287/572	50		57/572	9
ctg03_AA_00003			No hit
ctg03_AA_00004			No hit
ctg03_AA_00005			No hit
ctg03_AA_00006		XP_002387864.1	hypothetical protein MPER_13188 [Moniliophthora perniciosa FA553]	941	289	857		311	2e-82		210/642	32		323/642	50		96/642	14
ctg03_AA_00007		EGO00953.1	hypothetical protein SERLA73DRAFT_51410 [Serpula lacrymans var. lacrymans S7.3]	619	8	616		545	3e-152		296/697	42		412/697	59		96/697	13
ctg03_AA_00008		XP_001887224.1	reverse transcriptase-RNase H-integrase [Laccaria bicolor S238N-H82]	1572	1341	1564		257	1e-66		123/224	54		155/224	69		0/224	0
ctg03_AA_00009		XP_003034833.1	hypothetical protein SCHCODRAFT_232138 [Schizophyllum commune H4-8]	1576	105	481		160	2e-36		105/381	27		181/381	47		25/381	6
ctg03_AA_00010		XP_002393443.1	hypothetical protein MPER_06825 [Moniliophthora perniciosa FA553]	174	66	171		78.6	4e-12		39/108	36		65/108	60		4/108	3
ctg03_AA_00011		XP_002394368.1	hypothetical protein MPER_05748 [Moniliophthora perniciosa FA553]	415	1	356		120	5e-25		110/403	27		177/403	43		59/403	14
ctg03_AA_00012		XP_001882619.1	predicted protein [Laccaria bicolor S238N-H82]	1077	162	1001		250	1e-63		231/885	26		353/885	39		159/885	17
ctg03_AA_00013			No hit
ctg03_AA_00014		XP_001879248.1	peroxiredoxin Q [Laccaria bicolor S238N-H82]	148	3	147		259	2e-67		121/145	83		136/145	93		0/145	0
ctg03_AA_00015		BAF74362.1	pro-pol protein [Lentinula edodes]	1274	15	1266		940	0		538/1332	40		755/1332	56		118/1332	8
ctg03_AA_00016		XP_001883074.1	predicted protein [Laccaria bicolor S238N-H82]	1141	692	978		72.4	2e-10		88/307	28		128/307	41		28/307	9
ctg03_AA_00017			No hit
ctg03_AA_00018		EGN92322.1	hypothetical protein SERLADRAFT_459896 [Serpula lacrymans var. lacrymans S7.9]	550	332	549		281	4e-74		133/218	61		163/218	74		0/218	0
ctg03_AA_00019		BAJ07534.1	glycoside hydrolase family 7 [Flammulina velutipes]	510	1	508		1043	0		508/508	100		508/508	100		0/508	0
ctg03_AA_00020			No hit
ctg03_AA_00021		XP_001881771.1	predicted protein [Laccaria bicolor S238N-H82]	1150	254	1095		239	3e-60		229/888	25		379/888	42		107/888	12
ctg03_AA_00022		XP_003027038.1	hypothetical protein SCHCODRAFT_237972 [Schizophyllum commune H4-8]	545	154	531		187	5e-45		113/383	29		187/383	48		12/383	3
ctg03_AA_00023			No hit
ctg03_AA_00024			No hit
ctg03_AA_00025		XP_002388089.1	hypothetical protein MPER_12938 [Moniliophthora perniciosa FA553]	805	556	678		80.5	2e-13		49/125	39		65/125	52		13/125	10
ctg03_AA_00026		XP_001887675.1	predicted protein [Laccaria bicolor S238N-H82]	719	180	382		60.5	8e-07		60/227	26		99/227	43		36/227	15
ctg03_AA_00027			No hit
ctg03_AA_00028			No hit
ctg03_AA_00029			No hit
ctg03_AA_00030		XP_001879599.1	predicted protein [Laccaria bicolor S238N-H82]	2256	407	473		61.6	1e-07		31/68	45		44/68	64		1/68	1
ctg03_AA_00031		XP_001881386.1	predicted protein [Laccaria bicolor S238N-H82]	835	6	548		287	9e-75		203/549	36		279/549	50		99/549	18
ctg03_AA_00032		XP_003034721.1	hypothetical protein SCHCODRAFT_67036 [Schizophyllum commune H4-8]	539	43	412		227	8e-57		148/403	36		208/403	51		46/403	11
ctg03_AA_00033		EGO03833.1	hypothetical protein SERLADRAFT_457968 [Serpula lacrymans var. lacrymans S7.9]	338	5	288		305	5e-81		163/301	54		201/301	66		46/301	15
ctg03_AA_00034		XP_001881386.1	predicted protein [Laccaria bicolor S238N-H82]	835	6	548		287	1e-74		203/549	36		279/549	50		99/549	18
ctg03_AA_00035		XP_003034721.1	hypothetical protein SCHCODRAFT_67036 [Schizophyllum commune H4-8]	539	43	412		227	8e-57		148/403	36		208/403	51		46/403	11
ctg03_AA_00036		EGO03833.1	hypothetical protein SERLADRAFT_457968 [Serpula lacrymans var. lacrymans S7.9]	338	5	234		276	1e-72		141/230	61		166/230	72		31/230	13
ctg03_AA_00037		XP_003037618.1	hypothetical protein SCHCODRAFT_81041 [Schizophyllum commune H4-8]	837	33	834		998	0		503/806	62		610/806	75		94/806	11
ctg03_AA_00038			No hit
ctg03_AA_00039			No hit
ctg03_AA_00040		XP_001834308.1	hypothetical protein CC1G_11717 [Coprinopsis cinerea okayama7#130]	363	56	169		105	9e-21		58/114	50		73/114	64		17/114	14
ctg03_AA_00041			No hit
ctg03_AA_00042		XP_001880905.1	predicted protein [Laccaria bicolor S238N-H82]	303	15	303		237	2e-60		148/294	50		188/294	63		46/294	15
ctg03_AA_00043		XP_001878752.1	cytochrome c C1 [Laccaria bicolor S238N-H82]	108	1	106		194	3e-48		90/106	84		99/106	93		0/106	0
ctg03_AA_00044		XP_001889763.1	predicted protein [Laccaria bicolor S238N-H82]	552	1	200		77.8	6e-13		75/208	36		93/208	44		54/208	25
ctg03_AA_00045			No hit
ctg03_AA_00046			No hit
ctg03_AA_00047			No hit
ctg03_AA_00048		XP_003037618.1	hypothetical protein SCHCODRAFT_81041 [Schizophyllum commune H4-8]	837	541	587		92.8	2e-17		40/47	85		45/47	95		0/47	0
ctg03_AA_00049			No hit
ctg03_AA_00050		EGO03833.1	hypothetical protein SERLADRAFT_457968 [Serpula lacrymans var. lacrymans S7.9]	338	5	314		441	9e-122		212/310	68		254/310	81		5/310	1
ctg03_AA_00051			No hit
ctg03_AA_00052		XP_001879599.1	predicted protein [Laccaria bicolor S238N-H82]	2256	807	1165		129	1e-27		123/380	32		167/380	43		44/380	11
ctg03_AA_00053			No hit
ctg03_AA_00054		XP_003034721.1	hypothetical protein SCHCODRAFT_67036 [Schizophyllum commune H4-8]	539	43	404		221	1e-55		146/395	36		211/395	53		46/395	11
ctg03_AA_00055		XP_003034721.1	hypothetical protein SCHCODRAFT_67036 [Schizophyllum commune H4-8]	539	185	404		173	3e-41		91/227	40		135/227	59		17/227	7
ctg03_AA_00056			No hit
ctg03_AA_00057		XP_003026235.1	hypothetical protein SCHCODRAFT_114660 [Schizophyllum commune H4-8]	1130	67	167		108	2e-21		54/102	52		73/102	71		1/102	0
ctg03_AA_00058		XP_003034721.1	hypothetical protein SCHCODRAFT_67036 [Schizophyllum commune H4-8]	539	176	416		114	1e-23		81/243	33		122/243	50		31/243	12
ctg03_AA_00059			No hit
ctg03_AA_00060		XP_003034721.1	hypothetical protein SCHCODRAFT_67036 [Schizophyllum commune H4-8]	539	28	119		49.7	0.0001		34/92	36		46/92	50		7/92	7
ctg03_AA_00061		XP_001829407.2	hypothetical protein CC1G_00586 [Coprinopsis cinerea okayama7#130]	763	48	759		181	3e-43		191/735	25		285/735	38		90/735	12
ctg03_AA_00062		EGN95530.1	putative copper radical oxidase [Serpula lacrymans var. lacrymans S7.9]	778	197	752		612	7e-173		301/557	54		388/557	69		19/557	3
ctg03_AA_00063		XP_001833776.2	hypothetical protein CC1G_10841 [Coprinopsis cinerea okayama7#130]	780	321	528		54.7	2e-05		61/247	24		100/247	40		44/247	17
ctg03_AA_00064			No hit
ctg03_AA_00065			No hit
ctg03_AA_00066			No hit
ctg03_AA_00067		XP_001829407.2	hypothetical protein CC1G_00586 [Coprinopsis cinerea okayama7#130]	763	302	759		82.8	9e-14		100/468	21		170/468	36		102/468	21
ctg03_AA_00068		XP_001888216.1	predicted protein [Laccaria bicolor S238N-H82]	753	68	182		72	3e-11		41/116	35		65/116	56		8/116	6
ctg03_AA_00069		XP_002835812.1	unnamed protein product [Tuber melanosporum]	387	11	381		439	3e-121		221/384	57		283/384	73		20/384	5
ctg03_AA_00070		XP_003030396.1	hypothetical protein SCHCODRAFT_235782 [Schizophyllum commune H4-8]	453	47	370		212	8e-53		124/328	37		183/328	55		16/328	4
ctg03_AA_00071			No hit
ctg03_AA_00072		XP_001833916.2	hypothetical protein CC1G_01593 [Coprinopsis cinerea okayama7#130]	532	19	485		530	2e-148		292/494	59		351/494	71		36/494	7
ctg03_AA_00073			No hit
ctg03_AA_00074		EGN92704.1	hypothetical protein SERLADRAFT_478832 [Serpula lacrymans var. lacrymans S7.9]	128	32	128		108	2e-22		54/100	54		68/100	68		5/100	5
ctg03_AA_00075			No hit
ctg03_AA_00076			No hit
ctg03_AA_00077		XP_003027898.1	hypothetical protein SCHCODRAFT_113450 [Schizophyllum commune H4-8]	1359	90	921		259	2e-66		255/904	28		394/904	43		112/904	12
ctg03_AA_00078			No hit
ctg03_AA_00079			No hit
ctg03_AA_00080		XP_003028620.1	hypothetical protein SCHCODRAFT_111977 [Schizophyllum commune H4-8]	1250	1	1044		582	1e-163		366/1079	33		565/1079	52		52/1079	4
ctg03_AA_00081		XP_001884744.1	predicted protein [Laccaria bicolor S238N-H82]	693	8	639		127	3e-26		153/665	23		266/665	40		85/665	12
ctg03_AA_00082		EGO04481.1	hypothetical protein SERLADRAFT_404568 [Serpula lacrymans var. lacrymans S7.9]	300	80	296		81.3	3e-13		62/221	28		111/221	50		17/221	7
ctg03_AA_00083			No hit
ctg03_AA_00084			No hit
ctg03_AA_00085		XP_001835201.1	hypothetical protein CC1G_07744 [Coprinopsis cinerea okayama7#130]	233	1	148		127	3e-27		78/148	52		100/148	67		7/148	4
ctg03_AA_00086		XP_001882813.1	predicted protein [Laccaria bicolor S238N-H82]	130	1	129		202	2e-50		90/129	69		109/129	84		0/129	0
ctg03_AA_00087		XP_001925362.2	PREDICTED: zinc finger MYND domain-containing protein 17 [Sus scrofa]	460	124	162		52	0.0003		18/39	46		25/39	64		0/39	0
ctg03_AA_00088			No hit
ctg03_AA_00089		XP_003035616.1	hypothetical protein SCHCODRAFT_104914 [Schizophyllum commune H4-8]	952	29	410		226	2e-56		140/384	36		208/384	54		39/384	10
ctg03_AA_00090			No hit
ctg03_AA_00091			No hit
ctg03_AA_00092		XP_001874119.1	predicted protein [Laccaria bicolor S238N-H82]	626	282	571		353	9e-95		173/290	59		220/290	75		23/290	7
ctg03_AA_00093			No hit
ctg03_AA_00094			No hit
ctg03_AA_00095			No hit
ctg03_AA_00096		XP_003032097.1	hypothetical protein SCHCODRAFT_234725 [Schizophyllum commune H4-8]	1266	548	1209		387	6e-105		244/700	34		361/700	51		69/700	9
ctg03_AA_00097		XP_003036387.1	hypothetical protein SCHCODRAFT_230323 [Schizophyllum commune H4-8]	889	205	523		154	2e-35		107/326	32		174/326	53		35/326	10
ctg03_AA_00098		XP_001554404.1	hypothetical protein BC1G_06992 [Botryotinia fuckeliana B05.10]	1107	591	887		307	1e-81		166/297	55		220/297	74		0/297	0
ctg03_AA_00099			No hit
ctg03_AA_00100			No hit
ctg03_AA_00101		XP_003030854.1	hypothetical protein SCHCODRAFT_82420 [Schizophyllum commune H4-8]	482	2	478		682	0		335/477	70		391/477	81		2/477	0
ctg03_AA_00102			No hit
ctg03_AA_00103			No hit
ctg03_AA_00104		XP_001889055.1	predicted protein [Laccaria bicolor S238N-H82]	181	1	176		270	9e-71		131/176	74		145/176	82		2/176	1
ctg03_AA_00105		XP_002912086.1	DNA-directed RNA polymerase I kDa polypeptide [Coprinopsis cinerea okayama7#130]	124	3	124		204	4e-51		95/122	77		105/122	86		0/122	0
ctg03_AA_00106		XP_001889007.1	predicted protein [Laccaria bicolor S238N-H82]	297	19	127		61.6	1e-07		41/115	35		58/115	50		6/115	5
ctg03_AA_00107		EGN92704.1	hypothetical protein SERLADRAFT_478832 [Serpula lacrymans var. lacrymans S7.9]	128	2	128		73.9	8e-12		47/127	37		61/127	48		32/127	25
ctg03_AA_00108		XP_001873679.1	predicted protein [Laccaria bicolor S238N-H82]	972	1	972		800	0		586/990	59		685/990	69		92/990	9
ctg03_AA_00109		XP_001888657.1	predicted protein [Laccaria bicolor S238N-H82]	1222	1	1218		1732	0		870/1220	71		1042/1220	85		5/1220	0
ctg03_AA_00110		EGN93830.1	hypothetical protein SERLADRAFT_479557 [Serpula lacrymans var. lacrymans S7.9]	322	14	264		201	1e-49		113/271	41		155/271	57		36/271	13
ctg03_AA_00111			No hit
ctg03_AA_00112		XP_003027160.1	hypothetical protein SCHCODRAFT_258691 [Schizophyllum commune H4-8]	2159	1798	2158		215	9e-54		149/364	40		218/364	59		12/364	3
ctg03_AA_00113		EGO03891.1	hypothetical protein SERLADRAFT_458104 [Serpula lacrymans var. lacrymans S7.9]	383	7	353		59.3	1e-06		79/355	22		150/355	42		21/355	5
ctg03_AA_00114		XP_001834897.2	hypothetical protein CC1G_13081 [Coprinopsis cinerea okayama7#130]	416	10	414		357	2e-96		198/405	48		243/405	60		43/405	10
ctg03_AA_00115		XP_003034721.1	hypothetical protein SCHCODRAFT_67036 [Schizophyllum commune H4-8]	539	38	419		191	2e-46		148/411	36		209/411	50		88/411	21
ctg03_AA_00116		XP_001888693.1	predicted protein [Laccaria bicolor S238N-H82]	285	21	282		231	7e-59		137/278	49		177/278	63		46/278	16
ctg03_AA_00117		XP_003034721.1	hypothetical protein SCHCODRAFT_67036 [Schizophyllum commune H4-8]	539	53	276		135	4e-30		91/231	39		126/231	54		45/231	19
ctg03_AA_00118			No hit
ctg03_AA_00119			No hit
ctg03_AA_00120		XP_001884681.1	predicted protein [Laccaria bicolor S238N-H82]	925	565	780		66.6	2e-08		67/248	27		103/248	41		50/248	20
ctg03_AA_00121			No hit
ctg03_AA_00122		XP_001402390.1	unnamed protein product [Aspergillus niger]	317	3	168		136	1e-30		82/172	47		105/172	61		12/172	6
ctg03_AA_00123		XP_003039016.1	expressed protein [Schizophyllum commune H4-8]	531	36	159		68.2	3e-09		42/147	28		74/147	50		23/147	15
ctg03_AA_00124		XP_002375081.1	hscarg dehydrogenase, putative [Aspergillus flavus NRRL3357]	324	7	304		216	5e-54		134/303	44		175/303	57		16/303	5
ctg03_AA_00125			No hit
ctg03_AA_00126		XP_003032551.1	hypothetical protein SCHCODRAFT_233994 [Schizophyllum commune H4-8]	394	16	377		156	8e-36		111/383	28		194/383	50		33/383	8
ctg03_AA_00127		XP_001885403.1	predicted protein [Laccaria bicolor S238N-H82]	2680	1665	2293		362	2e-97		231/661	34		335/661	50		121/661	18
ctg03_AA_00128			No hit
ctg03_AA_00129		XP_001879789.1	predicted protein [Laccaria bicolor S238N-H82]	188	10	186		92	5e-17		59/179	32		94/179	52		6/179	3
ctg03_AA_00130		EGN94157.1	hypothetical protein SERLA73DRAFT_78077 [Serpula lacrymans var. lacrymans S7.3]	841	8	531		730	0		346/538	64		415/538	77		18/538	3
ctg03_AA_00131		XP_002388089.1	hypothetical protein MPER_12938 [Moniliophthora perniciosa FA553]	805	62	785		303	2e-79		246/794	30		352/794	44		154/794	19
ctg03_AA_00132			No hit
ctg03_AA_00133		XP_001939209.1	predicted protein [Pyrenophora tritici-repentis Pt-1C-BFP]	327	8	324		253	2e-65		135/326	41		186/326	57		17/326	5
ctg03_AA_00134			No hit
ctg03_AA_00135			No hit
ctg03_AA_00136		XP_001885710.1	predicted protein [Laccaria bicolor S238N-H82]	338	29	197		83.2	1e-14		49/171	28		86/171	50		4/171	2
ctg03_AA_00137		XP_001881201.1	vacuolar sorting-associated protein Vps27 [Laccaria bicolor S238N-H82]	765	1	535		767	0		380/560	67		439/560	78		31/560	5
ctg03_AA_00138		EGO19737.1	DNA-directed RNA polymerase II, subunit 1 [Serpula lacrymans var. lacrymans S7.9]	1744	1	1678		2878	0		1406/1684	83		1528/1684	90		20/1684	1
ctg03_AA_00139		XP_001833941.1	alcohol dehydrogenase superfamily protein [Coprinopsis cinerea okayama7#130]	349	52	348		360	1e-97		181/301	60		236/301	78		9/301	2
ctg03_AA_00140			No hit
ctg03_AA_00141		AAD33442.1	AF129742_2 mating type protein MAT-2 [Cochliobolus kusanoi]	393	163	276		52.4	0.0001		40/125	32		58/125	46		19/125	15
ctg03_AA_00142			No hit
ctg03_AA_00143			No hit
ctg03_AA_00144			No hit
ctg03_AA_00145		XP_001828385.2	other/HAL protein kinase [Coprinopsis cinerea okayama7#130]	570	261	551		491	1e-136		223/291	76		251/291	86		5/291	1
ctg03_AA_00146		XP_002472900.1	predicted protein [Postia placenta Mad-698-R]	905	7	891		520	1e-144		337/974	34		492/974	50		134/974	13
ctg03_AA_00147			No hit
ctg03_AA_00148			No hit
ctg03_AA_00149			No hit
ctg03_AA_00150		XP_002387823.1	hypothetical protein MPER_13238 [Moniliophthora perniciosa FA553]	1401	631	955		306	8e-80		144/325	44		201/325	61		1/325	0
ctg03_AA_00151			No hit
ctg03_AA_00152		XP_003026524.1	hypothetical protein SCHCODRAFT_71130 [Schizophyllum commune H4-8]	364	19	358		255	8e-66		152/352	43		207/352	58		40/352	11
ctg03_AA_00153		CAA83245.1	unnamed protein product [Phanerochaete chrysosporium]	953	1	871		578	1e-162		366/893	40		497/893	55		76/893	8
ctg03_AA_00154		XP_003038873.1	hypothetical protein SCHCODRAFT_64962 [Schizophyllum commune H4-8]	984	1	663		382	2e-103		252/686	36		362/686	52		56/686	8
ctg03_AA_00155		XP_001839156.2	WD repeat-containing protein 61 [Coprinopsis cinerea okayama7#130]	323	1	323		451	6e-125		229/326	70		265/326	81		5/326	1
ctg03_AA_00156		XP_001828508.1	hypothetical protein CC1G_08654 [Coprinopsis cinerea okayama7#130]	602	3	601		659	0		347/602	57		441/602	73		35/602	5
ctg03_AA_00157		XP_001841180.2	hypothetical protein CC1G_10177 [Coprinopsis cinerea okayama7#130]	122	1	117		61.6	3e-08		48/126	38		67/126	53		20/126	15
ctg03_AA_00158			No hit
ctg03_AA_00159		XP_001873674.1	predicted protein [Laccaria bicolor S238N-H82]	330	6	329		602	3e-170		292/324	90		306/324	94		5/324	1
ctg03_AA_00160		XP_001828874.1	RNA-directed RNA polymerase 2 [Coprinopsis cinerea okayama7#130]	1232	64	1170		741	0		460/1133	40		655/1133	57		88/1133	7
ctg03_AA_00161		XP_003026632.1	hypothetical protein SCHCODRAFT_79736 [Schizophyllum commune H4-8]	721	1	721		1172	0		575/723	79		651/723	90		24/723	3
ctg03_AA_00162		EGN94110.1	hypothetical protein SERLA73DRAFT_188696 [Serpula lacrymans var. lacrymans S7.3]	171	1	146		195	7e-48		99/151	65		118/151	78		5/151	3
ctg03_AA_00163		EGN94104.1	hypothetical protein SERLADRAFT_479040 [Serpula lacrymans var. lacrymans S7.9]	409	1	407		700	0		331/408	81		371/408	90		7/408	1
ctg03_AA_00164		XP_001828925.1	hypothetical protein CC1G_03719 [Coprinopsis cinerea okayama7#130]	220	2	220		217	8e-55		122/222	54		155/222	69		7/222	3
ctg03_AA_00165		XP_001873292.1	predicted protein [Laccaria bicolor S238N-H82]	289	39	262		332	7e-89		165/226	73		185/226	81		3/226	1
ctg03_AA_00166		EGN94109.1	hypothetical protein SERLA73DRAFT_115023 [Serpula lacrymans var. lacrymans S7.3]	478	19	477		606	3e-171		314/471	66		369/471	78		23/471	4
ctg03_AA_00167		EGO23744.1	hypothetical protein SERLADRAFT_470040 [Serpula lacrymans var. lacrymans S7.9]	384	4	384		536	3e-150		259/381	67		307/381	80		1/381	0
ctg03_AA_00168		EGN97040.1	hypothetical protein SERLADRAFT_473724 [Serpula lacrymans var. lacrymans S7.9]	268	1	173		81.6	7e-14		75/179	41		101/179	56		33/179	18
ctg03_AA_00169		XP_003026532.1	hypothetical protein SCHCODRAFT_79755 [Schizophyllum commune H4-8]	605	77	510		651	0		340/438	77		376/438	85		13/438	2
ctg03_AA_00170		EGN94095.1	hypothetical protein SERLA73DRAFT_96912 [Serpula lacrymans var. lacrymans S7.3]	393	1	393		752	0		354/394	89		369/394	93		11/394	2
ctg03_AA_00171		XP_001874305.1	predicted protein [Laccaria bicolor S238N-H82]	169	108	151		74.3	5e-12		37/44	84		40/44	90		0/44	0
ctg03_AA_00172		XP_001873668.1	predicted protein [Laccaria bicolor S238N-H82]	404	25	404		419	5e-115		239/396	60		291/396	73		28/396	7
ctg03_AA_00173		XP_001828495.2	ATP-dependent Clp protease proteolytic subunit [Coprinopsis cinerea okayama7#130]	254	43	248		361	3e-98		175/206	84		189/206	91		2/206	0
ctg03_AA_00174			No hit
ctg03_AA_00175		XP_001828496.2	zinc metalloprotease [Coprinopsis cinerea okayama7#130]	859	482	789		381	7e-104		191/315	60		232/315	73		11/315	3
ctg03_AA_00176		XP_001828496.2	zinc metalloprotease [Coprinopsis cinerea okayama7#130]	859	48	859		882	0		463/826	56		564/826	68		62/826	7
ctg03_AA_00177			No hit
ctg03_AA_00178		EGO25548.1	hypothetical protein SERLADRAFT_415081 [Serpula lacrymans var. lacrymans S7.9]	586	304	493		85.9	1e-14		70/199	35		101/199	50		15/199	7
ctg03_AA_00179		XP_001883073.1	predicted protein [Laccaria bicolor S238N-H82]	535	50	352		89	2e-15		95/333	28		146/333	43		41/333	12
ctg03_AA_00180		EGO25548.1	hypothetical protein SERLADRAFT_415081 [Serpula lacrymans var. lacrymans S7.9]	586	261	552		133	2e-28		104/298	34		163/298	54		16/298	5
ctg03_AA_00181			No hit
ctg03_AA_00182			No hit
ctg03_AA_00183		EGN98981.1	hypothetical protein SERLA73DRAFT_73557 [Serpula lacrymans var. lacrymans S7.3]	608	60	604		159	8e-37		200/575	34		265/575	46		117/575	20
ctg03_AA_00184		XP_003034073.1	hypothetical protein SCHCODRAFT_53572 [Schizophyllum commune H4-8]	287	7	94		84	7e-15		38/91	41		59/91	64		3/91	3
ctg03_AA_00185		XP_001885860.1	predicted protein [Laccaria bicolor S238N-H82]	420	34	214		68.6	5e-10		51/201	25		78/201	38		50/201	24
ctg03_AA_00186		XP_001876290.1	predicted protein [Laccaria bicolor S238N-H82]	797	6	797		1078	0		545/815	66		624/815	76		62/815	7
ctg03_AA_00187		XP_001873296.1	predicted protein [Laccaria bicolor S238N-H82]	411	9	380		288	1e-75		182/385	47		229/385	59		41/385	10
ctg03_AA_00188		XP_001873957.1	predicted protein [Laccaria bicolor S238N-H82]	186	1	184		239	3e-60		109/201	54		146/201	72		18/201	8
ctg03_AA_00189		XP_001885860.1	predicted protein [Laccaria bicolor S238N-H82]	420	34	390		176	7e-42		118/371	31		186/371	50		44/371	11
ctg03_AA_00190			No hit
ctg03_AA_00191		XP_003034073.1	hypothetical protein SCHCODRAFT_53572 [Schizophyllum commune H4-8]	287	7	210		170	2e-40		86/207	41		123/207	59		7/207	3
ctg03_AA_00192		EGN91797.1	hypothetical protein SERLADRAFT_479094 [Serpula lacrymans var. lacrymans S7.9]	259	1	121		54.7	5e-06		47/138	34		59/138	42		48/138	34
ctg03_AA_00193		XP_003034721.1	hypothetical protein SCHCODRAFT_67036 [Schizophyllum commune H4-8]	539	155	419		190	2e-46		106/266	39		152/266	57		16/266	6
ctg03_AA_00194		XP_001878652.1	cell cycle control protein [Laccaria bicolor S238N-H82]	405	18	405		587	1e-165		281/392	71		328/392	83		9/392	2
ctg03_AA_00195		XP_001838602.1	cellulose-growth-specific protein [Coprinopsis cinerea okayama7#130]	245	1	238		322	4e-86		161/238	67		179/238	75		11/238	4
ctg03_AA_00196		XP_002470003.1	predicted protein [Postia placenta Mad-698-R]	383	26	97		91.3	5e-17		41/78	52		59/78	75		6/78	7
ctg03_AA_00197		XP_002469411.1	predicted protein [Postia placenta Mad-698-R]	389	56	350		125	2e-26		100/318	31		154/318	48		35/318	11
ctg03_AA_00198		EGN98878.1	hypothetical protein SERLADRAFT_467845 [Serpula lacrymans var. lacrymans S7.9]	333	6	281		387	1e-105		181/276	65		221/276	80		2/276	0
ctg03_AA_00199			No hit
ctg03_AA_00200			No hit
ctg03_AA_00201		XP_003034721.1	hypothetical protein SCHCODRAFT_67036 [Schizophyllum commune H4-8]	539	35	383		256	5e-66		148/357	41		206/357	57		21/357	5
ctg03_AA_00202			No hit
ctg03_AA_00203		XP_003027522.1	hypothetical protein SCHCODRAFT_60944 [Schizophyllum commune H4-8]	182	3	180		174	1e-41		83/189	43		120/189	63		11/189	5
ctg03_AA_00204		XP_002375081.1	hscarg dehydrogenase, putative [Aspergillus flavus NRRL3357]	324	7	324		214	2e-53		135/323	41		190/323	58		18/323	5
ctg03_AA_00205			No hit
ctg03_AA_00206		XP_002375081.1	hscarg dehydrogenase, putative [Aspergillus flavus NRRL3357]	324	7	324		217	2e-54		136/323	42		185/323	57		18/323	5
ctg03_AA_00207			No hit
ctg03_AA_00208			No hit
ctg03_AA_00209		EGN91799.1	hypothetical protein SERLADRAFT_453499 [Serpula lacrymans var. lacrymans S7.9]	368	1	176		181	1e-43		99/176	56		116/176	65		18/176	10
ctg03_AA_00210			No hit
ctg03_AA_00211		XP_003026560.1	hypothetical protein SCHCODRAFT_62152 [Schizophyllum commune H4-8]	345	6	345		338	5e-91		185/358	51		221/358	61		52/358	14
ctg03_AA_00212			No hit
ctg03_AA_00213			No hit
ctg03_AA_00214			No hit
ctg03_AA_00215		XP_002375081.1	hscarg dehydrogenase, putative [Aspergillus flavus NRRL3357]	324	7	324		222	6e-56		139/323	43		186/323	57		18/323	5
ctg03_AA_00216			No hit
ctg03_AA_00217		XP_003027477.1	hypothetical protein SCHCODRAFT_113120 [Schizophyllum commune H4-8]	385	9	166		65.1	2e-08		47/163	28		77/163	47		8/163	4
ctg03_AA_00218		XP_001887340.1	predicted protein [Laccaria bicolor S238N-H82]	815	182	795		560	2e-157		290/617	47		408/617	66		26/617	4
ctg03_AA_00219			No hit
ctg03_AA_00220		XP_002473494.1	predicted protein [Postia placenta Mad-698-R]	154	1	153		199	6e-48		91/157	57		112/157	71		5/157	3
ctg03_AA_00221			No hit
ctg03_AA_00222		XP_001880089.1	predicted protein [Laccaria bicolor S238N-H82]	1379	276	1263		366	1e-98		319/1013	31		496/1013	48		87/1013	8
ctg03_AA_00223		XP_001888474.1	predicted protein [Laccaria bicolor S238N-H82]	317	54	159		130	8e-29		60/106	56		76/106	71		0/106	0
ctg03_AA_00224			No hit
ctg03_AA_00225		XP_001878334.1	predicted protein [Laccaria bicolor S238N-H82]	448	152	310		107	8e-21		62/160	38		96/160	60		6/160	3
ctg03_AA_00226			No hit
ctg03_AA_00227			No hit
ctg03_AA_00228			No hit
ctg03_AA_00229		AAZ28939.1	polyprotein [Phanerochaete chrysosporium RP-78]	1580	964	1108		207	1e-51		97/145	66		119/145	82		2/145	1
ctg03_AA_00230			No hit
ctg03_AA_00231			No hit
ctg03_AA_00232		XP_001877887.1	predicted protein [Laccaria bicolor S238N-H82]	763	12	717		133	1e-28		175/809	21		298/809	36		162/809	20
ctg03_AA_00233		XP_003039041.1	hypothetical protein SCHCODRAFT_231972 [Schizophyllum commune H4-8]	1862	679	1478		573	1e-160		325/809	40		451/809	55		26/809	3
ctg03_AA_00234		XP_003037705.1	hypothetical protein SCHCODRAFT_104754 [Schizophyllum commune H4-8]	987	254	477		91.3	7e-16		57/228	25		112/228	49		10/228	4
ctg03_AA_00235			No hit
ctg03_AA_00236		XP_003034834.1	hypothetical protein SCHCODRAFT_104994 [Schizophyllum commune H4-8]	1058	63	433		221	1e-54		138/380	36		205/380	53		29/380	7
ctg03_AA_00237		XP_001887224.1	reverse transcriptase-RNase H-integrase [Laccaria bicolor S238N-H82]	1572	15	1564		1217	0		694/1577	44		932/1577	59		137/1577	8
ctg03_AA_00238		XP_003027636.1	hypothetical protein SCHCODRAFT_30230 [Schizophyllum commune H4-8]	664	1	520		182	2e-43		146/536	27		226/536	42		40/536	7
ctg03_AA_00239			No hit
ctg03_AA_00240		XP_001880324.1	predicted protein [Laccaria bicolor S238N-H82]	215	1	213		258	7e-67		128/232	55		164/232	70		20/232	8
ctg03_AA_00241		XP_001841159.2	DNA-binding protein hexbp [Coprinopsis cinerea okayama7#130]	173	1	161		236	6e-61		124/164	75		139/164	84		10/164	6
ctg03_AA_00242		XP_001873554.1	predicted protein [Laccaria bicolor S238N-H82]	144	1	144		231	4e-59		113/144	78		129/144	89		0/144	0
ctg03_AA_00243		XP_001560452.1	predicted protein [Botryotinia fuckeliana B05.10]	65	1	55		53.9	3e-05		29/56	51		39/56	69		1/56	1
ctg03_AA_00244		EGO05425.1	hypothetical protein SERLA73DRAFT_69039 [Serpula lacrymans var. lacrymans S7.3]	664	15	662		241	4e-61		204/724	28		305/724	42		150/724	20
ctg03_AA_00245		XP_001829580.1	hypothetical protein SCHCODRAFT_70430 [Schizophyllum commune H4-8]	128	1	128		261	2e-68		128/128	100		128/128	100		0/128	0
ctg03_AA_00246		XP_003026294.1	hypothetical protein SCHCODRAFT_71170 [Schizophyllum commune H4-8]	193	1	186		222	2e-56		111/194	57		134/194	69		10/194	5
ctg03_AA_00247			No hit
ctg03_AA_00248		XP_001881079.1	predicted protein [Laccaria bicolor S238N-H82]	191	30	191		148	3e-34		87/162	53		114/162	70		17/162	10
ctg03_AA_00249		XP_001888054.1	ectomycorrhiza-regulated protein [Laccaria bicolor S238N-H82]	182	5	180		161	4e-38		100/177	56		123/177	69		10/177	5
ctg03_AA_00250		XP_003026333.1	hypothetical protein SCHCODRAFT_62280 [Schizophyllum commune H4-8]	513	18	484		681	0		314/467	67		375/467	80		3/467	0
ctg03_AA_00251		XP_001831149.1	microtubule binding protein [Coprinopsis cinerea okayama7#130]	538	1	535		672	0		346/541	63		426/541	78		22/541	4
ctg03_AA_00252		XP_002910071.1	hypothetical protein CC1G_15791 [Coprinopsis cinerea okayama7#130]	94	6	51		61.2	5e-08		26/46	56		35/46	76		0/46	0
ctg03_AA_00253			No hit
ctg03_AA_00254		XP_001884720.1	predicted protein [Laccaria bicolor S238N-H82]	501	40	460		264	5e-68		162/436	37		233/436	53		31/436	7
ctg03_AA_00255		XP_003026412.1	hypothetical protein SCHCODRAFT_62284 [Schizophyllum commune H4-8]	570	8	569		868	0		417/564	73		482/564	85		8/564	1
ctg03_AA_00256		ACZ59447.1	hypothetical protein [Pleurotus ostreatus]	167	11	167		207	3e-52		103/158	65		123/158	77		4/158	2
ctg03_AA_00257		XP_001829573.1	uroporphyrin-III C-methyltransferase [Coprinopsis cinerea okayama7#130]	604	4	565		685	0		351/567	61		431/567	76		31/567	5
ctg03_AA_00258		XP_570698.1	sugar transporter, putative [Cryptococcus neoformans var. neoformans JEC21]	539	15	491		530	3e-148		275/478	57		348/478	72		15/478	3
ctg03_AA_00259		EGN96653.1	hypothetical protein SERLADRAFT_357185 [Serpula lacrymans var. lacrymans S7.9]	589	6	587		720	0		364/585	62		449/585	76		7/585	1
ctg03_AA_00260		XP_001879906.1	CDF-like metal transporter [Laccaria bicolor S238N-H82]	384	44	378		499	3e-139		236/335	70		284/335	84		0/335	0
ctg03_AA_00261		XP_003031293.1	hypothetical protein SCHCODRAFT_269952 [Schizophyllum commune H4-8]	805	21	710		430	4e-118		262/694	37		383/694	55		112/694	16
ctg03_AA_00262		XP_003037030.1	hypothetical protein SCHCODRAFT_84021 [Schizophyllum commune H4-8]	513	1	513		796	0		406/520	78		444/520	85		18/520	3
ctg03_AA_00263		XP_001829377.1	tRNA-dihydrouridine synthase 2 [Coprinopsis cinerea okayama7#130]	454	24	420		575	4e-162		276/397	69		322/397	81		0/397	0
ctg03_AA_00264		XP_001829485.2	hypothetical protein CC1G_00664 [Coprinopsis cinerea okayama7#130]	569	4	564		491	2e-136		272/580	46		367/580	63		37/580	6
ctg03_AA_00265		EGN93764.1	hypothetical protein SERLADRAFT_418714 [Serpula lacrymans var. lacrymans S7.9]	755	1	725		1069	0		505/726	69		593/726	81		7/726	0
ctg03_AA_00266		XP_001874138.1	phosphopyruvate hydratase [Laccaria bicolor S238N-H82]	444	1	444		847	0		414/444	93		429/444	96		0/444	0
ctg03_AA_00267		EGN93727.1	hypothetical protein SERLA73DRAFT_172019 [Serpula lacrymans var. lacrymans S7.3]	1273	1	1269		1435	0		760/1279	59		979/1279	76		48/1279	3
ctg03_AA_00268		XP_001829483.2	mip1 [Coprinopsis cinerea okayama7#130]	1549	79	1546		1828	0		918/1495	61		1127/1495	75		55/1495	3
ctg03_AA_00269		EGN96450.1	hypothetical protein SERLADRAFT_475097 [Serpula lacrymans var. lacrymans S7.9]	713	1	713		664	0		405/746	54		490/746	65		91/746	12
ctg03_AA_00270		XP_001887455.1	predicted protein [Laccaria bicolor S238N-H82]	577	78	294		77.4	7e-12		76/240	31		99/240	41		46/240	19
ctg03_AA_00271		EGN93728.1	hypothetical protein SERLADRAFT_358758 [Serpula lacrymans var. lacrymans S7.9]	346	1	346		486	2e-135		229/346	66		285/346	82		3/346	0
ctg03_AA_00272		XP_001874953.1	predicted protein [Laccaria bicolor S238N-H82]	530	7	526		667	0		318/522	60		399/522	76		11/522	2
ctg03_AA_00273		XP_001874181.1	predicted protein [Laccaria bicolor S238N-H82]	1582	4	1575		2055	0		1022/1599	63		1229/1599	76		48/1599	3
ctg03_AA_00274		XP_001873546.1	predicted protein [Laccaria bicolor S238N-H82]	292	4	273		313	1e-82		154/270	57		189/270	70		4/270	1
ctg03_AA_00275			No hit
ctg03_AA_00276		XP_001884744.1	predicted protein [Laccaria bicolor S238N-H82]	693	11	335		88.6	2e-15		86/339	25		138/339	40		19/339	5
ctg03_AA_00277		EGO18932.1	glycosyltransferase family 2 protein [Serpula lacrymans var. lacrymans S7.9]	692	251	564		77.8	9e-12		97/370	26		151/370	40		70/370	18
ctg03_AA_00278		XP_003035838.1	hypothetical protein SCHCODRAFT_84444 [Schizophyllum commune H4-8]	530	460	530		70.1	1e-10		32/73	43		48/73	65		2/73	2
ctg03_AA_00279		XP_003035838.1	hypothetical protein SCHCODRAFT_84444 [Schizophyllum commune H4-8]	530	3	173		89.7	1e-16		55/172	31		80/172	46		26/172	15
ctg03_AA_00280		XP_002912209.1	biotin/lipoyl attachment:Carbamoyl-phosphate synthase subunit L [Coprinopsis cinerea okayama7#130]	1097	345	1093		1090	0		545/754	72		613/754	81		35/754	4
ctg03_AA_00281		XP_001879848.1	predicted protein [Laccaria bicolor S238N-H82]	284	1	284		223	3e-56		127/288	44		183/288	63		18/288	6
ctg03_AA_00282		XP_001885236.1	beta-tubulin 2 tubb2 [Laccaria bicolor S238N-H82]	455	1	437		556	2e-156		282/437	64		351/437	80		33/437	7
ctg03_AA_00283		XP_001835443.2	hypothetical protein CC1G_05405 [Coprinopsis cinerea okayama7#130]	292	9	249		246	1e-62		126/266	47		166/266	62		25/266	9
ctg03_AA_00284		EGN93905.1	hypothetical protein SERLADRAFT_364068 [Serpula lacrymans var. lacrymans S7.9]	561	1	557		712	0		325/579	56		425/579	73		22/579	3
ctg03_AA_00285		XP_003038930.1	expressed protein [Schizophyllum commune H4-8]	362	1	282		173	6e-41		118/332	35		167/332	50		70/332	21
ctg03_AA_00286		XP_001886282.1	predicted protein [Laccaria bicolor S238N-H82]	360	92	355		192	7e-47		106/269	39		156/269	57		11/269	4
ctg03_AA_00287		XP_001885709.1	predicted protein [Laccaria bicolor S238N-H82]	549	11	548		407	3e-111		215/556	38		324/556	58		39/556	7
ctg03_AA_00288		XP_001829403.1	hypothetical protein CC1G_00582 [Coprinopsis cinerea okayama7#130]	647	44	562		491	1e-136		279/524	53		367/524	70		54/524	10
ctg03_AA_00289		XP_001874140.1	predicted protein [Laccaria bicolor S238N-H82]	1061	89	432		347	2e-93		171/344	49		234/344	68		13/344	3
ctg03_AA_00290		XP_002390374.1	hypothetical protein MPER_10355 [Moniliophthora perniciosa FA553]	270	39	217		83.6	2e-14		63/186	33		93/186	50		10/186	5
ctg03_AA_00291		EGO05341.1	hypothetical protein SERLA73DRAFT_68961 [Serpula lacrymans var. lacrymans S7.3]	481	15	479		224	3e-56		209/486	43		267/486	54		74/486	15
ctg03_AA_00292		XP_003036995.1	hypothetical protein SCHCODRAFT_72612 [Schizophyllum commune H4-8]	1040	1	1040		1240	0		621/1041	59		779/1041	74		46/1041	4
ctg03_AA_00293		XP_001829247.2	Sel1 domain-containing protein [Coprinopsis cinerea okayama7#130]	542	122	542		756	0		362/424	85		388/424	91		3/424	0
ctg03_AA_00294		XP_003038400.1	hypothetical protein SCHCODRAFT_64013 [Schizophyllum commune H4-8]	522	5	522		645	0		354/545	64		411/545	75		48/545	8
ctg03_AA_00295		XP_003031267.1	hypothetical protein SCHCODRAFT_16049 [Schizophyllum commune H4-8]	188	1	185		186	2e-45		91/187	48		127/187	67		4/187	2
ctg03_AA_00296		XP_001883147.1	predicted protein [Laccaria bicolor S238N-H82]	719	412	691		245	9e-63		122/283	43		185/283	65		11/283	3
ctg03_AA_00297		XP_001830854.1	ribonuclease H [Coprinopsis cinerea okayama7#130]	636	1	635		741	0		372/644	57		474/644	73		45/644	6
ctg03_AA_00298		XP_001877475.1	predicted protein [Laccaria bicolor S238N-H82]	200	72	198		171	7e-41		87/129	67		104/129	80		2/129	1
ctg03_AA_00299		XP_001835647.1	hypothetical protein CC1G_03429 [Coprinopsis cinerea okayama7#130]	215	92	215		133	1e-29		67/128	52		88/128	68		5/128	3
ctg03_AA_00300		XP_001883147.1	predicted protein [Laccaria bicolor S238N-H82]	719	388	709		251	2e-64		144/324	44		196/324	60		19/324	5
ctg03_AA_00301		XP_003038765.1	hypothetical protein SCHCODRAFT_64782 [Schizophyllum commune H4-8]	243	47	223		176	4e-42		89/177	50		113/177	63		5/177	2
ctg03_AA_00302		XP_003038765.1	hypothetical protein SCHCODRAFT_64782 [Schizophyllum commune H4-8]	243	4	238		228	9e-58		117/236	49		153/236	64		6/236	2
ctg03_AA_00303		XP_001829442.1	proteasome subunit alpha type 5 [Coprinopsis cinerea okayama7#130]	242	1	242		454	7e-126		215/242	88		228/242	94		0/242	0
ctg03_AA_00304		XP_001829443.1	translation initiation inhibitor [Coprinopsis cinerea okayama7#130]	135	4	134		198	2e-49		93/131	70		109/131	83		0/131	0
ctg03_AA_00305		EGU76122.1	hypothetical protein FOXB_13368 [Fusarium oxysporum Fo5176]	251	14	244		190	1e-46		109/235	46		151/235	64		6/235	2
ctg03_AA_00306		EGO01347.1	hypothetical protein SERLA73DRAFT_159774 [Serpula lacrymans var. lacrymans S7.3]	604	2	602		609	4e-172		300/603	49		410/603	67		10/603	1
ctg03_AA_00307		XP_001888853.1	predicted protein [Laccaria bicolor S238N-H82]	684	95	431		91.7	3e-16		97/367	26		162/367	44		48/367	13
ctg03_AA_00308		XP_001874122.1	exo84 subunit/exocyst complex component [Laccaria bicolor S238N-H82]	864	1	629		801	0		414/634	65		505/634	79		17/634	2
ctg03_AA_00309		BAB13815.1	ribonucleotide reductase small subunit [Lentinula edodes]	418	78	418		556	8e-156		266/344	77		296/344	86		8/344	2
ctg03_AA_00310			No hit
ctg03_AA_00311		EGN93658.1	hypothetical protein SERLADRAFT_480190 [Serpula lacrymans var. lacrymans S7.9]	359	19	357		451	1e-124		213/339	62		267/339	78		1/339	0
ctg03_AA_00312		XP_003036874.1	hypothetical protein SCHCODRAFT_46132 [Schizophyllum commune H4-8]	263	6	263		345	4e-93		167/259	64		192/259	74		1/259	0
ctg03_AA_00313		XP_001832570.2	hypothetical protein CC1G_03584 [Coprinopsis cinerea okayama7#130]	736	84	432		204	4e-50		126/365	34		180/365	49		98/365	26
ctg03_AA_00314		XP_001873474.1	predicted protein [Laccaria bicolor S238N-H82]	1415	169	1414		1165	0		644/1270	50		829/1270	65		149/1270	11
ctg03_AA_00315			No hit
ctg03_AA_00316		XP_001839732.1	hypothetical protein CC1G_09587 [Coprinopsis cinerea okayama7#130]	338	183	311		89	2e-16		53/139	38		84/139	60		11/139	7
ctg03_AA_00317		XP_001873508.1	predicted protein [Laccaria bicolor S238N-H82]	90	1	89		134	5e-30		60/90	66		78/90	86		1/90	1
ctg03_AA_00318		XP_001874129.1	hypothetical protein LACBIDRAFT_301396 [Laccaria bicolor S238N-H82]	481	226	475		130	5e-28		111/276	40		145/276	52		55/276	19
ctg03_AA_00319		EGO29492.1	glycoside hydrolase family 27 protein [Serpula lacrymans var. lacrymans S7.9]	480	86	154		111	4e-23		49/69	71		60/69	86		0/69	0
ctg03_AA_00320		XP_001873531.1	predicted protein [Laccaria bicolor S238N-H82]	329	10	325		445	6e-123		212/316	67		260/316	82		5/316	1
ctg03_AA_00321		AEO59372.1	glycosyltransferase family 8 protein [Myceliophthora thermophila ATCC 42464]	355	1	346		213	5e-53		128/363	35		192/363	52		46/363	12
ctg03_AA_00322		XP_001874107.1	predicted protein [Laccaria bicolor S238N-H82]	613	9	600		137	4e-30		155/626	24		270/626	43		66/626	10
ctg03_AA_00323		EGN92517.1	hypothetical protein SERLA73DRAFT_164044 [Serpula lacrymans var. lacrymans S7.3]	1144	1	458		433	3e-119		236/458	51		294/458	64		55/458	12
ctg03_AA_00324		XP_001829362.2	ubiquitin C-terminal hydrolase [Coprinopsis cinerea okayama7#130]	944	1	432		579	6e-163		296/443	66		348/443	78		32/443	7
ctg03_AA_00325		XP_001873481.1	predicted protein [Laccaria bicolor S238N-H82]	368	54	367		402	4e-110		193/328	58		241/328	73		14/328	4
ctg03_AA_00326		EGO05378.1	hypothetical protein SERLADRAFT_456065 [Serpula lacrymans var. lacrymans S7.9]	171	5	171		244	6e-63		116/167	69		138/167	82		5/167	2
ctg03_AA_00327		XP_001873514.1	predicted protein [Laccaria bicolor S238N-H82]	501	22	501		280	2e-73		238/493	48		280/493	56		75/493	15
ctg03_AA_00328		EGO05289.1	hypothetical protein SERLADRAFT_455862 [Serpula lacrymans var. lacrymans S7.9]	483	3	441		686	0		316/440	71		366/440	83		9/440	2
ctg03_AA_00329		XP_001829392.1	hypothetical protein CC1G_00571 [Coprinopsis cinerea okayama7#130]	289	41	289		275	6e-72		140/250	56		183/250	73		9/250	3
ctg03_AA_00330		XP_001835238.1	TPA: arylamine N-acetyltransferase 1 [Coprinopsis cinerea]	362	1	201		154	6e-35		81/201	40		123/201	61		3/201	1
ctg03_AA_00331		EGO31142.1	hypothetical protein SERLADRAFT_432797 [Serpula lacrymans var. lacrymans S7.9]	1804	4	1804		2046	0		1036/1811	57		1328/1811	73		121/1811	6
ctg03_AA_00332		XP_003037040.1	hypothetical protein SCHCODRAFT_84027 [Schizophyllum commune H4-8]	281	1	281		363	1e-98		186/284	65		218/284	76		9/284	3
ctg03_AA_00333		EGO31138.1	hypothetical protein SERLADRAFT_444714 [Serpula lacrymans var. lacrymans S7.9]	1464	1	930		1356	0		648/958	67		776/958	81		33/958	3
ctg03_AA_00334		XP_003037074.1	hypothetical protein SCHCODRAFT_231179 [Schizophyllum commune H4-8]	1483	1165	1483		500	1e-139		227/319	71		269/319	84		0/319	0
ctg03_AA_00335		XP_001873516.1	predicted protein [Laccaria bicolor S238N-H82]	374	1	361		696	0		338/362	93		347/362	95		6/362	1
ctg03_AA_00336		XP_001829397.2	cytochrome-b5 reductase [Coprinopsis cinerea okayama7#130]	324	1	324		438	5e-121		217/327	66		256/327	78		22/327	6
ctg03_AA_00337		XP_001829394.1	hypothetical protein CC1G_00573 [Coprinopsis cinerea okayama7#130]	470	3	449		362	9e-98		223/472	47		278/472	58		49/472	10
ctg03_AA_00338		XP_001880963.1	predicted protein [Laccaria bicolor S238N-H82]	488	33	487		557	1e-156		277/458	60		338/458	73		13/458	2
ctg03_AA_00339		EGN95975.1	hypothetical protein SERLADRAFT_473928 [Serpula lacrymans var. lacrymans S7.9]	343	2	289		260	3e-67		140/290	48		180/290	62		21/290	7
ctg03_AA_00340		XP_001874136.1	predicted protein [Laccaria bicolor S238N-H82]	70	3	70		55.1	4e-06		28/70	40		42/70	60		2/70	2
ctg03_AA_00341		EGO05377.1	hypothetical protein SERLA73DRAFT_101182 [Serpula lacrymans var. lacrymans S7.3]	1079	1	1076		1083	0		605/1109	54		733/1109	66		149/1109	13
ctg03_AA_00342		XP_001836976.2	TKL/TKL-ccin protein kinase [Coprinopsis cinerea okayama7#130]	398	26	395		404	1e-110		183/374	48		254/374	67		4/374	1
ctg03_AA_00343		EGO05297.1	hypothetical protein SERLA73DRAFT_44067 [Serpula lacrymans var. lacrymans S7.3]	322	117	280		225	5e-57		100/164	60		124/164	75		0/164	0
ctg03_AA_00344		XP_002476299.1	predicted protein [Postia placenta Mad-698-R]	1066	919	1041		206	1e-51		98/123	79		108/123	87		0/123	0
ctg03_AA_00345		XP_001874078.1	predicted protein [Laccaria bicolor S238N-H82]	162	1	143		120	6e-26		71/146	48		96/146	65		8/146	5
ctg03_AA_00346		XP_001873487.1	predicted protein [Laccaria bicolor S238N-H82]	537	1	529		238	4e-60		205/557	36		294/557	52		89/557	15
ctg03_AA_00347		XP_001873463.1	predicted protein [Laccaria bicolor S238N-H82]	283	3	251		290	9e-77		166/259	64		191/259	73		27/259	10
ctg03_AA_00348			No hit
ctg03_AA_00349		EGO05267.1	hypothetical protein SERLA73DRAFT_68899 [Serpula lacrymans var. lacrymans S7.3]	1291	65	1282		1704	0		852/1239	68		993/1239	80		35/1239	2
ctg03_AA_00350		EGO31122.1	hypothetical protein SERLADRAFT_432780 [Serpula lacrymans var. lacrymans S7.9]	396	40	395		385	8e-105		193/356	54		247/356	69		23/356	6
ctg03_AA_00351		XP_001873453.1	predicted protein [Laccaria bicolor S238N-H82]	264	1	264		276	4e-72		175/294	59		204/294	69		37/294	12
ctg03_AA_00352		XP_001829316.2	GTP-binding protein RAB5 [Coprinopsis cinerea okayama7#130]	206	1	206		315	2e-84		164/209	78		172/209	82		22/209	10
ctg03_AA_00353		XP_001874079.1	predicted protein [Laccaria bicolor S238N-H82]	623	1	493		389	9e-106		284/549	51		329/549	59		89/549	16
ctg03_AA_00354		EGO05280.1	hypothetical protein SERLADRAFT_455843 [Serpula lacrymans var. lacrymans S7.9]	122	3	120		164	4e-39		79/118	66		98/118	83		0/118	0
ctg03_AA_00355		XP_001874125.1	predicted protein [Laccaria bicolor S238N-H82]	982	1	982		1803	0		866/985	87		928/985	94		3/985	0
ctg03_AA_00356		XP_003037049.1	hypothetical protein SCHCODRAFT_13187 [Schizophyllum commune H4-8]	541	1	538		822	0		420/539	77		465/539	86		3/539	0
ctg03_AA_00357		XP_001877848.1	predicted protein [Laccaria bicolor S238N-H82]	391	5	353		250	3e-64		144/359	40		215/359	59		17/359	4
ctg03_AA_00358		XP_001874077.1	predicted protein [Laccaria bicolor S238N-H82]	1054	4	763		797	0		438/796	55		544/796	68		80/796	10
ctg03_AA_00359		XP_002911095.1	hypothetical protein CC1G_14527 [Coprinopsis cinerea okayama7#130]	881	404	507		144	3e-32		67/112	59		83/112	74		8/112	7
ctg03_AA_00360		XP_001840856.1	clathrin coat assembly protein ap17 [Coprinopsis cinerea okayama7#130]	143	1	143		284	3e-75		139/143	97		143/143	100		0/143	0
ctg03_AA_00361		XP_003038415.1	hypothetical protein SCHCODRAFT_64047 [Schizophyllum commune H4-8]	242	3	205		230	2e-58		117/207	56		150/207	72		5/207	2
ctg03_AA_00362		XP_001874073.1	predicted protein [Laccaria bicolor S238N-H82]	633	38	618		503	5e-140		281/602	46		377/602	62		64/602	10
ctg03_AA_00363		XP_003038417.1	hypothetical protein SCHCODRAFT_103556 [Schizophyllum commune H4-8]	74	9	72		57	8e-07		30/64	46		40/64	62		1/64	1
ctg03_AA_00364			No hit
ctg03_AA_00365		AAT74567.1	guanine nucleotide binding protein beta subunit 2 [Lentinula edodes]	349	6	349		693	0		333/345	96		339/345	98		1/345	0
ctg03_AA_00366		XP_001829310.1	hypothetical protein CC1G_00489 [Coprinopsis cinerea okayama7#130]	873	1	814		363	2e-97		309/838	36		434/838	51		159/838	18
ctg03_AA_00367		XP_001873483.1	predicted protein [Laccaria bicolor S238N-H82]	274	165	266		144	5e-33		74/102	72		82/102	80		6/102	5
ctg03_AA_00368		XP_001874108.1	predicted protein [Laccaria bicolor S238N-H82]	229	73	229		219	1e-55		114/165	69		123/165	74		8/165	4
ctg03_AA_00369		XP_001835907.2	snr1 [Coprinopsis cinerea okayama7#130]	542	108	542		372	8e-101		231/448	51		296/448	66		52/448	11
ctg03_AA_00370		XP_003038711.1	hypothetical protein SCHCODRAFT_73326 [Schizophyllum commune H4-8]	842	8	842		1610	0		762/835	91		803/835	96		0/835	0
ctg03_AA_00371		XP_001874061.1	predicted protein [Laccaria bicolor S238N-H82]	559	17	559		894	0		424/543	78		479/543	88		0/543	0
ctg03_AA_00372			No hit
ctg03_AA_00373		XP_003037064.1	expressed protein [Schizophyllum commune H4-8]	295	1	295		98.2	1e-18		85/332	25		146/332	43		48/332	14
ctg03_AA_00374		XP_001874062.1	homeodomain transcription factor [Laccaria bicolor S238N-H82]	497	28	496		324	2e-86		226/486	46		309/486	63		36/486	7
ctg03_AA_00375		XP_001874063.1	predicted protein [Laccaria bicolor S238N-H82]	486	1	484		699	0		392/485	80		426/485	87		11/485	2
ctg03_AA_00376		EGN93172.1	hypothetical protein SERLADRAFT_353728 [Serpula lacrymans var. lacrymans S7.9]	927	1	927		1524	0		739/928	79		838/928	90		2/928	0
ctg03_AA_00377		XP_001873493.1	predicted protein [Laccaria bicolor S238N-H82]	845	1	790		701	0		404/798	50		499/798	62		144/798	18
ctg03_AA_00378		XP_003037499.1	hypothetical protein SCHCODRAFT_104352 [Schizophyllum commune H4-8]	609	92	413		164	1e-38		111/323	34		165/323	51		43/323	13
ctg03_AA_00379		XP_001832911.2	hypothetical protein CC1G_10587 [Coprinopsis cinerea okayama7#130]	436	6	360		268	1e-69		149/355	41		195/355	54		55/355	15
ctg03_AA_00380		XP_001886121.1	predicted protein [Laccaria bicolor S238N-H82]	1213	356	1188		574	4e-161		399/887	44		504/887	56		162/887	18
ctg03_AA_00381		XP_001886119.1	predicted protein [Laccaria bicolor S238N-H82]	1192	16	1089		866	0		492/1093	45		677/1093	61		85/1093	7
ctg03_AA_00382		XP_001835927.2	hypothetical protein CC1G_03015 [Coprinopsis cinerea okayama7#130]	497	63	496		561	1e-157		303/451	67		347/451	76		38/451	8
ctg03_AA_00383		XP_003035444.1	hypothetical protein SCHCODRAFT_51754 [Schizophyllum commune H4-8]	286	1	284		406	2e-111		189/284	66		235/284	82		0/284	0
ctg03_AA_00384		XP_003030117.1	hypothetical protein SCHCODRAFT_82691 [Schizophyllum commune H4-8]	284	15	270		226	2e-57		122/259	47		166/259	64		11/259	4
ctg03_AA_00385		BAJ08814.1	chitin synthase [Lentinula edodes]	866	1	866		1414	0		676/868	77		766/868	88		15/868	1
ctg03_AA_00386		EGN93173.1	hypothetical protein SERLADRAFT_359167 [Serpula lacrymans var. lacrymans S7.9]	367	1	363		696	0		341/363	93		347/363	95		4/363	1
ctg03_AA_00387		XP_001873907.1	predicted protein [Laccaria bicolor S238N-H82]	436	67	422		199	1e-48		148/382	38		211/382	55		58/382	15
ctg03_AA_00388			No hit
ctg03_AA_00389			No hit
ctg03_AA_00390		XP_001881468.1	predicted protein [Laccaria bicolor S238N-H82]	474	1	164		152	2e-35		79/171	46		97/171	56		7/171	4
ctg03_AA_00391		EGN94989.1	hypothetical protein SERLADRAFT_441822 [Serpula lacrymans var. lacrymans S7.9]	2110	39	2109		1918	0		995/2076	47		1392/2076	67		117/2076	5
ctg03_AA_00392		XP_002912195.1	hypothetical protein CC1G_13727 [Coprinopsis cinerea okayama7#130]	1266	23	216		156	2e-35		90/194	46		111/194	57		61/194	31
ctg03_AA_00393		XP_003036213.1	hypothetical protein SCHCODRAFT_106074 [Schizophyllum commune H4-8]	576	127	572		410	2e-112		230/460	50		280/460	60		74/460	16
ctg03_AA_00394		EGO31095.1	hypothetical protein SERLADRAFT_444674 [Serpula lacrymans var. lacrymans S7.9]	162	13	154		176	1e-42		94/163	57		112/163	68		25/163	15
ctg03_AA_00395		XP_001829294.2	hypothetical protein CC1G_00473 [Coprinopsis cinerea okayama7#130]	327	14	327		321	9e-86		203/328	61		240/328	73		36/328	10
ctg03_AA_00396		XP_001873444.1	predicted protein [Laccaria bicolor S238N-H82]	193	27	192		252	1e-65		118/166	71		141/166	84		2/166	1
ctg03_AA_00397		XP_001874071.1	predicted protein [Laccaria bicolor S238N-H82]	548	1	548		598	6e-169		325/554	58		404/554	72		42/554	7
ctg03_AA_00398		EGO31096.1	hypothetical protein SERLADRAFT_444675 [Serpula lacrymans var. lacrymans S7.9]	1798	47	1797		2107	0		1109/1853	59		1337/1853	72		156/1853	8
ctg03_AA_00399		XP_001873448.1	predicted protein [Laccaria bicolor S238N-H82]	2267	122	2267		2872	0		1524/2214	68		1729/2214	78		112/2214	5
ctg03_AA_00400		EGO05246.1	hypothetical protein SERLA73DRAFT_129076 [Serpula lacrymans var. lacrymans S7.3]	477	1	459		830	0		402/459	87		436/459	94		3/459	0
ctg03_AA_00401		EGN94582.1	hypothetical protein SERLADRAFT_478706 [Serpula lacrymans var. lacrymans S7.9]	251	1	250		409	3e-112		193/250	77		221/250	88		0/250	0
ctg03_AA_00402		XP_002390352.1	hypothetical protein MPER_10386 [Moniliophthora perniciosa FA553]	407	235	402		72.4	2e-10		60/168	35		91/168	54		15/168	8
ctg03_AA_00403		XP_001874115.1	RAD5-like protein [Laccaria bicolor S238N-H82]	1156	54	1155		1213	0		637/1114	57		798/1114	71		100/1114	8
ctg03_AA_00404		EGO31083.1	hypothetical protein SERLADRAFT_364820 [Serpula lacrymans var. lacrymans S7.9]	560	7	550		986	0		481/544	88		510/544	93		0/544	0
ctg03_AA_00405		XP_001829347.1	hypothetical protein CC1G_00526 [Coprinopsis cinerea okayama7#130]	576	1	576		877	0		420/581	72		481/581	82		9/581	1
ctg03_AA_00406		EGO29626.1	hypothetical protein SERLADRAFT_457630 [Serpula lacrymans var. lacrymans S7.9]	338	1	290		307	2e-81		155/295	52		196/295	66		34/295	11
ctg03_AA_00407		XP_001873469.1	predicted protein [Laccaria bicolor S238N-H82]	380	2	380		315	9e-84		195/390	50		246/390	63		55/390	14
ctg03_AA_00408		EGN93177.1	hypothetical protein SERLA73DRAFT_64590 [Serpula lacrymans var. lacrymans S7.3]	222	1	181		190	2e-46		104/200	52		132/200	66		26/200	13
ctg03_AA_00409		EGO31078.1	hypothetical protein SERLADRAFT_412541 [Serpula lacrymans var. lacrymans S7.9]	733	76	648		233	1e-58		186/610	30		295/610	48		86/610	14
ctg03_AA_00410		XP_001829281.2	ATP binding protein [Coprinopsis cinerea okayama7#130]	664	12	652		845	0		416/646	64		539/646	83		21/646	3
ctg03_AA_00411		XP_001874060.1	predicted protein [Laccaria bicolor S238N-H82]	1444	1	1444		1956	0		1028/1466	70		1158/1466	78		82/1466	5
ctg03_AA_00412		XP_001874086.1	predicted protein [Laccaria bicolor S238N-H82]	223	1	202		94.4	1e-17		64/207	30		107/207	51		22/207	10
ctg03_AA_00413		XP_003038713.1	hypothetical protein SCHCODRAFT_48541 [Schizophyllum commune H4-8]	269	1	267		276	2e-72		143/269	53		192/269	71		10/269	3
ctg03_AA_00414		EGO04251.1	hypothetical protein SERLADRAFT_454496 [Serpula lacrymans var. lacrymans S7.9]	345	78	345		231	1e-58		149/276	53		185/276	67		23/276	8
ctg03_AA_00415		XP_001873461.1	predicted protein [Laccaria bicolor S238N-H82]	656	14	647		735	0		403/647	62		486/647	75		63/647	9
ctg03_AA_00416		XP_003038836.1	hypothetical protein SCHCODRAFT_46196 [Schizophyllum commune H4-8]	429	6	423		413	2e-113		219/420	52		288/420	68		6/420	1
ctg03_AA_00417		XP_001874095.1	predicted protein [Laccaria bicolor S238N-H82]	258	4	244		186	2e-45		102/241	42		131/241	54		6/241	2
ctg03_AA_00418		XP_001829327.2	bax Inhibitor family protein [Coprinopsis cinerea okayama7#130]	347	36	347		360	2e-97		179/314	57		234/314	74		10/314	3
ctg03_AA_00419		XP_001874082.1	Sly1 vesicle trafficking sec1-like protein [Laccaria bicolor S238N-H82]	697	15	696		1033	0		521/683	76		596/683	87		12/683	1
ctg03_AA_00420		XP_001873456.1	predicted protein [Laccaria bicolor S238N-H82]	1286	31	1272		1343	0		758/1258	60		943/1258	74		50/1258	3
ctg03_AA_00421		XP_001833161.2	diadenosine 5',5'''-P1,P4-tetraphosphate asymmetrical hydrolase [Coprinopsis cinerea okayama7#130]	180	5	173		250	5e-65		116/170	68		136/170	80		1/170	0
ctg03_AA_00422			No hit
ctg03_AA_00423		EGO30513.1	hypothetical protein SERLADRAFT_454825 [Serpula lacrymans var. lacrymans S7.9]	633	110	625		572	6e-161		311/526	59		377/526	71		39/526	7
ctg03_AA_00424		EGO30513.1	hypothetical protein SERLADRAFT_454825 [Serpula lacrymans var. lacrymans S7.9]	633	110	604		608	1e-171		316/502	62		380/502	75		24/502	4
ctg03_AA_00425		EGO19420.1	hypothetical protein SERLADRAFT_363857 [Serpula lacrymans var. lacrymans S7.9]	634	1	633		872	0		414/633	65		495/633	78		3/633	0
ctg03_AA_00426		XP_001874054.1	histone deacetylase complex, SIN3 component [Laccaria bicolor S238N-H82]	1281	77	1209		1268	0		686/1179	58		827/1179	70		68/1179	5
ctg03_AA_00427		XP_001829267.2	hypothetical protein CC1G_06604 [Coprinopsis cinerea okayama7#130]	730	47	730		857	0		426/692	61		534/692	77		9/692	1
ctg03_AA_00428			No hit
ctg03_AA_00429		XP_002912191.1	hypothetical protein CC1G_13723 [Coprinopsis cinerea okayama7#130]	367	1	349		415	6e-114		203/351	57		265/351	75		6/351	1
ctg03_AA_00430		XP_001874050.1	predicted protein [Laccaria bicolor S238N-H82]	1273	13	1272		859	0		580/1320	43		747/1320	56		182/1320	13
ctg03_AA_00431		XP_003035573.1	hypothetical protein SCHCODRAFT_50545 [Schizophyllum commune H4-8]	582	10	572		790	0		386/572	67		460/572	80		42/572	7
ctg03_AA_00432		XP_001873437.1	predicted protein [Laccaria bicolor S238N-H82]	548	5	541		304	3e-80		197/582	33		305/582	52		72/582	12
ctg03_AA_00433		EGO02407.1	hypothetical protein SERLADRAFT_367686 [Serpula lacrymans var. lacrymans S7.9]	1344	1	1342		1512	0		751/1352	55		994/1352	73		32/1352	2
ctg03_AA_00434		XP_001874047.1	predicted protein [Laccaria bicolor S238N-H82]	1163	5	1163		2040	0		990/1160	85		1073/1160	92		15/1160	1
ctg03_AA_00435		XP_001874046.1	inositol phosphophingolipids phospholipase C [Laccaria bicolor S238N-H82]	430	2	420		608	7e-172		298/423	70		351/423	82		8/423	1
ctg03_AA_00436		EGN93866.1	hypothetical protein SERLADRAFT_479612 [Serpula lacrymans var. lacrymans S7.9]	424	57	424		663	0		312/368	84		342/368	92		0/368	0
ctg03_AA_00437		XP_001873434.1	predicted protein [Laccaria bicolor S238N-H82]	647	16	479		622	8e-176		299/471	63		361/471	76		7/471	1
ctg03_AA_00438		EGG07771.1	carboxypeptidase S1 [Melampsora larici-populina 98AG31]	466	84	181		86.3	3e-15		47/103	45		64/103	62		5/103	4
ctg03_AA_00439		XP_001830138.1	SH3 domain-containing protein [Coprinopsis cinerea okayama7#130]	532	6	532		490	2e-136		274/535	51		337/535	62		69/535	12
ctg03_AA_00440		XP_001874023.1	predicted protein [Laccaria bicolor S238N-H82]	1075	1	619		417	5e-114		271/665	40		353/665	53		131/665	19
ctg03_AA_00441		EGO02675.1	hypothetical protein SERLA73DRAFT_47874 [Serpula lacrymans var. lacrymans S7.3]	265	3	264		196	4e-48		120/278	43		163/278	58		26/278	9
ctg03_AA_00442		XP_003036638.1	hypothetical protein SCHCODRAFT_12749 [Schizophyllum commune H4-8]	895	3	886		1086	0		545/909	59		692/909	76		49/909	5
ctg03_AA_00443		EGO04521.1	hypothetical protein SERLADRAFT_431937 [Serpula lacrymans var. lacrymans S7.9]	392	1	383		342	5e-92		210/390	53		233/390	59		81/390	20
ctg03_AA_00444		EGN91754.1	hypothetical protein SERLADRAFT_431767 [Serpula lacrymans var. lacrymans S7.9]	933	5	899		863	0		480/936	51		602/936	64		133/936	14
ctg03_AA_00445		EGO04629.1	hypothetical protein SERLADRAFT_454807 [Serpula lacrymans var. lacrymans S7.9]	266	137	266		234	3e-60		103/130	79		122/130	93		0/130	0
ctg03_AA_00446		EGO04629.1	hypothetical protein SERLADRAFT_454807 [Serpula lacrymans var. lacrymans S7.9]	266	4	192		263	1e-68		119/193	61		150/193	77		4/193	2
ctg03_AA_00447		XP_003038664.1	hypothetical protein SCHCODRAFT_13513 [Schizophyllum commune H4-8]	528	23	526		725	0		355/505	70		412/505	81		5/505	0
ctg03_AA_00448		XP_001874028.1	predicted protein [Laccaria bicolor S238N-H82]	423	1	375		319	5e-85		210/399	52		254/399	63		29/399	7
ctg03_AA_00449		XP_001829210.2	mitochondrial inner membrane protein [Coprinopsis cinerea okayama7#130]	705	20	694		1108	0		531/675	78		594/675	88		14/675	2
ctg03_AA_00450		XP_001829212.1	TatD DNase family Scn1 [Coprinopsis cinerea okayama7#130]	355	10	312		352	4e-95		165/303	54		216/303	71		8/303	2
ctg03_AA_00451		EGN98888.1	hypothetical protein SERLADRAFT_349250 [Serpula lacrymans var. lacrymans S7.9]	652	11	643		719	0		370/636	58		454/636	71		35/636	5
ctg03_AA_00452		XP_003033683.1	hypothetical protein SCHCODRAFT_66428 [Schizophyllum commune H4-8]	509	11	505		626	2e-177		317/497	63		378/497	76		23/497	4
ctg03_AA_00453		XP_001876164.1	predicted protein [Laccaria bicolor S238N-H82]	316	1	297		258	8e-67		147/314	46		186/314	59		60/314	19
ctg03_AA_00454		XP_001835894.2	anthranilate phosphoribosyltransferase [Coprinopsis cinerea okayama7#130]	419	5	355		520	2e-145		274/351	78		310/351	88		1/351	0
ctg03_AA_00455		XP_001874033.1	WD40 containing SNARE-dependent exocytosis protein [Laccaria bicolor S238N-H82]	1100	152	1094		669	0		408/967	42		581/967	60		102/967	10
ctg03_AA_00456		XP_001886389.1	predicted protein [Laccaria bicolor S238N-H82]	574	40	453		98.2	5e-18		113/442	25		180/442	40		78/442	17
ctg03_AA_00457		XP_001888647.1	predicted protein [Laccaria bicolor S238N-H82]	607	142	595		495	8e-138		251/476	52		314/476	65		30/476	6
ctg03_AA_00458		EGO22289.1	phosphatidylinositol 3-kinase [Serpula lacrymans var. lacrymans S7.9]	2362	46	2362		3469	0		1693/2330	72		1970/2330	84		29/2330	1
ctg03_AA_00459		EGO21367.1	hypothetical protein SERLADRAFT_476439 [Serpula lacrymans var. lacrymans S7.9]	309	5	296		274	1e-71		138/302	45		198/302	65		12/302	3
ctg03_AA_00460		XP_003035274.1	hypothetical protein SCHCODRAFT_74681 [Schizophyllum commune H4-8]	535	6	497		542	6e-152		265/523	50		357/523	68		43/523	8
ctg03_AA_00461		XP_001882939.1	predicted protein [Laccaria bicolor S238N-H82]	319	12	308		148	1e-33		107/324	33		163/324	50		34/324	10
ctg03_AA_00462		EGO03375.1	hypothetical protein SERLADRAFT_456519 [Serpula lacrymans var. lacrymans S7.9]	354	58	325		221	1e-55		125/276	45		158/276	57		8/276	2
ctg03_AA_00463		EGO03065.1	hypothetical protein SERLA73DRAFT_158706 [Serpula lacrymans var. lacrymans S7.3]	562	116	338		111	8e-23		67/232	28		118/232	50		9/232	3
ctg03_AA_00464		EGO04179.1	hypothetical protein SERLA73DRAFT_173607 [Serpula lacrymans var. lacrymans S7.3]	592	1	588		494	2e-137		266/609	43		358/609	58		76/609	12
ctg03_AA_00465		XP_003038644.1	hypothetical protein SCHCODRAFT_103992 [Schizophyllum commune H4-8]	1513	1	1503		611	3e-172		540/1595	33		838/1595	52		209/1595	13
ctg03_AA_00466		XP_001873416.1	predicted protein [Laccaria bicolor S238N-H82]	503	16	503		895	0		419/488	85		453/488	92		0/488	0
ctg03_AA_00467		CAA63536.1	exo-1,3-beta-glucanase [Agaricus bisporus]	419	5	419		593	2e-167		272/415	65		328/415	79		2/415	0
ctg03_AA_00468		XP_001874039.1	PhoX domain-containing protein [Laccaria bicolor S238N-H82]	1229	4	1218		1520	0		802/1234	64		978/1234	79		52/1234	4
ctg03_AA_00469		EGN94459.1	hypothetical protein SERLADRAFT_453257 [Serpula lacrymans var. lacrymans S7.9]	1487	8	1459		1861	0		933/1478	63		1140/1478	77		66/1478	4
ctg03_AA_00470		XP_001874035.1	predicted protein [Laccaria bicolor S238N-H82]	341	10	315		225	5e-57		126/316	39		172/316	54		58/316	18
ctg03_AA_00471		XP_001873422.1	predicted protein [Laccaria bicolor S238N-H82]	326	13	321		498	5e-139		240/309	77		265/309	85		4/309	1
ctg03_AA_00472		EGO30123.1	hypothetical protein SERLADRAFT_454388 [Serpula lacrymans var. lacrymans S7.9]	602	1	576		463	3e-128		268/612	43		354/612	57		69/612	11
ctg03_AA_00473		XP_001873421.1	predicted protein [Laccaria bicolor S238N-H82]	405	2	388		520	1e-145		251/394	63		310/394	78		7/394	1
ctg03_AA_00474		XP_001881623.1	predicted protein [Laccaria bicolor S238N-H82]	180	1	178		226	8e-58		106/178	59		135/178	75		2/178	1
ctg03_AA_00475		EGN92361.1	hypothetical protein SERLA73DRAFT_99356 [Serpula lacrymans var. lacrymans S7.3]	923	164	597		305	2e-80		169/436	38		256/436	58		31/436	7
ctg03_AA_00476		XP_002476484.1	predicted protein [Postia placenta Mad-698-R]	300	1	203		206	2e-51		102/210	48		142/210	67		10/210	4
ctg03_AA_00477		XP_001874054.1	histone deacetylase complex, SIN3 component [Laccaria bicolor S238N-H82]	1281	63	192		149	2e-34		79/131	60		96/131	73		10/131	7
ctg03_AA_00478		EGO01416.1	hypothetical protein SERLADRAFT_413610 [Serpula lacrymans var. lacrymans S7.9]	1023	377	932		553	3e-155		284/567	50		398/567	70		24/567	4
ctg03_AA_00479		EGN93091.1	hypothetical protein SERLADRAFT_432647 [Serpula lacrymans var. lacrymans S7.9]	498	1	490		628	6e-178		355/510	69		404/510	79		40/510	7
ctg03_AA_00480		XP_001873423.1	predicted protein [Laccaria bicolor S238N-H82]	489	1	488		790	0		380/491	77		425/491	86		4/491	0
ctg03_AA_00481		BAE66642.1	hypothetical protein [Flammulina velutipes]	319	1	316		299	4e-79		154/328	46		211/328	64		13/328	3
ctg03_AA_00482		XP_001585682.1	hypothetical protein SS1G_13198 [Sclerotinia sclerotiorum 1980 UF-70]	594	13	551		352	2e-94		209/548	38		303/548	55		33/548	6
ctg03_AA_00483		XP_002912186.1	riboflavin synthase [Coprinopsis cinerea okayama7#130]	744	1	694		458	1e-126		347/802	43		442/802	55		160/802	19
ctg03_AA_00484		XP_003027451.1	hypothetical protein SCHCODRAFT_258493 [Schizophyllum commune H4-8]	505	70	241		168	1e-39		84/176	47		116/176	65		12/176	6
ctg03_AA_00485		XP_001829239.2	palmitoyltransferase PFA4 [Coprinopsis cinerea okayama7#130]	450	4	442		483	3e-134		240/443	54		310/443	69		39/443	8
ctg03_AA_00486		XP_002912188.1	hypothetical protein CC1G_13720 [Coprinopsis cinerea okayama7#130]	142	1	138		162	1e-38		81/138	58		103/138	74		4/138	2
ctg03_AA_00487		XP_001881083.1	oligopeptide transporter [Laccaria bicolor S238N-H82]	706	1	706		988	0		523/715	73		588/715	82		37/715	5
ctg03_AA_00488		XP_002475091.1	predicted protein [Postia placenta Mad-698-R]	592	6	361		269	8e-70		168/367	45		225/367	61		33/367	8
ctg03_AA_00489		XP_002390425.1	hypothetical protein MPER_10293 [Moniliophthora perniciosa FA553]	319	14	268		217	3e-54		125/269	46		172/269	63		22/269	8
ctg03_AA_00490		XP_001829230.2	hypothetical protein CC1G_06567 [Coprinopsis cinerea okayama7#130]	926	296	926		482	9e-134		279/649	42		389/649	59		47/649	7
ctg03_AA_00491		XP_003034028.1	hypothetical protein SCHCODRAFT_66948 [Schizophyllum commune H4-8]	690	5	248		342	4e-92		157/244	64		196/244	80		4/244	1
ctg03_AA_00492		XP_003034286.1	hypothetical protein SCHCODRAFT_66464 [Schizophyllum commune H4-8]	348	10	346		310	3e-82		176/339	51		219/339	64		29/339	8
ctg03_AA_00493		XP_001873425.1	predicted protein [Laccaria bicolor S238N-H82]	287	11	235		273	2e-71		128/226	56		162/226	71		1/226	0
ctg03_AA_00494		XP_001881969.1	predicted protein [Laccaria bicolor S238N-H82]	305	89	303		186	2e-45		103/223	46		137/223	61		15/223	6
ctg03_AA_00495		XP_003037427.1	hypothetical protein SCHCODRAFT_64758 [Schizophyllum commune H4-8]	515	18	514		672	0		340/502	67		410/502	81		7/502	1
ctg03_AA_00496		XP_002558256.1	Pc12g14510 [Penicillium chrysogenum Wisconsin 54-1255]	334	73	324		125	9e-27		83/256	32		123/256	48		31/256	12
ctg03_AA_00497		XP_002391028.1	hypothetical protein MPER_09604 [Moniliophthora perniciosa FA553]	301	2	291		257	2e-66		137/308	44		188/308	61		36/308	11
ctg03_AA_00498		EGO30998.1	hypothetical protein SERLADRAFT_432659 [Serpula lacrymans var. lacrymans S7.9]	408	142	407		301	5e-80		148/272	54		192/272	70		16/272	5
ctg03_AA_00499		XP_001829241.2	copper homeostasis protein cutC [Coprinopsis cinerea okayama7#130]	239	13	201		197	8e-49		94/189	49		130/189	68		5/189	2
ctg03_AA_00500		XP_003030760.1	hypothetical protein SCHCODRAFT_69280 [Schizophyllum commune H4-8]	898	1	896		889	0		466/934	49		607/934	64		58/934	6
ctg03_AA_00501		XP_001873405.1	predicted protein [Laccaria bicolor S238N-H82]	232	3	228		249	2e-64		119/227	52		163/227	71		4/227	1
ctg03_AA_00502		XP_001873404.1	predicted protein [Laccaria bicolor S238N-H82]	446	2	446		588	5e-166		314/469	66		361/469	76		65/469	13
ctg03_AA_00503		EGN93107.1	glycosyltransferase family 22 protein [Serpula lacrymans var. lacrymans S7.3]	668	1	668		835	0		411/676	60		505/676	74		10/676	1
ctg03_AA_00504		EGO00617.1	hypothetical protein SERLADRAFT_355165 [Serpula lacrymans var. lacrymans S7.9]	173	34	166		60.8	7e-08		39/133	29		56/133	42		45/133	33
ctg03_AA_00505			No hit
ctg03_AA_00506		XP_002393740.1	hypothetical protein MPER_06480 [Moniliophthora perniciosa FA553]	166	1	37		70.5	8e-11		29/37	78		31/37	83		0/37	0
ctg03_AA_00507		XP_001829191.2	hypothetical protein CC1G_01871 [Coprinopsis cinerea okayama7#130]	193	1	192		189	8e-47		98/193	50		126/193	65		30/193	15
ctg03_AA_00508		XP_001835893.1	hypothetical protein CC1G_02981 [Coprinopsis cinerea okayama7#130]	299	1	297		179	4e-43		116/306	37		161/306	52		43/306	14
ctg03_AA_00509		XP_001874020.1	predicted protein [Laccaria bicolor S238N-H82]	1299	13	1298		1494	0		744/1308	56		949/1308	72		82/1308	6
ctg03_AA_00510		XP_001873402.1	predicted protein [Laccaria bicolor S238N-H82]	318	23	318		585	4e-165		271/296	91		288/296	97		0/296	0
ctg03_AA_00511		EGN96671.1	hypothetical protein SERLA73DRAFT_170096 [Serpula lacrymans var. lacrymans S7.3]	2325	5	263		302	3e-80		156/261	59		191/261	73		6/261	2
ctg03_AA_00512		XP_003037403.1	Non-Catalytic module family EXPN protein [Schizophyllum commune H4-8]	829	128	815		904	0		445/715	62		539/715	75		37/715	5
ctg03_AA_00513		XP_001874019.1	predicted protein [Laccaria bicolor S238N-H82]	609	1	609		675	0		374/643	58		454/643	70		75/643	11
ctg03_AA_00514		EGO31022.1	hypothetical protein SERLADRAFT_412505 [Serpula lacrymans var. lacrymans S7.9]	558	45	556		557	2e-156		279/520	53		360/520	69		25/520	4
ctg03_AA_00515		EGO31024.1	hypothetical protein SERLADRAFT_455562 [Serpula lacrymans var. lacrymans S7.9]	352	5	350		421	1e-115		224/350	64		267/350	76		7/350	2
ctg03_AA_00516		XP_001874018.1	predicted protein [Laccaria bicolor S238N-H82]	463	11	463		486	3e-135		240/456	52		317/456	69		13/456	2
ctg03_AA_00517		EGO31026.1	hypothetical protein SERLADRAFT_412508 [Serpula lacrymans var. lacrymans S7.9]	411	9	411		287	3e-75		151/404	37		244/404	60		23/404	5
ctg03_AA_00518		EGN93133.1	hypothetical protein SERLADRAFT_455569 [Serpula lacrymans var. lacrymans S7.9]	317	3	305		427	8e-118		201/303	66		245/303	80		18/303	5
ctg03_AA_00519		XP_001881711.1	predicted protein [Laccaria bicolor S238N-H82]	498	44	497		199	1e-48		171/480	35		226/480	47		136/480	28
ctg03_AA_00520		XP_001881545.1	predicted protein [Laccaria bicolor S238N-H82]	197	1	197		231	6e-59		122/199	61		154/199	77		9/199	4
ctg03_AA_00521		EGO00524.1	hypothetical protein SERLADRAFT_462762 [Serpula lacrymans var. lacrymans S7.9]	719	30	718		1087	0		514/689	74		600/689	87		3/689	0
ctg03_AA_00522		XP_001829176.2	GTPase [Coprinopsis cinerea okayama7#130]	662	4	604		620	5e-175		331/624	53		431/624	69		74/624	11
ctg03_AA_00523		ADX23534.1	putative mitochondrial intermediate peptidase [Flammulina velutipes]	776	42	776		1454	0		730/736	99		730/736	99		1/736	0
ctg03_AA_00524		XP_001874002.1	predicted protein [Laccaria bicolor S238N-H82]	557	7	506		472	9e-131		271/543	49		349/543	64		75/543	13
ctg03_AA_00525		XP_001874003.1	predicted protein [Laccaria bicolor S238N-H82]	131	1	131		164	4e-39		96/133	72		111/133	83		5/133	3
ctg03_AA_00526		XP_001874007.1	predicted protein [Laccaria bicolor S238N-H82]	639	12	638		687	0		338/634	53		450/634	70		11/634	1
ctg03_AA_00527		EGN93146.1	hypothetical protein SERLA73DRAFT_116280 [Serpula lacrymans var. lacrymans S7.3]	531	1	531		414	3e-113		248/535	46		330/535	61		88/535	16
ctg03_AA_00528			No hit
ctg03_AA_00529		AAS46735.1	hypothetical protein PDUPA1 [Pleurotus djamor]	628	2	625		406	7e-111		243/651	37		361/651	55		39/651	5
ctg03_AA_00530		XP_001874004.1	predicted protein [Laccaria bicolor S238N-H82]	70	1	64		120	5e-26		56/64	87		59/64	92		0/64	0
ctg03_AA_00531		XP_001873388.1	predicted protein [Laccaria bicolor S238N-H82]	274	21	272		127	2e-27		89/255	34		124/255	48		65/255	25
ctg03_AA_00532		XP_003037386.1	Vps51/Vps67 domain-containing protein [Schizophyllum commune H4-8]	899	29	886		592	1e-166		376/886	42		514/886	58		91/886	10
ctg03_AA_00533		AAS46739.1	hypothetical protein PDUPA2 [Pleurotus djamor]	343	1	341		487	1e-135		250/343	72		281/343	81		2/343	0
ctg03_AA_00534		EGN98972.1	hypothetical protein SERLADRAFT_356147 [Serpula lacrymans var. lacrymans S7.9]	425	25	132		66.6	1e-09		37/108	34		61/108	56		1/108	0
ctg03_AA_00535		XP_001829172.2	hypothetical protein CC1G_01852 [Coprinopsis cinerea okayama7#130]	302	1	302		246	2e-63		141/311	45		194/311	62		16/311	5
ctg03_AA_00536		XP_002474384.1	predicted protein [Postia placenta Mad-698-R]	1053	145	553		457	4e-126		217/410	52		301/410	73		10/410	2
ctg03_AA_00537		EGN93142.1	hypothetical protein SERLA73DRAFT_190014 [Serpula lacrymans var. lacrymans S7.3]	533	1	264		256	6e-66		136/265	51		174/265	65		42/265	15
ctg03_AA_00538		XP_001874011.1	predicted protein [Laccaria bicolor S238N-H82]	286	1	278		348	8e-94		174/295	58		217/295	73		20/295	6
ctg03_AA_00539		XP_003038735.1	hypothetical protein SCHCODRAFT_80888 [Schizophyllum commune H4-8]	1136	17	1102		1145	0		594/1097	54		782/1097	71		35/1097	3
ctg03_AA_00540		EGO31017.1	hypothetical protein SERLADRAFT_444589 [Serpula lacrymans var. lacrymans S7.9]	794	39	677		684	0		351/644	54		441/644	68		24/644	3
ctg03_AA_00541		EGN93123.1	hypothetical protein SERLA73DRAFT_116240 [Serpula lacrymans var. lacrymans S7.3]	770	1	763		849	0		435/768	56		535/768	69		40/768	5
ctg03_AA_00542		XP_003037396.1	hypothetical protein SCHCODRAFT_104164 [Schizophyllum commune H4-8]	308	103	301		96.7	3e-18		71/202	35		96/202	47		39/202	19
ctg03_AA_00543		XP_001831254.1	hypothetical protein CC1G_00801 [Coprinopsis cinerea okayama7#130]	899	298	897		338	2e-90		250/622	40		342/622	54		105/622	16
ctg03_AA_00544		AEO58567.1	hypothetical protein MYCTH_2315449 [Myceliophthora thermophila ATCC 42464]	382	8	380		622	2e-176		294/391	75		333/391	85		18/391	4
ctg03_AA_00545		XP_003037389.1	hypothetical protein SCHCODRAFT_13594 [Schizophyllum commune H4-8]	131	3	131		164	3e-39		74/129	57		96/129	74		2/129	1
ctg03_AA_00546		XP_001874009.1	predicted protein [Laccaria bicolor S238N-H82]	178	1	178		338	2e-91		158/178	88		168/178	94		0/178	0
ctg03_AA_00547		XP_001874008.1	predicted protein [Laccaria bicolor S238N-H82]	313	19	312		320	2e-85		166/295	56		211/295	71		10/295	3
ctg03_AA_00548		XP_003038730.1	hypothetical protein SCHCODRAFT_104151 [Schizophyllum commune H4-8]	602	79	590		332	9e-89		186/524	35		289/524	55		23/524	4
ctg03_AA_00549		XP_001873396.1	predicted protein [Laccaria bicolor S238N-H82]	556	429	555		172	1e-41		89/127	70		109/127	85		0/127	0
ctg03_AA_00550		ADX23532.1	putative homeodomain 1 protein [Flammulina velutipes]	772	1	584		944	0		519/609	85		522/609	85		41/609	6
ctg03_AA_00551		ADX23531.1	putative homeodomain 2 protein [Flammulina velutipes]	688	1	688		1262	0		688/704	97		688/704	97		16/704	2
ctg03_AA_00552		EGU87156.1	hypothetical protein FOXB_02334 [Fusarium oxysporum Fo5176]	330	9	298		301	1e-79		159/291	54		201/291	69		9/291	3
ctg03_AA_00553		XP_002912170.1	cytosolic Fe-S cluster assembling factor CFD1 [Coprinopsis cinerea okayama7#130]	282	1	257		448	6e-124		214/257	83		232/257	90		0/257	0
ctg03_AA_00554			No hit
ctg03_AA_00555		XP_003038817.1	RecA family ATPase [Schizophyllum commune H4-8]	348	1	348		491	1e-136		267/395	67		290/395	73		80/395	20
ctg03_AA_00556			No hit
ctg03_AA_00557		XP_001873993.1	predicted protein [Laccaria bicolor S238N-H82]	424	1	424		420	3e-115		279/437	63		315/437	72		43/437	9
ctg03_AA_00558		XP_003038821.1	hypothetical protein SCHCODRAFT_73583 [Schizophyllum commune H4-8]	259	9	259		337	9e-91		182/251	72		205/251	81		5/251	1
ctg03_AA_00559		EGO31171.1	hypothetical protein SERLADRAFT_444749 [Serpula lacrymans var. lacrymans S7.9]	1075	22	1075		1740	0		840/1055	79		953/1055	90		8/1055	0
ctg03_AA_00560		XP_001829133.2	mitochondrial protein required for respiration [Coprinopsis cinerea okayama7#130]	293	30	293		378	6e-103		173/264	65		217/264	82		0/264	0
ctg03_AA_00561		XP_001873378.1	predicted protein [Laccaria bicolor S238N-H82]	922	69	920		624	2e-176		385/912	42		543/912	59		80/912	8
ctg03_AA_00562		XP_001829136.2	hypothetical protein CC1G_01816 [Coprinopsis cinerea okayama7#130]	565	217	510		404	2e-110		208/310	67		235/310	75		28/310	9
ctg03_AA_00563		XP_003034839.1	hypothetical protein SCHCODRAFT_105001 [Schizophyllum commune H4-8]	567	91	423		355	6e-96		198/377	52		244/377	64		51/377	13
ctg03_AA_00564		XP_001873380.1	predicted protein [Laccaria bicolor S238N-H82]	316	19	316		342	6e-92		167/299	55		218/299	72		2/299	0
ctg03_AA_00565		EGO05328.1	hypothetical protein SERLADRAFT_455942 [Serpula lacrymans var. lacrymans S7.9]	469	1	469		798	0		399/470	84		432/470	91		14/470	2
ctg03_AA_00566		XP_001829141.2	hypothetical protein CC1G_01821 [Coprinopsis cinerea okayama7#130]	583	37	574		639	0		338/543	62		399/543	73		26/543	4
ctg03_AA_00567		EGO05329.1	DNA-directed RNA polymerase II, subunit 2 [Serpula lacrymans var. lacrymans S7.9]	1209	11	1209		2308	0		1091/1199	90		1155/1199	96		4/1199	0
ctg03_AA_00568		XP_001829140.1	DNA-dependent RNA polymerase II second largest subunit [Coprinopsis cinerea okayama7#130]	1222	4	279		432	8e-119		207/292	70		245/292	83		18/292	6
ctg03_AA_00569		ACT99044.1	hypothetical protein DN1 [Lentinula edodes]	701	175	701		846	0		402/528	76		465/528	88		2/528	0
ctg03_AA_00570		XP_001873383.1	glycosyltransferase family 8 protein [Laccaria bicolor S238N-H82]	1027	1	1024		800	0		531/1061	50		631/1061	59		193/1061	18
ctg03_AA_00571		XP_001882885.1	predicted protein [Laccaria bicolor S238N-H82]	302	1	296		370	2e-100		181/296	61		214/296	72		44/296	14
ctg03_AA_00572		XP_001874386.1	predicted protein [Laccaria bicolor S238N-H82]	205	5	203		148	3e-34		82/203	40		114/203	56		26/203	12
ctg03_AA_00573		XP_001873384.1	predicted protein [Laccaria bicolor S238N-H82]	244	5	181		208	3e-52		119/186	63		132/186	70		19/186	10
ctg03_AA_00574			No hit
ctg03_AA_00575		XP_003038831.1	hypothetical protein SCHCODRAFT_231700 [Schizophyllum commune H4-8]	228	1	216		99.8	3e-19		87/232	37		121/232	52		29/232	12
ctg03_AA_00576		EGO00459.1	hypothetical protein SERLADRAFT_361352 [Serpula lacrymans var. lacrymans S7.9]	1355	1	1355		1602	0		830/1357	61		991/1357	73		125/1357	9
ctg03_AA_00577		XP_001889634.1	predicted protein [Laccaria bicolor S238N-H82]	519	18	400		102	5e-19		104/397	26		176/397	44		53/397	13
ctg03_AA_00578		XP_001832587.1	pre-mRNA-splicing factor CLF1 [Coprinopsis cinerea okayama7#130]	739	1	739		1184	0		588/739	79		648/739	87		13/739	1
ctg03_AA_00579			No hit
ctg03_AA_00580		EGO28357.1	hypothetical protein SERLADRAFT_458743 [Serpula lacrymans var. lacrymans S7.9]	518	1	518		706	0		366/520	70		426/520	81		13/520	2
ctg03_AA_00581		XP_001829107.2	hypothetical protein CC1G_01787 [Coprinopsis cinerea okayama7#130]	457	1	455		232	1e-58		207/464	44		260/464	56		65/464	14
ctg03_AA_00582		XP_001885198.1	predicted protein [Laccaria bicolor S238N-H82]	616	1	562		686	0		344/570	60		424/570	74		21/570	3
ctg03_AA_00583		XP_001873363.1	predicted protein [Laccaria bicolor S238N-H82]	452	12	427		324	4e-86		193/424	45		254/424	59		29/424	6
ctg03_AA_00584		XP_003037475.1	hypothetical protein SCHCODRAFT_269905 [Schizophyllum commune H4-8]	1089	12	1089		391	4e-106		407/1167	34		567/1167	48		233/1167	19
ctg03_AA_00585		EGN97769.1	hypothetical protein SERLADRAFT_469200 [Serpula lacrymans var. lacrymans S7.9]	527	20	525		774	0		384/514	74		427/514	83		15/514	2
ctg03_AA_00586		XP_001873365.1	aminoimidazole ribonucleotide synthetase [Laccaria bicolor S238N-H82]	784	1	782		1206	0		588/798	73		675/798	84		19/798	2
ctg03_AA_00587		XP_001873981.1	predicted protein [Laccaria bicolor S238N-H82]	616	1	616		357	5e-96		285/650	43		353/650	54		75/650	11
ctg03_AA_00588		XP_001873982.1	glycerol-3-phosphate dehydrogenase [Laccaria bicolor S238N-H82]	379	12	379		610	1e-172		292/368	79		326/368	88		1/368	0
ctg03_AA_00589		XP_003038800.1	hypothetical protein SCHCODRAFT_13694 [Schizophyllum commune H4-8]	330	1	330		472	3e-131		255/337	75		275/337	81		42/337	12
ctg03_AA_00590		XP_002475433.1	predicted protein [Postia placenta Mad-698-R]	320	1	320		279	4e-73		166/332	50		206/332	62		34/332	10
ctg03_AA_00591		XP_001874839.1	predicted protein [Laccaria bicolor S238N-H82]	667	43	667		514	1e-143		277/631	43		399/631	63		66/631	10
ctg03_AA_00592		XP_001830383.1	ketoreductase [Coprinopsis cinerea okayama7#130]	339	15	339		455	5e-126		216/326	66		262/326	80		1/326	0
ctg03_AA_00593		XP_001837716.2	nuclear distribution protein nudF [Coprinopsis cinerea okayama7#130]	868	490	863		369	1e-99		193/387	49		253/387	65		57/387	14
ctg03_AA_00594		XP_002912166.1	hypothetical protein CC1G_13698 [Coprinopsis cinerea okayama7#130]	385	1	365		350	3e-94		206/394	52		258/394	65		41/394	10
ctg03_AA_00595		EGN98048.1	hypothetical protein SERLA73DRAFT_160997 [Serpula lacrymans var. lacrymans S7.3]	574	18	568		596	4e-168		300/571	52		395/571	69		46/571	8
ctg03_AA_00596		XP_001829125.1	lipase [Coprinopsis cinerea okayama7#130]	374	240	331		72.4	7e-11		43/92	46		55/92	59		4/92	4
ctg03_AA_00597		XP_003038814.1	RNA binding protein [Schizophyllum commune H4-8]	1010	10	788		532	1e-148		358/898	39		472/898	52		149/898	16
ctg03_AA_00598		XP_002391548.1	hypothetical protein MPER_09004 [Moniliophthora perniciosa FA553]	169	25	169		205	2e-51		114/146	78		122/146	83		5/146	3
ctg03_AA_00599		EGO31164.1	hypothetical protein SERLADRAFT_444740 [Serpula lacrymans var. lacrymans S7.9]	520	1	495		495	7e-138		291/506	57		341/506	67		66/506	13
ctg03_AA_00600		XP_001873372.1	predicted protein [Laccaria bicolor S238N-H82]	341	1	341		616	2e-174		290/341	85		322/341	94		2/341	0
ctg03_AA_00601		XP_003037480.1	hypothetical protein SCHCODRAFT_13705 [Schizophyllum commune H4-8]	491	5	491		526	5e-147		271/508	53		346/508	68		35/508	6
ctg03_AA_00602		XP_001873371.1	predicted protein [Laccaria bicolor S238N-H82]	470	1	436		464	1e-128		251/439	57		321/439	73		15/439	3
ctg03_AA_00603		EGO02444.1	hypothetical protein SERLADRAFT_458601 [Serpula lacrymans var. lacrymans S7.9]	415	13	355		320	3e-85		182/360	50		226/360	62		22/360	6
ctg03_AA_00604		EGO04745.1	hypothetical protein SERLADRAFT_454894 [Serpula lacrymans var. lacrymans S7.9]	369	32	323		410	1e-112		184/292	63		236/292	80		8/292	2
ctg03_AA_00605		XP_001873988.1	oxidoreductase [Laccaria bicolor S238N-H82]	273	4	271		337	1e-90		155/268	57		209/268	77		0/268	0
ctg03_AA_00606		XP_003038795.1	hypothetical protein SCHCODRAFT_104288 [Schizophyllum commune H4-8]	630	3	320		145	2e-32		120/325	36		163/325	50		54/325	16
ctg03_AA_00607		XP_001873357.1	predicted protein [Laccaria bicolor S238N-H82]	543	72	543		164	2e-38		173/499	34		242/499	48		97/499	19
ctg03_AA_00608		XP_001873358.1	predicted protein [Laccaria bicolor S238N-H82]	755	6	755		806	0		411/755	54		534/755	70		38/755	5
ctg03_AA_00609		XP_001873359.1	predicted protein [Laccaria bicolor S238N-H82]	485	1	485		781	0		381/487	78		425/487	87		15/487	3
ctg03_AA_00610		XP_001829093.1	hypothetical protein CC1G_01773 [Coprinopsis cinerea okayama7#130]	253	1	253		219	5e-55		127/273	46		176/273	64		25/273	9
ctg03_AA_00611		XP_001832663.2	sugar kinase [Coprinopsis cinerea okayama7#130]	353	11	337		282	4e-74		156/333	46		201/333	60		23/333	6
ctg03_AA_00612			No hit
ctg03_AA_00613		XP_003032662.1	hypothetical protein SCHCODRAFT_53756 [Schizophyllum commune H4-8]	470	1	462		700	0		343/470	72		399/470	84		8/470	1
ctg03_AA_00614		XP_001873307.1	predicted protein [Laccaria bicolor S238N-H82]	317	1	317		348	7e-94		173/319	54		225/319	70		8/319	2
ctg03_AA_00615		XP_001873308.1	dynein heavy chain protein 1 [Laccaria bicolor S238N-H82]	3456	1	3456		6287	0		3007/3457	86		3252/3457	94		6/3457	0
ctg03_AA_00616		XP_001873914.1	predicted protein [Laccaria bicolor S238N-H82]	352	1	350		570	9e-161		286/350	81		311/350	88		2/350	0
ctg03_AA_00617		XP_003038792.1	hypothetical protein SCHCODRAFT_64843 [Schizophyllum commune H4-8]	1461	36	1461		1614	0		815/1444	56		1051/1444	72		50/1444	3
ctg03_AA_00618		XP_001829085.2	hypothetical protein CC1G_01765 [Coprinopsis cinerea okayama7#130]	1497	266	1495		905	0		581/1282	45		793/1282	61		153/1282	11
ctg03_AA_00619			No hit
ctg03_AA_00620		XP_001829115.1	hypothetical protein CC1G_01795 [Coprinopsis cinerea okayama7#130]	202	1	196		283	1e-74		135/196	68		164/196	83		12/196	6
ctg03_AA_00621		XP_001829114.2	transcription factor PacC [Coprinopsis cinerea okayama7#130]	771	109	637		435	8e-120		264/534	49		314/534	58		70/534	13
ctg03_AA_00622		XP_003034375.1	hypothetical protein SCHCODRAFT_233370 [Schizophyllum commune H4-8]	503	7	383		119	1e-24		114/388	29		185/388	47		16/388	4
ctg03_AA_00623		XP_003038806.1	TAF1, transcription initiation factor TFIID, subunit TAF1 [Schizophyllum commune H4-8]	1019	1	1019		1414	0		736/1078	68		845/1078	78		94/1078	8
ctg03_AA_00624		XP_001829111.2	hypothetical protein CC1G_01791 [Coprinopsis cinerea okayama7#130]	256	145	256		158	2e-37		71/113	62		92/113	81		1/113	0
ctg03_AA_00625			No hit
ctg03_AA_00626		XP_001828965.1	hypothetical protein CC1G_03759 [Coprinopsis cinerea okayama7#130]	687	1	642		359	9e-97		272/705	38		386/705	54		90/705	12
ctg03_AA_00627		XP_002473806.1	predicted protein [Postia placenta Mad-698-R]	239	28	239		204	4e-51		121/218	55		156/218	71		16/218	7
ctg03_AA_00628		XP_001873916.1	predicted protein [Laccaria bicolor S238N-H82]	770	7	765		619	5e-175		353/772	45		497/772	64		82/772	10
ctg03_AA_00629		XP_001873312.1	predicted protein [Laccaria bicolor S238N-H82]	390	19	390		532	3e-149		267/372	71		296/372	79		22/372	5
ctg03_AA_00630		XP_001873917.1	predicted protein [Laccaria bicolor S238N-H82]	2338	1	2324		2762	0		1417/2370	59		1763/2370	74		164/2370	6
ctg03_AA_00631			No hit
ctg03_AA_00632		EGO28470.1	hypothetical protein SERLADRAFT_380159 [Serpula lacrymans var. lacrymans S7.9]	291	3	278		370	2e-100		189/277	68		228/277	82		3/277	1
ctg03_AA_00633		XP_001832295.1	carbonic anhydrase [Coprinopsis cinerea okayama7#130]	326	40	319		328	6e-88		178/317	56		208/317	65		43/317	13
ctg03_AA_00634		EGO18866.1	hypothetical protein SERLADRAFT_412065 [Serpula lacrymans var. lacrymans S7.9]	1151	2	871		544	3e-152		350/897	39		480/897	53		105/897	11
ctg03_AA_00635		EGO02772.1	hypothetical protein SERLADRAFT_458915 [Serpula lacrymans var. lacrymans S7.9]	564	1	556		792	0		383/562	68		454/562	80		23/562	4
ctg03_AA_00636		XP_001828982.2	transfer RNA nucleotidyltransferase [Coprinopsis cinerea okayama7#130]	477	1	408		368	1e-99		202/410	49		261/410	63		45/410	10
ctg03_AA_00637		EGO28477.1	hypothetical protein SERLADRAFT_445927 [Serpula lacrymans var. lacrymans S7.9]	622	1	620		1083	0		544/620	87		573/620	92		6/620	0
ctg03_AA_00638		XP_002472272.1	hypothetical protein POSPLDRAFT_112923 [Postia placenta Mad-698-R]	423	34	371		280	3e-73		153/348	43		204/348	58		62/348	17
ctg03_AA_00639			No hit
ctg03_AA_00640			No hit
ctg03_AA_00641		XP_001882141.1	predicted protein [Laccaria bicolor S238N-H82]	454	201	436		129	5e-27		74/258	28		119/258	46		22/258	8
ctg03_AA_00642		XP_001873322.1	predicted protein [Laccaria bicolor S238N-H82]	1196	1	1182		628	2e-177		512/1216	42		657/1216	54		182/1216	14
ctg03_AA_00643		XP_003038965.1	hypothetical protein SCHCODRAFT_81047 [Schizophyllum commune H4-8]	561	43	561		794	0		385/526	73		445/526	84		14/526	2
ctg03_AA_00644		XP_001873923.1	predicted protein [Laccaria bicolor S238N-H82]	514	17	514		661	0		311/500	62		395/500	79		8/500	1
ctg03_AA_00645		XP_001873320.1	cytochrome P450 sterol C22-desaturase [Laccaria bicolor S238N-H82]	513	6	510		770	0		359/507	70		421/507	83		5/507	0
ctg03_AA_00646		XP_002387428.1	hypothetical protein MPER_13843 [Moniliophthora perniciosa FA553]	107	1	103		122	2e-26		66/103	64		80/103	77		1/103	0
ctg03_AA_00647			No hit
ctg03_AA_00648		XP_001873613.1	kinesin-like protein [Laccaria bicolor S238N-H82]	902	15	639		694	0		358/629	56		457/629	72		24/629	3
ctg03_AA_00649		XP_002912099.1	DIE2/ALG10 family protein [Coprinopsis cinerea okayama7#130]	446	1	386		454	6e-125		219/386	56		275/386	71		26/386	6
ctg03_AA_00650		EGO02710.1	hypothetical protein SERLADRAFT_359790 [Serpula lacrymans var. lacrymans S7.9]	369	3	367		506	3e-141		257/375	68		283/375	75		26/375	6
ctg03_AA_00651		XP_001828619.2	glutathione transporter [Coprinopsis cinerea okayama7#130]	823	45	823		984	0		469/784	59		595/784	75		8/784	1
ctg03_AA_00652		XP_001873610.1	predicted protein [Laccaria bicolor S238N-H82]	504	1	503		766	0		356/504	70		435/504	86		4/504	0
ctg03_AA_00653		XP_001828617.2	cytoplasmic protein [Coprinopsis cinerea okayama7#130]	338	4	334		293	2e-77		168/336	50		228/336	67		11/336	3
ctg03_AA_00654		EGN96827.1	hypothetical protein SERLADRAFT_416895 [Serpula lacrymans var. lacrymans S7.9]	879	1	150		204	4e-51		91/151	60		120/151	79		3/151	1
ctg03_AA_00655		XP_001828615.2	pre-mRNA splicing factor [Coprinopsis cinerea okayama7#130]	597	7	583		980	0		476/577	82		527/577	91		2/577	0
ctg03_AA_00656		EGO04758.1	hypothetical protein SERLADRAFT_444391 [Serpula lacrymans var. lacrymans S7.9]	838	29	822		1063	0		542/804	67		637/804	79		52/804	6
ctg03_AA_00657		XP_001873327.1	predicted protein [Laccaria bicolor S238N-H82]	824	1	820		791	0		439/829	52		586/829	70		20/829	2
ctg03_AA_00658		XP_002397111.1	hypothetical protein MPER_02521 [Moniliophthora perniciosa FA553]	94	1	94		144	3e-33		65/94	69		78/94	82		0/94	0
ctg03_AA_00659		EGO02863.1	hypothetical protein SERLA73DRAFT_176291 [Serpula lacrymans var. lacrymans S7.3]	87	1	85		139	1e-31		64/85	75		73/85	85		0/85	0
ctg03_AA_00660		XP_001873937.1	predicted protein [Laccaria bicolor S238N-H82]	629	1	629		533	4e-149		321/668	48		416/668	62		41/668	6
ctg03_AA_00661		XP_001829020.2	hypothetical protein CC1G_01700 [Coprinopsis cinerea okayama7#130]	1965	1	1953		1607	0		912/2062	44		1234/2062	59		183/2062	8
ctg03_AA_00662		XP_001873940.1	predicted protein [Laccaria bicolor S238N-H82]	178	1	178		305	2e-81		138/178	77		163/178	91		1/178	0
ctg03_AA_00663		XP_001829022.2	adrenoleukodystrophy protein [Coprinopsis cinerea okayama7#130]	705	10	703		1130	0		535/694	77		616/694	88		1/694	0
ctg03_AA_00664		XP_001873942.1	predicted protein [Laccaria bicolor S238N-H82]	293	1	285		360	1e-97		171/286	59		219/286	76		7/286	2
ctg03_AA_00665		EGO28415.1	hypothetical protein SERLADRAFT_413324 [Serpula lacrymans var. lacrymans S7.9]	1408	155	1405		1374	0		706/1281	55		903/1281	70		97/1281	7
ctg03_AA_00666		EGO02714.1	hypothetical protein SERLADRAFT_458786 [Serpula lacrymans var. lacrymans S7.9]	366	15	275		469	2e-130		232/261	88		243/261	93		2/261	0
ctg03_AA_00667		XP_001828626.2	methylase [Coprinopsis cinerea okayama7#130]	227	1	217		263	1e-68		133/219	60		156/219	71		9/219	4
ctg03_AA_00668		XP_001873616.1	predicted protein [Laccaria bicolor S238N-H82]	488	4	488		613	2e-173		319/493	64		373/493	75		35/493	7
ctg03_AA_00669		XP_003037441.1	hypothetical protein SCHCODRAFT_73465 [Schizophyllum commune H4-8]	1493	21	1380		1791	0		910/1372	66		1073/1372	78		69/1372	5
ctg03_AA_00670		XP_001828629.2	hypothetical protein CC1G_13209 [Coprinopsis cinerea okayama7#130]	442	2	423		581	7e-164		300/422	71		335/422	79		18/422	4
ctg03_AA_00671		EGO29962.1	hypothetical protein SERLADRAFT_458368 [Serpula lacrymans var. lacrymans S7.9]	326	73	317		160	3e-37		97/256	37		136/256	53		19/256	7
ctg03_AA_00672		XP_003038503.1	hypothetical protein SCHCODRAFT_255397 [Schizophyllum commune H4-8]	253	219	250		56.2	2e-06		26/48	54		30/48	62		16/48	33
ctg03_AA_00673		XP_003038503.1	hypothetical protein SCHCODRAFT_255397 [Schizophyllum commune H4-8]	253	3	250		343	1e-92		158/248	63		194/248	78		0/248	0
ctg03_AA_00674		XP_002390265.1	hypothetical protein MPER_10485 [Moniliophthora perniciosa FA553]	230	1	180		242	2e-62		115/188	61		136/188	72		8/188	4
ctg03_AA_00675		XP_001873925.1	predicted protein [Laccaria bicolor S238N-H82]	258	1	258		182	3e-44		112/260	43		158/260	60		30/260	11
ctg03_AA_00676		XP_001881743.1	predicted protein [Laccaria bicolor S238N-H82]	481	70	463		340	3e-91		204/401	50		243/401	60		37/401	9
ctg03_AA_00677		EGO01021.1	hypothetical protein SERLADRAFT_447829 [Serpula lacrymans var. lacrymans S7.9]	983	78	983		1175	0		572/911	62		699/911	76		30/911	3
ctg03_AA_00678		XP_001873324.1	predicted protein [Laccaria bicolor S238N-H82]	451	1	451		508	6e-142		285/464	61		338/464	72		40/464	8
ctg03_AA_00679		XP_002912149.1	DNA repair and recombination protein pif1 [Coprinopsis cinerea okayama7#130]	617	68	585		527	1e-147		286/522	54		339/522	64		47/522	9
ctg03_AA_00680		XP_002912149.1	DNA repair and recombination protein pif1 [Coprinopsis cinerea okayama7#130]	617	122	396		319	4e-85		170/295	57		199/295	67		23/295	7
ctg03_AA_00681		XP_001873927.1	predicted protein [Laccaria bicolor S238N-H82]	764	134	681		686	0		364/551	66		432/551	78		29/551	5
ctg03_AA_00682		XP_001873928.1	predicted protein [Laccaria bicolor S238N-H82]	477	94	453		321	1e-85		209/374	55		242/374	64		58/374	15
ctg03_AA_00683		XP_002912150.1	1,3-beta-glucanosyltransferase [Coprinopsis cinerea okayama7#130]	550	10	550		645	0		326/556	58		404/556	72		26/556	4
ctg03_AA_00684		XP_001873930.1	predicted protein [Laccaria bicolor S238N-H82]	256	26	219		145	3e-33		81/197	41		108/197	54		31/197	15
ctg03_AA_00685		EGO02719.1	glycosyltransferase family 1 protein [Serpula lacrymans var. lacrymans S7.3]	1323	1	1320		1639	0		854/1353	63		1008/1353	74		83/1353	6
ctg03_AA_00686		XP_001886893.1	predicted protein [Laccaria bicolor S238N-H82]	1810	63	1805		1957	0		1059/1774	59		1259/1774	70		142/1774	8
ctg03_AA_00687		XP_001829012.2	hypothetical protein CC1G_01692 [Coprinopsis cinerea okayama7#130]	358	12	356		454	1e-125		227/351	64		266/351	75		10/351	2
ctg03_AA_00688		XP_001828589.1	CMGC/SRPK protein kinase [Coprinopsis cinerea okayama7#130]	709	1	707		679	0		392/729	53		472/729	64		103/729	14
[truncated: 10,221 more rows]
