# Supplementary material for: Whole Genome and Global Gene Expression Analyses of the Model Mushroom Flammulina velutipes Reveal a High Capacity for Lignocellulose Degradation
Source: PLoS One. 2014 Apr 8;9(4):e93560. doi: 10.1371/journal.pone.0093560 (PMC3979922; doi:10.1371/journal.pone.0093560)
Supplement: Table S7 — Predicted transcription factors in the F. velutipes genome (red, putative transcription factors for regulation of (hemi)cellulolytic genes expression). (XLS) [file pone.0093560.s009.xls]

## Sheet: Table S7
Table S7. Predicted transcription factors in the F. velutipes genome (red, putative transcription factors for regulation of (hemi)cellulolytic genes expression).
ORF ID	Descriptions
	NCBI NR	GO	KOG	KEGG
ctg01_AA_00003		Putative uncharacterized protein OS=Coprinopsis cinerea (strain Okayama-7 / 130 / FGSC 9003) GN=CC1G_01569 PE=4 SV=1	[K] KOG1601 GATA-4/5/6 transcription factors
ctg01_AA_00022			[K] KOG1999 RNA polymerase II transcription elongation factor DSIF/SUPT5H/SPT5
ctg01_AA_00027			[K] KOG1079 Transcriptional repressor EZH1
ctg01_AA_00042		Predicted protein OS=Coprinopsis cinerea (strain Okayama-7 / 130 / FGSC 9003) GN=CC1G_07536 PE=4 SV=1
ctg01_AA_00148		Transcription factor protein (Fragment) OS=Ciona intestinalis GN=Ci-FoxG PE=2 SV=1	[K] KOG3562 Forkhead/HNF-3-related transcription factor
ctg01_AA_00156			[K] KOG3584 cAMP response element binding protein and related transcription factors
ctg01_AA_00174		Predicted protein OS=Laccaria bicolor (strain S238N-H82) GN=LACBIDRAFT_309384 PE=4 SV=1	[K] KOG1105 transcription elongation factor TFIIS/Cofactor of enhancer-binding protein Sp1	lbc:LACBIDRAFT_309384 hypothetical protein; K03145 transcription elongation factor S-II
ctg01_AA_00199			[R] KOG1721 FOG: zn-finger
ctg01_AA_00240			[R] KOG1721 FOG: zn-finger
ctg01_AA_00259			[RV] KOG2764 Putative transcriptional regulator DJ-1
ctg01_AA_00282			[R] KOG1721 FOG: zn-finger
ctg01_AA_00285		C6 transcription factor, putative OS=Aspergillus fumigatus GN=AFUA_1G05740 PE=4 SV=1
ctg01_AA_00286		Uncharacterized transcriptional regulatory protein PB1A11.04c OS=Schizosaccharomyces pombe GN=SPAPB1A11.04c PE=2 SV=1
ctg01_AA_00287		Putative uncharacterized protein OS=Cryptococcus neoformans GN=CNBA7890 PE=4 SV=1
ctg01_AA_00288		Putative uncharacterized protein OS=Cryptococcus neoformans GN=CNBA7890 PE=4 SV=1
ctg01_AA_00296	jumonji superfamily protein [Laccaria bicolor S238N-H82]		[L] KOG0958 DNA damage-responsive repressor GIS1/RPH1, jumonji superfamily
ctg01_AA_00299			[JK] KOG2038 CAATT-binding transcription factor/60S ribosomal subunit biogenesis protein
ctg01_AA_00303			[R] KOG1721 FOG: zn-finger
ctg01_AA_00331			[R] KOG3792 transcription factor NFAT, subunit NF90
ctg01_AA_00351			[K] KOG1318 Helix loop helix transcription factor EB
ctg01_AA_00354			[R] KOG1721 FOG: zn-finger
ctg01_AA_00355			[R] KOG0825 PHD zn-finger protein
ctg01_AA_00365			[R] KOG1844 PHD zn-finger proteins
ctg01_AA_00368			[K] KOG0014 MADS box transcription factor
ctg01_AA_00374			[R] KOG1844 PHD zn-finger proteins
ctg01_AA_00378			[K] KOG0527 HMG-box transcription factor
ctg01_AA_00379			[R] KOG1721 FOG: zn-finger
ctg01_AA_00381			[L] KOG0298 DEAD box-containing helicase-like transcription factor/DNA repair protein
ctg01_AA_00383		Predicted protein OS=Laccaria bicolor (strain S238N-H82) GN=LACBIDRAFT_313796 PE=4 SV=1
ctg01_AA_00409			[K] KOG1861 Leucine permease transcriptional regulator
ctg01_AA_00411		Putative uncharacterized protein OS=Coprinopsis cinerea (strain Okayama-7 / 130 / FGSC 9003) GN=CC1G_02207 PE=4 SV=1		scm:SCHCODRAFT_269928 hypothetical protein; K11215 transcription factor STE12
ctg01_AA_00486			[R] KOG1721 FOG: zn-finger
ctg01_AA_00599			[R] KOG1721 FOG: zn-finger
ctg01_AA_00621			[K] KOG2821 RNA polymerase II transcription elongation factor Elongin/SIII, subunit elongin A
ctg01_AA_00624		Putative uncharacterized protein OS=Coprinopsis cinerea (strain Okayama-7 / 130 / FGSC 9003) GN=CC1G_05900 PE=4 SV=1	[K] KOG1601 GATA-4/5/6 transcription factors
ctg01_AA_00626		Predicted protein OS=Laccaria bicolor (strain S238N-H82) GN=LACBIDRAFT_308018 PE=4 SV=1	[K] KOG1601 GATA-4/5/6 transcription factors
ctg01_AA_00666		Predicted protein OS=Coprinopsis cinerea (strain Okayama-7 / 130 / FGSC 9003) GN=CC1G_04606 PE=4 SV=1	[K] KOG3841 TEF-1 and related transcription factor, TEAD family
ctg01_AA_00673			[R] KOG1710 MYND zn-finger and ankyrin repeat protein
ctg01_AA_00676			[K] KOG0527 HMG-box transcription factor
ctg02_AA_00030			[R] KOG1311 DHHC-type zn-finger proteins
ctg02_AA_00038			[K] KOG3559 transcriptional regulator SIM1
ctg02_AA_00055		Putative uncharacterized protein OS=Coprinopsis cinerea (strain Okayama-7 / 130 / FGSC 9003) GN=CC1G_01258 PE=3 SV=1
ctg02_AA_00059			[A] KOG1994 Predicted RNA binding protein, contains G-patch and zn-finger domains
ctg02_AA_00071		Nuclear hormone receptor family member nhr-1 OS=Caenorhabditis elegans GN=nhr-1 PE=2 SV=4
ctg02_AA_00080			[A] KOG1856 transcription elongation factor SPT6
ctg02_AA_00082			[K] KOG0483 transcription factor HEX, contains HOX and HALZ domains
ctg02_AA_00085			[R] KOG0490 transcription factor, contains HOX domain
ctg02_AA_00108			[R] KOG1721 FOG: zn-finger
ctg02_AA_00123		Predicted protein OS=Laccaria bicolor (strain S238N-H82) GN=LACBIDRAFT_311992 PE=3 SV=1	[K] KOG0627 Heat shock transcription factor
ctg02_AA_00156			[K] KOG2150 CCR4-NOT transcriptional regulation complex, NOT5 subunit	cci:CC1G_01298 CCR4-NOT transcription complex; K12580 CCR4-NOT transcription complex subunit 3
ctg02_AA_00173			[KRT] KOG4572 Predicted DNA-binding transcription factor, interacts with stathmin
ctg02_AA_00190			[K] KOG3585 TBX2 and related T-box transcription factors
ctg02_AA_00191	transcription factor [Coprinopsis cinerea okayama7#130]	Putative uncharacterized protein OS=Coprinopsis cinerea (strain Okayama-7 / 130 / FGSC 9003) GN=CC1G_01306 PE=4 SV=1		cci:CC1G_01306 transcription factor
ctg02_AA_00201			[K] KOG1074 Transcriptional repressor SALM
ctg02_AA_00224			[K] KOG2068 MOT2 transcription factor
ctg02_AA_00234		Predicted protein OS=Coprinopsis cinerea (strain Okayama-7 / 130 / FGSC 9003) GN=CC1G_00448 PE=4 SV=1
ctg02_AA_00250			[R] KOG2295 C2H2 zn-finger protein
ctg02_AA_00251			[K] KOG1356 Putative transcription factor 5qNCA, contains JmjC domain
ctg02_AA_00271		Transcription regulator family protein OS=Pseudomonas aeruginosa GN=PACL_0134 PE=4 SV=1
ctg02_AA_00272		Predicted protein OS=Laccaria bicolor (strain S238N-H82) GN=LACBIDRAFT_312016 PE=3 SV=1	[K] KOG1414 Transcriptional activator FOSB/c-Fos and related bZIP transcription factors	scm:SCHCODRAFT_80526 hypothetical protein; K09046 activating transcription factor, other eukaryote
ctg02_AA_00277	transcriptional factor B3 [Coprinopsis cinerea okayama7#130]			cci:CC1G_10243 transcriptional factor B3
ctg02_AA_00278	transcriptional factor B3 [Coprinopsis cinerea okayama7#130]			cci:CC1G_10243 transcriptional factor B3
ctg02_AA_00280			[R] KOG1721 FOG: zn-finger
ctg02_AA_00289			[R] KOG1246 DNA-binding protein jumonji/RBP2/SMCY, contains JmjC domain
ctg02_AA_00315			[K] KOG1105 transcription elongation factor TFIIS/Cofactor of enhancer-binding protein Sp1
ctg02_AA_00317			[K] KOG3490 transcription elongation factor SPT4	lbc:LACBIDRAFT_185531 GTG16201; transcription elongation factor SPT4
ctg02_AA_00319			[K] KOG0773 transcription factor MEIS1 and related HOX domain proteins
ctg02_AA_00349			[K] KOG1952 transcription factor NF-X1, contains NFX-type Zn2+-binding and R3H domains
ctg02_AA_00368		Putative uncharacterized protein OS=Coprinopsis cinerea (strain Okayama-7 / 130 / FGSC 9003) GN=CC1G_05288 PE=4 SV=1	[K] KOG1952 transcription factor NF-X1, contains NFX-type Zn2+-binding and R3H domains	scm:SCHCODRAFT_70520 hypothetical protein; K12236 Transcriptional repressor NF-X1 [EC:6.3.2.-]
ctg02_AA_00375			[R] KOG1721 FOG: zn-finger
ctg02_AA_00379			[K] KOG4560 transcription factor IIIC box B binding (alpha) subunit
ctg02_AA_00382		Shuttle craft like transcriptional regulator, putative OS=Cryptococcus neoformans GN=CNC05810 PE=4 SV=1	[K] KOG1952 transcription factor NF-X1, contains NFX-type Zn2+-binding and R3H domains	scm:SCHCODRAFT_70520 hypothetical protein; K12236 Transcriptional repressor NF-X1 [EC:6.3.2.-]
ctg02_AA_00384	transcriptional factor B3 [Coprinopsis cinerea okayama7#130]			cci:CC1G_10243 transcriptional factor B3
ctg02_AA_00395			[K] KOG1874 KEKE-like motif-containing transcription regulator (Rlr1)/suppressor of sin4
ctg02_AA_00400			[K] KOG2240 RNA polymerase II general transcription factor BTF3 and related proteins
ctg02_AA_00422			[R] KOG1721 FOG: zn-finger
ctg02_AA_00440			[R] KOG1721 FOG: zn-finger
ctg02_AA_00444			[K] KOG1318 Helix loop helix transcription factor EB	lbc:LACBIDRAFT_318917 hypothetical protein; K09104 bHLH factor, other
ctg02_AA_00447			[R] KOG1721 FOG: zn-finger
ctg02_AA_00451			[R] KOG1721 FOG: zn-finger
ctg02_AA_00455			[R] KOG1721 FOG: zn-finger
ctg02_AA_00465			[R] KOG1721 FOG: zn-finger
ctg02_AA_00470			[R] KOG1721 FOG: zn-finger
ctg02_AA_00491			[R] KOG1721 FOG: zn-finger
ctg02_AA_00508			[R] KOG1721 FOG: zn-finger
ctg02_AA_00512				scm:SCHCODRAFT_112825 hypothetical protein; K09104 bHLH factor, other
ctg02_AA_00515			[R] KOG1721 FOG: zn-finger
ctg02_AA_00519			[R] KOG1721 FOG: zn-finger
ctg02_AA_00523			[R] KOG1721 FOG: zn-finger
ctg02_AA_00533			[R] KOG1721 FOG: zn-finger
ctg02_AA_00538			[R] KOG1721 FOG: zn-finger
ctg02_AA_00545			[K] KOG2240 RNA polymerase II general transcription factor BTF3 and related proteins
ctg03_AA_00004		Putative uncharacterized protein OS=Aspergillus terreus (strain NIH 2624) GN=ATEG_03671 PE=4 SV=1
ctg03_AA_00010			[R] KOG1721 FOG: zn-finger
ctg03_AA_00028			[K] KOG0014 MADS box transcription factor
ctg03_AA_00040			[K] KOG1601 GATA-4/5/6 transcription factors
ctg03_AA_00087	PREDICTED: zinc finger MYND domain-containing protein 17 [Sus scrofa]			ssc:100156215 ZMYND17; zinc finger, MYND-type containing 17
ctg03_AA_00096			[R] KOG1721 FOG: zn-finger
ctg03_AA_00100			[K] KOG0483 transcription factor HEX, contains HOX and HALZ domains
ctg03_AA_00103			[R] KOG1246 DNA-binding protein jumonji/RBP2/SMCY, contains JmjC domain
ctg03_AA_00105			[K] KOG2907 RNA polymerase I transcription factor TFIIS, subunit A12.2/RPA12
ctg03_AA_00118			[B] KOG1973 Chromatin remodeling protein, contains PHD zn-finger
ctg03_AA_00122		Similarity to BCU0021 protein SEQ ID 8 from patent WO2003029421-A2 - Homo sapiens OS=Aspergillus niger (strain CBS 513.88 / FGSC A1513) GN=An04g10360 PE=3 SV=1
ctg03_AA_00124		NADH:flavin oxidoreductase/12-oxophytodienoate reductase OS=Aspergillus oryzae GN=AO090003000247 PE=4 SV=1
ctg03_AA_00133			[R] KOG1710 MYND zn-finger and ankyrin repeat protein
ctg03_AA_00141			[K] KOG0527 HMG-box transcription factor
ctg03_AA_00187		Predicted protein OS=Laccaria bicolor (strain S238N-H82) GN=LACBIDRAFT_300881 PE=4 SV=1
ctg03_AA_00204		NADH:flavin oxidoreductase/12-oxophytodienoate reductase OS=Aspergillus oryzae GN=AO090003000247 PE=4 SV=1
ctg03_AA_00206		NADH:flavin oxidoreductase/12-oxophytodienoate reductase OS=Aspergillus oryzae GN=AO090003000247 PE=4 SV=1
ctg03_AA_00215		NADH:flavin oxidoreductase/12-oxophytodienoate reductase OS=Aspergillus oryzae GN=AO090003000247 PE=4 SV=1
ctg03_AA_00221			[R] KOG4323 Polycomb-like PHD zn-finger protein
ctg03_AA_00224		Putative transcriptional regulator, GntR family OS=Ralstonia pickettii 12D GN=Rpic12DDRAFT_4677 PE=4 SV=1
ctg03_AA_00226			[R] KOG0490 transcription factor, contains HOX domain
ctg03_AA_00249		Ectomycorrhiza-regulated protein OS=Laccaria bicolor (strain S238N-H82) GN=LACBIDRAFT_395214 PE=3 SV=1	[K] KOG3863 bZIP transcription factor NRF1
ctg03_AA_00261		Putative uncharacterized protein OS=Cryptococcus neoformans GN=CNBA7890 PE=4 SV=1
ctg03_AA_00270			[R] KOG2061 Uncharacterized MYND zn-finger protein
ctg03_AA_00277		Siderophore biosynthesis regulatory protein OS=Laccaria bicolor (strain S238N-H82) GN=LACBIDRAFT_293949 PE=4 SV=1
ctg03_AA_00331			[K] KOG3613 Dopey and related predicted leucine zipper transcription factors
ctg03_AA_00337			[B] KOG1973 Chromatin remodeling protein, contains PHD zn-finger
ctg03_AA_00340			[K] KOG0067 transcription factor CtBP
ctg03_AA_00344			[K] KOG0869 CCAAT-binding factor, subunit A (HAP3)
ctg03_AA_00345			[K] KOG0015 Regulator of arginine metabolism and related MADS box-containing transcription factors
ctg03_AA_00359			[K] KOG1601 GATA-4/5/6 transcription factors
ctg03_AA_00367			[K] KOG3582 Mlx interactors and related transcription factors
ctg03_AA_00368		Predicted protein OS=Laccaria bicolor (strain S238N-H82) GN=LACBIDRAFT_301338 PE=4 SV=1
ctg03_AA_00374	homeodomain transcription factor [Laccaria bicolor S238N-H82]	Homeodomain transcription factor OS=Laccaria bicolor (strain S238N-H82) GN=LACBIDRAFT_320896 PE=3 SV=1	[K] KOG0850 transcription factor DLX and related proteins with LIM Zn-binding and HOX domains	lbc:LACBIDRAFT_320896 homeodomain transcription factor
ctg03_AA_00381			[KL] KOG1001 Helicase-like transcription factor HLTF/DNA helicase RAD5, DEAD-box superfamily
ctg03_AA_00388			[K] KOG2294 transcription factor of the Forkhead/HNF3 family
ctg03_AA_00395			[K] KOG2483 Upstream transcription factor 2/L-myc-2 protein
ctg03_AA_00403			[KL] KOG1001 Helicase-like transcription factor HLTF/DNA helicase RAD5, DEAD-box superfamily
ctg03_AA_00443		Predicted protein OS=Laccaria bicolor (strain S238N-H82) GN=LACBIDRAFT_301156 PE=4 SV=1	[K] KOG2294 transcription factor of the Forkhead/HNF3 family
ctg03_AA_00444		Predicted protein OS=Laccaria bicolor (strain S238N-H82) GN=LACBIDRAFT_301157 PE=4 SV=1
ctg03_AA_00475		Predicted protein OS=Laccaria bicolor (strain S238N-H82) GN=LACBIDRAFT_313796 PE=4 SV=1
ctg03_AA_00485			[R] KOG1315 Predicted DHHC-type zn-finger protein
ctg03_AA_00519		Predicted protein OS=Laccaria bicolor (strain S238N-H82) GN=LACBIDRAFT_298274 PE=4 SV=1	[K] KOG3841 TEF-1 and related transcription factor, TEAD family
ctg03_AA_00528			[R] KOG1721 FOG: zn-finger
ctg03_AA_00543			[R] KOG4443 Putative transcription factor HALR/MLL3, involved in embryonic development
ctg03_AA_00550		Mating-type protein beta 1 OS=Coprinopsis cinerea PE=4 SV=1
ctg03_AA_00551		Putative uncharacterized protein OS=Coprinopsis cinerea (strain Okayama-7 / 130 / FGSC 9003) GN=CC1G_01833 PE=3 SV=1	[R] KOG0490 transcription factor, contains HOX domain
ctg03_AA_00558			[R] KOG1721 FOG: zn-finger
ctg03_AA_00583			[K] KOG4029 transcription factor HAND2/transcription factor TAL1/TAL2/LYL1
ctg03_AA_00594			[K] KOG0570 Transcriptional coactivator
ctg03_AA_00606			[R] KOG1721 FOG: zn-finger
ctg03_AA_00621	transcription factor PacC [Coprinopsis cinerea okayama7#130]		[R] KOG1721 FOG: zn-finger	cci:CC1G_01794 transcription factor PacC
ctg03_AA_00654			[K] KOG0048 transcription factor, Myb superfamily
ctg03_AA_00682			[AR] KOG0109 RNA-binding protein LARK, contains RRM and retroviral-type zn-finger domains
ctg03_AA_00705			[R] KOG1721 FOG: zn-finger
ctg03_AA_00708			[K] KOG2406 MADS box transcription factor
ctg03_AA_00721			[R] KOG1677 CCCH-type zn-finger protein
ctg03_AA_00766	G-patch-domain Zn-finger DNA-binding protein [Laccaria bicolor S238N-H82]			lbc:LACBIDRAFT_301796 G-patch-domain Zn-finger DNA-binding protein
ctg03_AA_00811			[K] KOG1168 transcription factor ACJ6/BRN-3, contains POU and HOX domains
ctg03_AA_00849		Putative uncharacterized protein OS=Coprinopsis cinerea (strain Okayama-7 / 130 / FGSC 9003) GN=CC1G_06796 PE=3 SV=1
ctg03_AA_00850		Putative uncharacterized protein OS=Coprinopsis cinerea (strain Okayama-7 / 130 / FGSC 9003) GN=CC1G_06796 PE=3 SV=1
ctg03_AA_00859		Predicted protein OS=Laccaria bicolor (strain S238N-H82) GN=LACBIDRAFT_300743 PE=4 SV=1
ctg03_AA_00876			[K] KOG1083 Putative transcription factor ASH1/LIN-59
ctg03_AA_00961			[R] KOG1721 FOG: zn-finger
ctg03_AA_00982			[K] KOG2169 Zn-finger transcription factor
ctg03_AA_01030	Sgt1 [Coprinopsis cinerea okayama7#130]			cci:CC1G_12669 Sgt1; K12795 suppressor of G2 allele of SKP1
ctg03_AA_01035			[K] KOG1414 Transcriptional activator FOSB/c-Fos and related bZIP transcription factors
ctg03_AA_01045			[K] KOG0147 Transcriptional coactivator CAPER (RRM superfamily)
ctg03_AA_01089		cDNA FLJ76677, highly similar to Homo sapiens forkhead box I1 (FOXI1), transcript variant 1, mRNA OS=Homo sapiens PE=2 SV=1	[K] KOG2294 transcription factor of the Forkhead/HNF3 family
ctg03_AA_01106		Predicted protein OS=Laccaria bicolor (strain S238N-H82) GN=LACBIDRAFT_227966 PE=4 SV=1	[K] KOG1601 GATA-4/5/6 transcription factors
ctg03_AA_01109		Predicted protein OS=Laccaria bicolor (strain S238N-H82) GN=LACBIDRAFT_303218 PE=4 SV=1
ctg03_AA_01123		Predicted protein OS=Laccaria bicolor (strain S238N-H82) GN=LACBIDRAFT_301029 PE=4 SV=1
ctg03_AA_01138			[KL] KOG1001 Helicase-like transcription factor HLTF/DNA helicase RAD5, DEAD-box superfamily
ctg03_AA_01162		Uncharacterized transcriptional regulatory protein C3H8.08c OS=Schizosaccharomyces pombe GN=SPAC3H8.08c PE=2 SV=1
ctg03_AA_01178			[RV] KOG2764 Putative transcriptional regulator DJ-1
ctg03_AA_01215		Predicted protein OS=Laccaria bicolor (strain S238N-H82) GN=LACBIDRAFT_308583 PE=4 SV=1	[R] KOG1721 FOG: zn-finger
ctg03_AA_01235			[R] KOG1146 Homeobox protein
ctg03_AA_01251		Quinic acid utilization activator OS=Emericella nidulans GN=qutA PE=4 SV=2
ctg03_AA_01270			[K] KOG1904 transcription coactivator
ctg03_AA_01290		Putative uncharacterized protein OS=Coprinopsis cinerea (strain Okayama-7 / 130 / FGSC 9003) GN=CC1G_08635 PE=3 SV=1
ctg03_AA_01296			[R] KOG1721 FOG: zn-finger
ctg03_AA_01307		Predicted protein OS=Laccaria bicolor (strain S238N-H82) GN=LACBIDRAFT_300067 PE=3 SV=1	[K] KOG0627 Heat shock transcription factor
ctg03_AA_01311		Putative uncharacterized protein OS=Ustilago maydis GN=UM05182.1 PE=3 SV=1
ctg05_AA_00001			[K] KOG0048 transcription factor, Myb superfamily
ctg05_AA_00003			[K] KOG1318 Helix loop helix transcription factor EB
ctg05_AA_00013			[R] KOG1721 FOG: zn-finger
ctg05_AA_00061			[K] KOG4029 transcription factor HAND2/transcription factor TAL1/TAL2/LYL1
ctg05_AA_00074			[R] KOG1721 FOG: zn-finger
ctg05_AA_00098			[KL] KOG1001 Helicase-like transcription factor HLTF/DNA helicase RAD5, DEAD-box superfamily
ctg05_AA_00101		Predicted protein OS=Laccaria bicolor (strain S238N-H82) GN=LACBIDRAFT_332342 PE=3 SV=1	[K] KOG2251 Homeobox transcription factor
ctg05_AA_00157			[R] KOG0488 transcription factor BarH and related HOX domain proteins
ctg05_AA_00164		RNA polymerase sigma-G factor OS=Clostridium botulinum C str. Eklund GN=sigG PE=3 SV=1
ctg05_AA_00191			[K] KOG1657 CCAAT-binding factor, subunit C (HAP5)
ctg05_AA_00218	histone transcription regulator 1 [Serpula lacrymans var. lacrymans S7.9]		[DK] KOG0973 Histone transcription regulator HIRA, WD repeat superfamily
ctg05_AA_00238		Predicted protein OS=Laccaria bicolor (strain S238N-H82) GN=LACBIDRAFT_296682 PE=4 SV=1
ctg05_AA_00239			[R] KOG1710 MYND zn-finger and ankyrin repeat protein
ctg05_AA_00245		Predicted protein OS=Laccaria bicolor (strain S238N-H82) GN=LACBIDRAFT_313796 PE=4 SV=1
ctg05_AA_00281		Putative ECF-family RNA polymerase sigma factor OS=Streptomyces ambofaciens ATCC 23877 GN=SAML0437 PE=4 SV=1
ctg05_AA_00289			[K] KOG4336 TBP-associated transcription factor Prodos
ctg05_AA_00313			[K] KOG0527 HMG-box transcription factor
ctg05_AA_00316			[K] KOG1952 transcription factor NF-X1, contains NFX-type Zn2+-binding and R3H domains
ctg05_AA_00340	zinc finger dihydrouridine synthase [Coprinopsis cinerea okayama7#130]			cci:CC1G_12476 zinc finger dihydrouridine synthase; K05544 tRNA-dihydrouridine synthase 3 [EC:1.-.-.-]
ctg05_AA_00370			[K] KOG1874 KEKE-like motif-containing transcription regulator (Rlr1)/suppressor of sin4
ctg05_AA_00383			[K] KOG0048 transcription factor, Myb superfamily
ctg05_AA_00404		Predicted protein OS=Laccaria bicolor (strain S238N-H82) GN=LACBIDRAFT_292149 PE=4 SV=1
ctg05_AA_00422		Phosphosugar-binding transcriptional regulator, RpiR family OS=Clostridium butyricum 5521 GN=CBY_1605 PE=4 SV=1	[R] KOG4582 Uncharacterized conserved protein, contains ZZ-type zn-finger
ctg05_AA_00439			[K] KOG2039 Transcriptional coactivator p100
ctg05_AA_00470			[R] KOG1721 FOG: zn-finger
ctg05_AA_00518			[K] KOG1999 RNA polymerase II transcription elongation factor DSIF/SUPT5H/SPT5
ctg05_AA_00519			[K] KOG2039 Transcriptional coactivator p100
ctg05_AA_00521		Putative uncharacterized protein OS=Coprinopsis cinerea (strain Okayama-7 / 130 / FGSC 9003) GN=CC1G_05406 PE=3 SV=1
ctg05_AA_00560			[R] KOG3183 Predicted zn-finger protein
ctg05_AA_00590			[K] KOG0155 transcription factor CA150
ctg05_AA_00594	transcription initiation factor [Laccaria bicolor S238N-H82]	Transcription initiation factor OS=Laccaria bicolor (strain S238N-H82) GN=LACBIDRAFT_311792 PE=4 SV=1
ctg05_AA_00641			[K] KOG1878 Nuclear receptor coregulator SMRT/SMRTER, contains Myb-like domains
ctg05_AA_00660		Predicted protein OS=Laccaria bicolor (strain S238N-H82) GN=LACBIDRAFT_311840 PE=4 SV=1
ctg05_AA_00699			[K] KOG3712 RFX family transcription factor
ctg05_AA_00701			[K] KOG2406 MADS box transcription factor
ctg05_AA_00741			[K] KOG2929 transcription factor, component of CCR4 transcriptional complex
ctg05_AA_00743			[K] KOG4309 transcription mediator-related factor
ctg05_AA_00751			[K] KOG1534 Putative transcription factor FET5
ctg05_AA_00794		Predicted protein OS=Laccaria bicolor (strain S238N-H82) GN=LACBIDRAFT_293353 PE=4 SV=1
ctg05_AA_00819			[KIT] KOG1620 Inositol polyphosphate multikinase, component of the ARGR transcription regulatory complex
ctg05_AA_00821		Predicted protein OS=Laccaria bicolor (strain S238N-H82) GN=LACBIDRAFT_305751 PE=4 SV=1	[K] KOG2294 transcription factor of the Forkhead/HNF3 family
ctg05_AA_00834		Putative uncharacterized protein OS=Coprinopsis cinerea (strain Okayama-7 / 130 / FGSC 9003) GN=CC1G_00050 PE=4 SV=1	[K] KOG2294 transcription factor of the Forkhead/HNF3 family
ctg05_AA_00945		GntR-family transcriptional regulator OS=Bordetella avium (strain 197N) GN=BAV0456 PE=3 SV=1
ctg05_AA_00959	jumonji superfamily protein [Laccaria bicolor S238N-H82]		[R] KOG1246 DNA-binding protein jumonji/RBP2/SMCY, contains JmjC domain
ctg05_AA_00966			[R] KOG2061 Uncharacterized MYND zn-finger protein
ctg05_AA_00999	ribosomal DNA transcription factor Rrn3 [Coprinopsis cinerea okayama7#130]		[K] KOG2434 RNA polymerase I transcription factor	cci:CC1G_01388 ribosomal DNA transcription factor Rrn3
ctg05_AA_01047			[K] KOG3404 G10 protein/predicted nuclear transcription regulator
ctg05_AA_01084		Putative uncharacterized protein OS=Coprinopsis cinerea (strain Okayama-7 / 130 / FGSC 9003) GN=CC1G_08139 PE=4 SV=1
ctg05_AA_01087		Putative uncharacterized protein OS=Coprinopsis cinerea (strain Okayama-7 / 130 / FGSC 9003) GN=CC1G_01461 PE=4 SV=1	[K] KOG1601 GATA-4/5/6 transcription factors
ctg05_AA_01191			[K] KOG2712 Transcriptional coactivator
ctg05_AA_01193			[R] KOG1721 FOG: zn-finger
ctg05_AA_01202			[R] KOG1721 FOG: zn-finger
ctg05_AA_01217			[R] KOG1721 FOG: zn-finger
ctg05_AA_01246			[K] KOG2039 Transcriptional coactivator p100
ctg05_AA_01260	transcription factor [Coprinopsis cinerea okayama7#130]	Predicted protein (Fragment) OS=Laccaria bicolor (strain S238N-H82) GN=LACBIDRAFT_166037 PE=4 SV=1		cci:CC1G_00846 transcription factor
ctg05_AA_01280			[K] KOG3227 Calcium-responsive transcription coactivator
ctg05_AA_01332		Predicted protein (Fragment) OS=Laccaria bicolor (strain S238N-H82) GN=LACBIDRAFT_254611 PE=4 SV=1
ctg05_AA_01334			[K] KOG1318 Helix loop helix transcription factor EB
ctg05_AA_01371		Predicted protein OS=Laccaria bicolor (strain S238N-H82) GN=LACBIDRAFT_292029 PE=4 SV=1
ctg05_AA_01415		Transcriptional regulator, AraC family OS=Maricaulis maris (strain MCS10) GN=Mmar10_2206 PE=4 SV=1
ctg05_AA_01440			[R] KOG1721 FOG: zn-finger
ctg05_AA_01469		Predicted protein OS=Coprinopsis cinerea (strain Okayama-7 / 130 / FGSC 9003) GN=CC1G_09834 PE=4 SV=1
ctg05_AA_01492			[R] KOG1721 FOG: zn-finger
ctg05_AA_01501			[K] KOG3582 Mlx interactors and related transcription factors
ctg05_AA_01502			[K] KOG3582 Mlx interactors and related transcription factors
ctg05_AA_01521			[R] KOG1721 FOG: zn-finger
ctg05_AA_01530		Predicted protein OS=Laccaria bicolor (strain S238N-H82) GN=LACBIDRAFT_312485 PE=4 SV=1
ctg05_AA_01532			[K] KOG1778 CREB binding protein/P300 and related TAZ zn-finger proteins
ctg05_AA_01551		Predicted protein OS=Coprinopsis cinerea (strain Okayama-7 / 130 / FGSC 9003) GN=CC1G_06938 PE=4 SV=1
ctg05_AA_01564		Putative uncharacterized protein OS=Coprinopsis cinerea (strain Okayama-7 / 130 / FGSC 9003) GN=CC1G_05406 PE=3 SV=1	[K] KOG1414 Transcriptional activator FOSB/c-Fos and related bZIP transcription factors
ctg05_AA_01568			[K] KOG2389 Predicted bromodomain transcription factor
ctg05_AA_01570			[K] KOG0527 HMG-box transcription factor	cci:CC1G_03744 specific Transcriptional repressor
ctg05_AA_01586		Putative uncharacterized protein SIZ1 OS=Pichia stipitis GN=SIZ1 PE=4 SV=1
ctg05_AA_01597		Putative bacterial regulatory protein, LacI OS=Klebsiella pneumoniae subsp. pneumoniae (strain ATCC 700721 / MGH 78578) GN=KPN78578_32000 PE=4 SV=1
ctg05_AA_01653			[R] KOG1721 FOG: zn-finger
ctg05_AA_01654			[R] KOG1721 FOG: zn-finger
ctg05_AA_01656		Response regulator of hydrogenase 3 activity (Sensor HydH) OS=Bdellovibrio bacteriovorus GN=hydG PE=4 SV=1
ctg05_AA_01661			[KL] KOG1001 Helicase-like transcription factor HLTF/DNA helicase RAD5, DEAD-box superfamily
ctg05_AA_01663		Predicted protein OS=Laccaria bicolor (strain S238N-H82) GN=LACBIDRAFT_317135 PE=4 SV=1
ctg05_AA_01668		Putative uncharacterized protein OS=Coprinopsis cinerea (strain Okayama-7 / 130 / FGSC 9003) GN=CC1G_06239 PE=4 SV=1	[K] KOG2294 transcription factor of the Forkhead/HNF3 family
ctg05_AA_01683			[K] KOG1318 Helix loop helix transcription factor EB
ctg05_AA_01692		Putative uncharacterized protein OS=Coprinopsis cinerea (strain Okayama-7 / 130 / FGSC 9003) GN=CC1G_00878 PE=4 SV=1
ctg05_AA_01706		ACE1 transcription factor OS=Phanerochaete chrysosporium GN=ACE1 PE=2 SV=1
ctg05_AA_01708		Predicted protein OS=Laccaria bicolor (strain S238N-H82) GN=LACBIDRAFT_317008 PE=4 SV=1
ctg05_AA_01761			[K] KOG2294 transcription factor of the Forkhead/HNF3 family
ctg05_AA_01796		Siderophore biosynthesis regulatory protein OS=Laccaria bicolor (strain S238N-H82) GN=LACBIDRAFT_293949 PE=4 SV=1
ctg05_AA_01824			[R] KOG1721 FOG: zn-finger
ctg05_AA_01838		MGC52531 protein OS=Xenopus laevis PE=2 SV=1
ctg05_AA_01843		Putative uncharacterized protein OS=Aspergillus terreus (strain NIH 2624) GN=ATEG_03671 PE=4 SV=1
ctg06_AA_00065			[R] KOG1721 FOG: zn-finger
ctg06_AA_00077			[K] KOG1878 Nuclear receptor coregulator SMRT/SMRTER, contains Myb-like domains
ctg06_AA_00088		Siderophore biosynthesis regulatory protein OS=Laccaria bicolor (strain S238N-H82) GN=LACBIDRAFT_293949 PE=4 SV=1	[K] KOG1601 GATA-4/5/6 transcription factors
ctg06_AA_00102			[K] KOG0147 Transcriptional coactivator CAPER (RRM superfamily)
ctg06_AA_00122			[R] KOG1721 FOG: zn-finger
ctg06_AA_00126		DNA-directed RNA polymerase sigma 54 OS=Chlamydophila felis (strain Fe/C-56) GN=rpoN PE=4 SV=1
ctg06_AA_00130			[R] KOG1721 FOG: zn-finger
ctg06_AA_00138			[R] KOG1721 FOG: zn-finger
ctg06_AA_00141			[R] KOG1721 FOG: zn-finger
ctg06_AA_00151			[R] KOG1721 FOG: zn-finger
ctg06_AA_00155			[R] KOG1721 FOG: zn-finger
ctg06_AA_00159			[R] KOG1721 FOG: zn-finger
ctg06_AA_00162				scm:SCHCODRAFT_112825 hypothetical protein; K09104 bHLH factor, other
ctg06_AA_00166			[R] KOG1721 FOG: zn-finger
ctg06_AA_00179			[K] KOG3960 Myogenic helix-loop-helix transcription factor
ctg06_AA_00183			[R] KOG1721 FOG: zn-finger
ctg06_AA_00204			[K] KOG2240 RNA polymerase II general transcription factor BTF3 and related proteins
ctg06_AA_00224			[R] KOG1721 FOG: zn-finger
ctg06_AA_00225			[R] KOG1721 FOG: zn-finger
ctg06_AA_00231		Transcriptional regulator, MerR family OS=Frankia sp. (strain CcI3) GN=Francci3_1516 PE=3 SV=1
ctg06_AA_00271			[K] KOG1356 Putative transcription factor 5qNCA, contains JmjC domain
ctg06_AA_00292			[R] KOG1721 FOG: zn-finger
ctg06_AA_00307			[R] KOG1844 PHD zn-finger proteins
ctg06_AA_00322			[R] KOG4198 RNA-binding Ran zn-finger protein and related proteins
ctg06_AA_00348			[R] KOG0488 transcription factor BarH and related HOX domain proteins
ctg06_AA_00364			[R] KOG1721 FOG: zn-finger
ctg06_AA_00421			[K] KOG3802 transcription factor OCT-1, contains POU and HOX domains
ctg06_AA_00445		Contig An01c0100, complete genome OS=Aspergillus niger (strain CBS 513.88 / FGSC A1513) GN=An01g03400 PE=4 SV=1
ctg06_AA_00448			[K] KOG1927 R-kappa-B and related transcription factors
ctg06_AA_00469			[K] KOG4385 Predicted forkhead transcription factor
ctg06_AA_00487			[K] KOG2169 Zn-finger transcription factor
ctg06_AA_00509			[R] KOG1721 FOG: zn-finger
ctg06_AA_00524			[K] KOG3046 transcription factor, subunit of SRB subcomplex of RNA polymerase II
ctg06_AA_00542			[R] KOG1721 FOG: zn-finger
ctg06_AA_00559		Predicted protein OS=Aspergillus oryzae GN=AO090005000990 PE=4 SV=1
ctg06_AA_00569			[K] KOG1356 Putative transcription factor 5qNCA, contains JmjC domain
ctg06_AA_00596			[R] KOG1632 Uncharacterized PHD zn-finger protein
ctg06_AA_00613			[K] KOG1634 Predicted transcription factor DATF1, contains PHD and TFS2M domains
ctg06_AA_00624			[K] KOG0849 transcription factor PRD and related proteins, contain PAX and HOX domains
ctg06_AA_00651		Predicted protein OS=Laccaria bicolor (strain S238N-H82) GN=LACBIDRAFT_299086 PE=4 SV=1
ctg06_AA_00667		Predicted protein OS=Aspergillus terreus (strain NIH 2624) GN=ATEG_07944 PE=4 SV=1
ctg06_AA_00669			[R] KOG1721 FOG: zn-finger
ctg06_AA_00673		Putative uncharacterized protein OS=Emericella nidulans GN=AN8815.2 PE=4 SV=1
ctg06_AA_00675		Putative uncharacterized protein OS=Emericella nidulans GN=AN8815.2 PE=4 SV=1
ctg06_AA_00680			[K] KOG2461 transcription factor BLIMP-1/PRDI-BF1, contains C2H2-type Zn-finger and SET domains
ctg06_AA_00741			[K] KOG1874 KEKE-like motif-containing transcription regulator (Rlr1)/suppressor of sin4
ctg06_AA_00793			[R] KOG1721 FOG: zn-finger
ctg11-1_AA_00025		Predicted protein OS=Laccaria bicolor (strain S238N-H82) GN=LACBIDRAFT_297113 PE=4 SV=1
ctg11-1_AA_00026		Predicted protein OS=Laccaria bicolor (strain S238N-H82) GN=LACBIDRAFT_297113 PE=4 SV=1
ctg11-1_AA_00027		Predicted protein OS=Laccaria bicolor (strain S238N-H82) GN=LACBIDRAFT_297113 PE=4 SV=1
ctg11-1_AA_00028		Predicted protein OS=Laccaria bicolor (strain S238N-H82) GN=LACBIDRAFT_297113 PE=4 SV=1
ctg11-1_AA_00033		Predicted protein OS=Laccaria bicolor (strain S238N-H82) GN=LACBIDRAFT_325071 PE=4 SV=1
ctg11-1_AA_00060				lbc:LACBIDRAFT_141130 hypothetical protein; K12604 CCR4-NOT transcription complex subunit 1
ctg11-1_AA_00093			[K] KOG3398 transcription factor MBF1	cci:CC1G_05147 ylMBF1; K03627 putative transcription factor
ctg11-1_AA_00105		Predicted protein OS=Laccaria bicolor (strain S238N-H82) GN=LACBIDRAFT_309451 PE=4 SV=1
ctg11-1_AA_00111			[E] KOG1189 Global transcriptional regulator, cell division control protein
ctg11-1_AA_00128			[R] KOG1721 FOG: zn-finger
ctg11-1_AA_00153			[K] KOG0527 HMG-box transcription factor
ctg11-1_AA_00161		Predicted protein OS=Coprinopsis cinerea (strain Okayama-7 / 130 / FGSC 9003) GN=CC1G_05112 PE=4 SV=1
ctg11-1_AA_00178	transcription factor Hsf1 [Coprinopsis cinerea okayama7#130]	Putative uncharacterized protein OS=Coprinopsis cinerea (strain Okayama-7 / 130 / FGSC 9003) GN=CC1G_10208 PE=3 SV=1	[K] KOG0627 Heat shock transcription factor	cci:CC1G_10208 transcription factor Hsf1; K09419 heat shock transcription factor, other eukaryote
ctg11-1_AA_00242			[K] KOG1927 R-kappa-B and related transcription factors
ctg11-1_AA_00246			[K] KOG2068 MOT2 transcription factor	cci:CC1G_05086 Mot2p; K10643 CCR4-NOT transcription complex subunit 4 [EC:6.3.2.19]
ctg11-1_AA_00266		TATA-box-binding protein OS=Coprinopsis cinerea (strain Okayama-7 / 130 / FGSC 9003) GN=CC1G_11509 PE=3 SV=1
ctg11-1_AA_00288			[R] KOG1315 Predicted DHHC-type zn-finger protein
ctg11-1_AA_00300			[R] KOG1710 MYND zn-finger and ankyrin repeat protein
ctg11-1_AA_00334		Predicted protein OS=Laccaria bicolor (strain S238N-H82) GN=LACBIDRAFT_293353 PE=4 SV=1
ctg11-1_AA_00378			[R] KOG0509 Ankyrin repeat and DHHC-type zn-finger domain containing proteins
ctg11-1_AA_00420			[K] KOG0774 transcription factor PBX and related HOX domain proteins
ctg11-1_AA_00421			[K] KOG3804 transcription factor NERF and related proteins, contain ETS domain
ctg11-1_AA_00449			[K] KOG1778 CREB binding protein/P300 and related TAZ zn-finger proteins
ctg11-1_AA_00455			[R] KOG4443 Putative transcription factor HALR/MLL3, involved in embryonic development
ctg11-1_AA_00473			[R] KOG1721 FOG: zn-finger
ctg11-1_AA_00483		C6 transcription factor, putative OS=Aspergillus clavatus GN=ACLA_062490 PE=4 SV=1
ctg11-1_AA_00485		Related to transcriptional activator Mut3p OS=Neurospora crassa GN=B11E5.150 PE=4 SV=1
ctg11-1_AA_00499		Predicted protein OS=Laccaria bicolor (strain S238N-H82) GN=LACBIDRAFT_230018 PE=4 SV=1	[KT] KOG4786 Ubinuclein, nuclear protein interacting with cellular and viral transcription factors
ctg11-1_AA_00541		Putative uncharacterized protein OS=Coprinopsis cinerea (strain Okayama-7 / 130 / FGSC 9003) GN=CC1G_05468 PE=3 SV=1	[K] KOG4343 bZIP transcription factor ATF6
ctg11-1_AA_00551		Predicted protein OS=Laccaria bicolor (strain S238N-H82) GN=LACBIDRAFT_310368 PE=4 SV=1
ctg11-1_AA_00576			[R] KOG1677 CCCH-type zn-finger protein
ctg11-1_AA_00602			[R] KOG4299 PHD zn-finger protein
ctg11-1_AA_00603			[B] KOG1973 Chromatin remodeling protein, contains PHD zn-finger
ctg11-1_AA_00637		Putative uncharacterized protein OS=Aspergillus terreus (strain NIH 2624) GN=ATEG_03671 PE=4 SV=1
ctg11-1_AA_00674		Putative uncharacterized protein OS=Aspergillus terreus (strain NIH 2624) GN=ATEG_03671 PE=4 SV=1
ctg11-1_AA_00704			[K] KOG0048 transcription factor, Myb superfamily
ctg11-1_AA_00706			[R] KOG1721 FOG: zn-finger
ctg11-1_AA_00707			[R] KOG1721 FOG: zn-finger
ctg11-1_AA_00709		Predicted protein OS=Laccaria bicolor (strain S238N-H82) GN=LACBIDRAFT_315220 PE=4 SV=1
ctg11-1_AA_00730			[R] KOG1721 FOG: zn-finger
ctg11-1_AA_00748		Contig An07c0080, complete genome. (Fragment) OS=Aspergillus niger (strain CBS 513.88 / FGSC A1513) GN=An07g03520 PE=3 SV=1
ctg11-1_AA_00781			[R] KOG1721 FOG: zn-finger
ctg11-1_AA_00782		Predicted protein OS=Laccaria bicolor (strain S238N-H82) GN=LACBIDRAFT_307141 PE=4 SV=1
ctg11-1_AA_00783		Predicted protein OS=Laccaria bicolor (strain S238N-H82) GN=LACBIDRAFT_307141 PE=4 SV=1
ctg11-1_AA_00793			[R] KOG1721 FOG: zn-finger
ctg11-1_AA_00800			[R] KOG1721 FOG: zn-finger
ctg11-1_AA_00819			[R] KOG1721 FOG: zn-finger
ctg11-1_AA_00824			[R] KOG1721 FOG: zn-finger
ctg11-1_AA_00825		Predicted protein OS=Laccaria bicolor (strain S238N-H82) GN=LACBIDRAFT_318813 PE=4 SV=1
ctg11-1_AA_00832			[R] KOG1721 FOG: zn-finger
ctg11-1_AA_00841		LIM homeodomain OS=Gallus gallus GN=LH-2A PE=2 SV=1	[K] KOG3862 transcription factor PAX2/5/8, contains PAX domain
ctg11-1_AA_00886			[K] KOG0048 transcription factor, Myb superfamily
ctg11-1_AA_00888		Predicted protein OS=Laccaria bicolor (strain S238N-H82) GN=LACBIDRAFT_297200 PE=4 SV=1
ctg11-1_AA_00900		Predicted protein OS=Laccaria bicolor (strain S238N-H82) GN=LACBIDRAFT_325675 PE=4 SV=1
ctg11-1_AA_00924		C6 transcription factor, putative OS=Aspergillus fumigatus GN=AFUA_3G03315 PE=4 SV=2
ctg11-1_AA_00953		Isoflavone reductase OS=Pisum sativum GN=IFR PE=2 SV=1
ctg11-1_AA_00954		Similar to tr-P87221 Candida Cadmium induced CIP1 protein OS=Yarrowia lipolytica GN=YALI0A04323g PE=4 SV=1
ctg11-1_AA_00963	pleckstrin-like protein [Laccaria bicolor S238N-H82]			lbc:LACBIDRAFT_296990 pleckstrin-like protein
ctg11-1_AA_00964		Predicted protein OS=Laccaria bicolor (strain S238N-H82) GN=LACBIDRAFT_296988 PE=4 SV=1
ctg11-1_AA_00974			[B] KOG1279 Chromatin remodeling factor subunit and related transcription factors
ctg11-1_AA_00995			[R] KOG1721 FOG: zn-finger
ctg11-1_AA_01033			[K] KOG4282 transcription factor GT-2 and related proteins, contains trihelix DNA-binding/SANT domain
ctg11-1_AA_01058			[K] KOG0527 HMG-box transcription factor
ctg11-1_AA_01091			[K] KOG3712 RFX family transcription factor
ctg11-1_AA_01110		Predicted protein OS=Laccaria bicolor (strain S238N-H82) GN=LACBIDRAFT_297707 PE=4 SV=1
ctg11-1_AA_01199		Predicted protein OS=Laccaria bicolor (strain S238N-H82) GN=LACBIDRAFT_297145 PE=4 SV=1	[K] KOG1601 GATA-4/5/6 transcription factors
ctg11-1_AA_01225		Predicted protein OS=Laccaria bicolor (strain S238N-H82) GN=LACBIDRAFT_297113 PE=4 SV=1
ctg11-1_AA_01228		Predicted protein OS=Laccaria bicolor (strain S238N-H82) GN=LACBIDRAFT_297118 PE=4 SV=1
ctg11-1_AA_01230	zinc finger protein 207 [Coprinopsis cinerea okayama7#130]			cci:CC1G_09613 zinc finger protein 207
ctg11-1_AA_01255		Predicted protein OS=Laccaria bicolor (strain S238N-H82) GN=LACBIDRAFT_304051 PE=4 SV=1
ctg11-1_AA_01261			[K] KOG0527 HMG-box transcription factor
ctg11-1_AA_01266			[A] KOG3064 RNA-binding nuclear protein (MAK16) containing a distinct C4 zn-finger
ctg11-1_AA_01317		Predicted protein OS=Laccaria bicolor (strain S238N-H82) GN=LACBIDRAFT_292995 PE=4 SV=1
ctg11-1_AA_01324		Homeodomain transcription factor OS=Laccaria bicolor (strain S238N-H82) GN=LACBIDRAFT_297319 PE=3 SV=1	[K] KOG0486 transcription factor PTX1, contains HOX domain	lbc:LACBIDRAFT_297319 homeodomain transcription factor
ctg11-1_AA_01328				mpr:MPER_04911 hypothetical protein ; K13104 zinc finger protein 830
ctg11-1_AA_01330			[R] KOG1315 Predicted DHHC-type zn-finger protein
ctg11-1_AA_01333			[K] KOG1074 Transcriptional repressor SALM
ctg11-1_AA_01345		Putative uncharacterized protein OS=Coprinopsis cinerea (strain Okayama-7 / 130 / FGSC 9003) GN=CC1G_02275 PE=4 SV=1
ctg11-1_AA_01350		Putative isoflavone oxidoreductase OS=Burkholderia xenovorans (strain LB400) GN=Bxeno_B2185 PE=4 SV=1
ctg11-1_AA_01353			[R] KOG1721 FOG: zn-finger
ctg11-1_AA_01389			[B] KOG1279 Chromatin remodeling factor subunit and related transcription factors
ctg11-1_AA_01395			[KB] KOG4161 Methyl-CpG binding transcription regulators
ctg11-1_AA_01401			[R] KOG1721 FOG: zn-finger
ctg11-1_AA_01424			[S] KOG2990 C2C2-type zn-finger protein
ctg11-1_AA_01431				lbc:LACBIDRAFT_399370 microfibrillar-associated protein MFAP1, Zn finger, CCHC type protein; K13110 microfibrillar-associated protein 1
ctg11-1_AA_01446			[R] KOG3612 PHD zn-finger protein
ctg11-1_AA_01456			[R] KOG1721 FOG: zn-finger
ctg11-1_AA_01476			[R] KOG1721 FOG: zn-finger
ctg11-1_AA_01477			[R] KOG1721 FOG: zn-finger
ctg11-2_AA_00002				cci:CC1G_12476 zinc finger dihydrouridine synthase; K05544 tRNA-dihydrouridine synthase 3 [EC:1.-.-.-]
ctg11-2_AA_00035			[K] KOG1874 KEKE-like motif-containing transcription regulator (Rlr1)/suppressor of sin4
ctg11-2_AA_00049			[K] KOG0048 transcription factor, Myb superfamily
ctg11-2_AA_00072		Predicted protein OS=Laccaria bicolor (strain S238N-H82) GN=LACBIDRAFT_292149 PE=4 SV=1
ctg11-2_AA_00088		Phosphosugar-binding transcriptional regulator, RpiR family OS=Clostridium butyricum 5521 GN=CBY_1605 PE=4 SV=1	[R] KOG4582 Uncharacterized conserved protein, contains ZZ-type zn-finger
ctg11-2_AA_00094		Putative uncharacterized protein OS=Aspergillus terreus (strain NIH 2624) GN=ATEG_03671 PE=4 SV=1
ctg11-2_AA_00106		Predicted protein OS=Laccaria bicolor (strain S238N-H82) GN=LACBIDRAFT_300968 PE=4 SV=1
ctg11-2_AA_00153		Similarity to BCU0021 protein SEQ ID 8 from patent WO2003029421-A2 - Homo sapiens OS=Aspergillus niger (strain CBS 513.88 / FGSC A1513) GN=An04g10360 PE=3 SV=1
ctg11-2_AA_00155			[K] KOG0527 HMG-box transcription factor
ctg11-2_AA_00188			[R] KOG2789 Putative zn-finger protein
ctg11-2_AA_00195			[K] KOG2239 transcription factor containing NAC and TS-N domains
ctg11-2_AA_00220		Predicted protein OS=Laccaria bicolor (strain S238N-H82) GN=LACBIDRAFT_305928 PE=4 SV=1
ctg11-2_AA_00256		Predicted protein OS=Laccaria bicolor (strain S238N-H82) GN=LACBIDRAFT_292246 PE=4 SV=1	[K] KOG3841 TEF-1 and related transcription factor, TEAD family
ctg11-2_AA_00292			[R] KOG1721 FOG: zn-finger
ctg11-2_AA_00311			[KL] KOG1001 Helicase-like transcription factor HLTF/DNA helicase RAD5, DEAD-box superfamily
ctg11-2_AA_00315		Predicted protein OS=Laccaria bicolor (strain S238N-H82) GN=LACBIDRAFT_306007 PE=4 SV=1
ctg11-2_AA_00352	transcription elongation factor SPT6 [Laccaria bicolor S238N-H82]		[A] KOG1856 transcription elongation factor SPT6	lbc:LACBIDRAFT_229844 GTB16201; transcription elongation factor SPT6; K11292 transcription elongation factor SPT6
ctg11-2_AA_00397	transcription factor Hsf1 [Coprinopsis cinerea okayama7#130]	Putative uncharacterized protein OS=Coprinopsis cinerea (strain Okayama-7 / 130 / FGSC 9003) GN=CC1G_10208 PE=3 SV=1	[K] KOG0627 Heat shock transcription factor	cci:CC1G_10208 transcription factor Hsf1; K09419 heat shock transcription factor, other eukaryote
ctg11-2_AA_00451		Predicted protein OS=Laccaria bicolor (strain S238N-H82) GN=LACBIDRAFT_305811 PE=4 SV=1
ctg11-2_AA_00455			[R] KOG1311 DHHC-type zn-finger proteins
ctg11-2_AA_00473			[K] KOG2821 RNA polymerase II transcription elongation factor Elongin/SIII, subunit elongin A
ctg11-2_AA_00540			[K] KOG2483 Upstream transcription factor 2/L-myc-2 protein
ctg11-2_AA_00553	C6 zinc finger protein [Gibberella zeae]
ctg11-2_AA_00573	catabolite repression protein creC [Coprinopsis cinerea okayama7#130]			cci:CC1G_01196 catabolite repression protein creC
ctg11-2_AA_00598		C6 zinc finger protein OS=Gibberella zeae GN=FGC6-6 PE=2 SV=1
ctg11-2_AA_00658		Predicted protein OS=Coprinopsis cinerea (strain Okayama-7 / 130 / FGSC 9003) GN=CC1G_01086 PE=4 SV=1
ctg11-2_AA_00666	white collar 2 type of transcription factor [Serpula lacrymans var. lacrymans S7.9]	White collar photoreceptors-like protein OS=Laccaria bicolor (strain S238N-H82) GN=LACBIDRAFT_306097 PE=4 SV=1
ctg11-2_AA_00699		Predicted protein OS=Laccaria bicolor (strain S238N-H82) GN=LACBIDRAFT_307391 PE=4 SV=1
ctg11-2_AA_00716			[BD] KOG3105 DNA-binding Centromere protein B (CENP-B)
ctg11-2_AA_00754			[R] KOG1721 FOG: zn-finger
ctg11-2_AA_00804			[A] KOG1994 Predicted RNA binding protein, contains G-patch and zn-finger domains
ctg11-2_AA_00805			[A] KOG1994 Predicted RNA binding protein, contains G-patch and zn-finger domains
ctg11-2_AA_00813			[E] KOG1189 Global transcriptional regulator, cell division control protein
ctg11-2_AA_00817			[DK] KOG4333 Nuclear DEAF-1 related transcriptional regulator (suppressin) and related SAND domain proteins
ctg11-2_AA_00835			[K] KOG2039 Transcriptional coactivator p100
ctg11-2_AA_00892			[K] KOG1356 Putative transcription factor 5qNCA, contains JmjC domain
ctg11-2_AA_00918			[R] KOG1721 FOG: zn-finger
ctg11-2_AA_00921			[K] KOG1356 Putative transcription factor 5qNCA, contains JmjC domain
ctg11-2_AA_00928		Transcriptional regulator, LysR family OS=Burkholderia phytofirmans (strain DSM 17436 / PsJN) GN=Bphyt_2132 PE=3 SV=1
ctg11-2_AA_00943		Specific RNA polymerase II transcription factor, putative (Putative uncharacterized protein) OS=Cryptococcus neoformans GN=CNBH1410 PE=4 SV=1
ctg11-2_AA_00983			[R] KOG1777 Putative zn-finger protein
ctg11-2_AA_01026			[R] KOG1721 FOG: zn-finger
ctg11-2_AA_01117			[K] KOG2240 RNA polymerase II general transcription factor BTF3 and related proteins
ctg11-2_AA_01122			[K] KOG4501 transcription coactivator complex, P100 component
ctg11-2_AA_01163			[DK] KOG4152 Host cell transcription factor HCFC1
ctg11-2_AA_01178			[DK] KOG0973 Histone transcription regulator HIRA, WD repeat superfamily
ctg11-2_AA_01214			[K] KOG2746 HMG-box transcription factor Capicua and related proteins
ctg11-2_AA_01242			[R] KOG1632 Uncharacterized PHD zn-finger protein
ctg11-2_AA_01262			[DK] KOG0973 Histone transcription regulator HIRA, WD repeat superfamily
ctg11-2_AA_01298			[A] KOG2837 Protein containing a U1-type zn-finger and implicated in RNA splicing or processing
ctg11-2_AA_01314		Transcriptional regulator (Fragment) OS=Pseudomonas sp. MT1 GN=catR PE=4 SV=1	[K] KOG0527 HMG-box transcription factor
ctg11-2_AA_01318			[BD] KOG3105 DNA-binding Centromere protein B (CENP-B)
ctg11-2_AA_01333			[K] KOG2434 RNA polymerase I transcription factor
ctg11-2_AA_01354			[K] KOG4522 RNA polymerase II transcription mediator
ctg11-2_AA_01383			[R] KOG1721 FOG: zn-finger
ctg11-2_AA_01458			[R] KOG1721 FOG: zn-finger
ctg11-2_AA_01460			[R] KOG1721 FOG: zn-finger
ctg11-2_AA_01508			[K] KOG3213 transcription factor IIB
ctg11-2_AA_01511			[K] KOG0627 Heat shock transcription factor
ctg11-2_AA_01550		Predicted protein OS=Laccaria bicolor (strain S238N-H82) GN=LACBIDRAFT_313099 PE=4 SV=1
ctg11-2_AA_01552			[K] KOG1601 GATA-4/5/6 transcription factors
ctg11-2_AA_01591			[K] KOG0527 HMG-box transcription factor
ctg11-2_AA_01594				cci:CC1G_08590 Transcriptional repressor
ctg11-2_AA_01607			[R] KOG1721 FOG: zn-finger
ctg11-2_AA_01615			[K] KOG1318 Helix loop helix transcription factor EB
ctg11-2_AA_01618			[R] KOG1721 FOG: zn-finger
ctg11-2_AA_01619			[R] KOG0825 PHD zn-finger protein
ctg11-2_AA_01633			[K] KOG0483 transcription factor HEX, contains HOX and HALZ domains
ctg11-2_AA_01659				scm:SCHCODRAFT_78657 WC1; blue light receptor
ctg11-2_AA_01660		Putative white-collar-1a protein OS=Mucor circinelloides GN=wc-1a PE=4 SV=2
ctg13_AA_00012			[K] KOG0527 HMG-box transcription factor
ctg13_AA_00014			[R] KOG1721 FOG: zn-finger
ctg13_AA_00020			[K] KOG0527 HMG-box transcription factor
ctg13_AA_00033			[K] KOG0527 HMG-box transcription factor	pic:PICST_67218 RFG1; ROX1-like HMG-box transcription factor; K09274 HMG box factor, other
ctg13_AA_00047			[K] KOG0527 HMG-box transcription factor
ctg13_AA_00051			[K] KOG0527 HMG-box transcription factor
ctg13_AA_00063			[K] KOG1356 Putative transcription factor 5qNCA, contains JmjC domain
ctg13_AA_00082			[K] KOG1356 Putative transcription factor 5qNCA, contains JmjC domain
ctg13_AA_00100			[K] KOG2821 RNA polymerase II transcription elongation factor Elongin/SIII, subunit elongin A
ctg13_AA_00146		Predicted protein OS=Coprinopsis cinerea (strain Okayama-7 / 130 / FGSC 9003) GN=CC1G_04606 PE=4 SV=1	[K] KOG3841 TEF-1 and related transcription factor, TEAD family
ctg13_AA_00185		Predicted protein OS=Laccaria bicolor (strain S238N-H82) GN=LACBIDRAFT_302892 PE=4 SV=1
ctg13_AA_00217	putative zinc finger/binuclear cluster transcriptional regulator [Armillaria mellea]	Putative zinc finger/binuclear cluster transcriptional regulator OS=Armillaria mellea PE=4 SV=1	[R] KOG1721 FOG: zn-finger
ctg13_AA_00270		Predicted protein OS=Laccaria bicolor (strain S238N-H82) GN=LACBIDRAFT_303095 PE=4 SV=1
ctg13_AA_00302			[K] KOG4336 TBP-associated transcription factor Prodos
ctg13_AA_00307		Transcriptional activator involved in oxidative stress response OS=Pichia stipitis GN=CAP1 PE=3 SV=1
ctg13_AA_00319			[K] KOG3046 transcription factor, subunit of SRB subcomplex of RNA polymerase II
ctg13_AA_00320		Putative uncharacterized protein OS=Emericella nidulans GN=AN8815.2 PE=4 SV=1
ctg13_AA_00332			[R] KOG1721 FOG: zn-finger
ctg13_AA_00336			[K] KOG0843 transcription factor EMX1 and related HOX domain proteins
ctg13_AA_00342		Predicted protein OS=Laccaria bicolor (strain S238N-H82) GN=LACBIDRAFT_305525 PE=4 SV=1	[K] KOG2294 transcription factor of the Forkhead/HNF3 family
ctg13_AA_00346			[R] KOG1721 FOG: zn-finger
ctg13_AA_00351			[K] KOG3793 transcription factor NFAT, subunit NF45
ctg13_AA_00421		Siderophore biosynthesis regulatory protein OS=Laccaria bicolor (strain S238N-H82) GN=LACBIDRAFT_293949 PE=4 SV=1
ctg13_AA_00425		Putative uncharacterized protein OS=Coprinopsis cinerea (strain Okayama-7 / 130 / FGSC 9003) GN=CC1G_12056 PE=4 SV=1
ctg13_AA_00443				lbc:LACBIDRAFT_307385 HAG16202; histone acetyltransferase, GCN5 superfamily; K07739 elongator complex protein 3 [EC:2.3.1.48]
ctg13_AA_00473		Putative uncharacterized protein OS=Aspergillus terreus (strain NIH 2624) GN=ATEG_03671 PE=4 SV=1
ctg13_AA_00494			[R] KOG1313 DHHC-type zn-finger proteins
ctg13_AA_00531		Predicted protein OS=Laccaria bicolor (strain S238N-H82) GN=LACBIDRAFT_302769 PE=4 SV=1
ctg13_AA_00561			[K] KOG1861 Leucine permease transcriptional regulator
ctg13_AA_00567			[KU] KOG2773 Apoptosis antagonizing transcription factor/protein transport protein
ctg13_AA_00584				lbc:LACBIDRAFT_305468 hypothetical protein; K09062 bZIP factor, other
ctg13_AA_00592		Predicted protein OS=Laccaria bicolor (strain S238N-H82) GN=LACBIDRAFT_302761 PE=4 SV=1
ctg13_AA_00603			[R] KOG0804 Cytoplasmic zn-finger protein BRAP2 (BRCA1 associated protein)
ctg13_AA_00647			[O] KOG0856 Predicted pilin-like transcription factor
ctg13_AA_00687	Zn finger family DNA binding protein [Laccaria bicolor S238N-H82]			lbc:LACBIDRAFT_292045 Zn finger family DNA binding protein
ctg13_AA_00696			[K] KOG0527 HMG-box transcription factor
ctg13_AA_00714		Putative uncharacterized protein OS=Emericella nidulans GN=AN8815.2 PE=4 SV=1
ctg13_AA_00732		Putative uncharacterized protein OS=Neosartorya fischeri (strain ATCC 1020 / DSM 3700 / NRRL 181) GN=NFIA_005490 PE=4 SV=1
ctg13_AA_00768			[KIT] KOG1620 Inositol polyphosphate multikinase, component of the ARGR transcription regulatory complex
ctg13_AA_00817			[K] KOG1634 Predicted transcription factor DATF1, contains PHD and TFS2M domains
ctg13_AA_00822		Predicted protein (Fragment) OS=Laccaria bicolor (strain S238N-H82) GN=LACBIDRAFT_166037 PE=4 SV=1
ctg13_AA_00845			[K] KOG3227 Calcium-responsive transcription coactivator
ctg13_AA_00867			[L] KOG0298 DEAD box-containing helicase-like transcription factor/DNA repair protein
ctg13_AA_00908			[R] KOG1721 FOG: zn-finger
ctg13_AA_00917		Predicted protein OS=Laccaria bicolor (strain S238N-H82) GN=LACBIDRAFT_192122 PE=4 SV=1
ctg13_AA_00938		Putative uncharacterized protein OS=Coprinopsis cinerea (strain Okayama-7 / 130 / FGSC 9003) GN=CC1G_00774 PE=4 SV=1
ctg13_AA_00949			[R] KOG1721 FOG: zn-finger
ctg13_AA_01022	transcriptional factor B3 [Coprinopsis cinerea okayama7#130]			cci:CC1G_10243 transcriptional factor B3
ctg13_AA_01023	transcriptional factor B3 [Coprinopsis cinerea okayama7#130]			cci:CC1G_10243 transcriptional factor B3
ctg13_AA_01040		Predicted protein OS=Coprinopsis cinerea (strain Okayama-7 / 130 / FGSC 9003) GN=CC1G_08430 PE=4 SV=1	[K] KOG1601 GATA-4/5/6 transcription factors
ctg26_AA_00001		Function: human actVA-ORF4-like protein is useful in the treatment of infectious OS=Aspergillus niger (strain CBS 513.88 / FGSC A1513) GN=An12g03200 PE=4 SV=1
ctg26_AA_00005			[K] KOG0527 HMG-box transcription factor
ctg26_AA_00018			[K] KOG1356 Putative transcription factor 5qNCA, contains JmjC domain
ctg26_AA_00025		Predicted CDS Pa_5_2420 OS=Podospora anserina PE=4 SV=1
ctg26_AA_00044			[R] KOG1146 Homeobox protein
ctg26_AA_00060			[R] KOG1721 FOG: zn-finger
ctg26_AA_00079			[R] KOG1721 FOG: zn-finger
ctg26_AA_00109			[K] KOG1083 Putative transcription factor ASH1/LIN-59
ctg26_AA_00121		Predicted protein OS=Laccaria bicolor (strain S238N-H82) GN=LACBIDRAFT_293353 PE=4 SV=1
ctg26_AA_00151			[R] KOG1721 FOG: zn-finger
ctg26_AA_00159			[R] KOG1721 FOG: zn-finger
ctg26_AA_00188		Putative uncharacterized protein OS=Coprinopsis cinerea (strain Okayama-7 / 130 / FGSC 9003) GN=CC1G_05406 PE=3 SV=1
ctg26_AA_00200			[E] KOG1189 Global transcriptional regulator, cell division control protein
ctg26_AA_00219			[K] KOG1601 GATA-4/5/6 transcription factors
ctg26_AA_00228		Predicted protein OS=Laccaria bicolor (strain S238N-H82) GN=LACBIDRAFT_313642 PE=4 SV=1
ctg26_AA_00270			[R] KOG0490 transcription factor, contains HOX domain
ctg26_AA_00293		Putative uncharacterized protein OS=Coprinopsis cinerea (strain Okayama-7 / 130 / FGSC 9003) GN=CC1G_11335 PE=4 SV=1
ctg26_AA_00305			[R] KOG1311 DHHC-type zn-finger proteins
ctg26_AA_00323				nvi:100114851 NV18536; similar to Peptidase, cysteine peptidase active site; zinc finger, CCHC-type; Peptidase aspartic, catalytic; Polynucleotidyl transferase, Ribonuclease H fold
ctg26_AA_00334		Putative uncharacterized protein OS=Aspergillus terreus (strain NIH 2624) GN=ATEG_03671 PE=4 SV=1
ctg26_AA_00336			[K] KOG0014 MADS box transcription factor
ctg26_AA_00338		Signal transducer and activator of transcription 2 OS=Mesocricetus auratus GN=STAT2 PE=2 SV=1
ctg26_AA_00357			[B] KOG1973 Chromatin remodeling protein, contains PHD zn-finger
ctg26_AA_00391				cci:CC1G_09807 hypothetical protein; K10845 TFIIH basal transcription factor complex TTD-A subunit
ctg26_AA_00399				cci:CC1G_11556 hypothetical protein; K12606 CCR4-NOT transcription complex subunit 9
ctg26_AA_00406			[K] KOG1999 RNA polymerase II transcription elongation factor DSIF/SUPT5H/SPT5
ctg26_AA_00409			[R] KOG2752 Uncharacterized conserved protein, contains N-recognin-type zn-finger
ctg26_AA_00440			[R] KOG1311 DHHC-type zn-finger proteins
ctg26_AA_00451			[R] KOG0490 transcription factor, contains HOX domain
ctg26_AA_00459		Chromosome 2 SCAF14781, whole genome shotgun sequence. (Fragment) OS=Tetraodon nigroviridis GN=GSTENG00025949001 PE=3 SV=1
ctg26_AA_00466			[K] KOG1999 RNA polymerase II transcription elongation factor DSIF/SUPT5H/SPT5
ctg26_AA_00494	zinc finger protein 628 [Culex quinquefasciatus]		[R] KOG1721 FOG: zn-finger	cqu:CpipJ_CPIJ013815 zinc finger protein 628
ctg26_AA_00498		Predicted protein OS=Laccaria bicolor (strain S238N-H82) GN=LACBIDRAFT_318097 PE=4 SV=1
ctg26_AA_00538			[K] KOG4385 Predicted forkhead transcription factor
ctg29_AA_00027			[K] KOG3815 transcription factor Doublesex
ctg29_AA_00044			[BD] KOG3105 DNA-binding Centromere protein B (CENP-B)
ctg29_AA_00063		Response regulator receiver:Sigma-54 factor, interaction region:Helix-turn-helix, Fis-type OS=Chlorobium ferrooxidans DSM 13031 GN=CferDRAFT_0009 PE=4 SV=1
ctg29_AA_00068		NmrA-like family protein OS=Aspergillus fumigatus GN=AFUA_6G00230 PE=4 SV=1
ctg29_AA_00084		Transcription-repair coupling factor OS=Borrelia hermsii (strain DAH) GN=BH0623 PE=4 SV=1
ctg29_AA_00172		Predicted protein OS=Laccaria bicolor (strain S238N-H82) GN=LACBIDRAFT_309262 PE=4 SV=1	[K] KOG2136 transcriptional regulators binding to the GC-rich sequences
ctg29_AA_00175		Predicted protein OS=Pichia stipitis GN=PICST_60459 PE=4 SV=2
ctg29_AA_00191			[R] KOG1844 PHD zn-finger proteins
ctg29_AA_00201		GTP binding protein OS=Laccaria bicolor (strain S238N-H82) GN=LACBIDRAFT_309166 PE=3 SV=1
ctg29_AA_00248			[K] KOG1878 Nuclear receptor coregulator SMRT/SMRTER, contains Myb-like domains
ctg29_AA_00273		Putative uncharacterized protein OS=Coprinopsis cinerea (strain Okayama-7 / 130 / FGSC 9003) GN=CC1G_07160 PE=3 SV=1	[K] KOG0015 Regulator of arginine metabolism and related MADS box-containing transcription factors
ctg29_AA_00280			[R] KOG0489 transcription factor zerknullt and related HOX domain proteins
ctg29_AA_00306			[R] KOG1721 FOG: zn-finger
ctg29_AA_00307		Predicted protein OS=Laccaria bicolor (strain S238N-H82) GN=LACBIDRAFT_292536 PE=3 SV=1	[K] KOG0773 transcription factor MEIS1 and related HOX domain proteins
ctg29_AA_00318		Putative uncharacterized protein OS=Aspergillus terreus (strain NIH 2624) GN=ATEG_06908 PE=4 SV=1
ctg29_AA_00322		Putative uncharacterized protein OS=Coprinopsis cinerea (strain Okayama-7 / 130 / FGSC 9003) GN=CC1G_02934 PE=4 SV=1
ctg29_AA_00365		Predicted protein OS=Laccaria bicolor (strain S238N-H82) GN=LACBIDRAFT_292536 PE=3 SV=1	[K] KOG0773 transcription factor MEIS1 and related HOX domain proteins
ctg29_AA_00382			[BD] KOG3105 DNA-binding Centromere protein B (CENP-B)
ctg29_AA_00384		Predicted protein OS=Laccaria bicolor (strain S238N-H82) GN=LACBIDRAFT_309226 PE=4 SV=1
ctg29_AA_00442			[R] KOG0509 Ankyrin repeat and DHHC-type zn-finger domain containing proteins
ctg29_AA_00443			[R] KOG0509 Ankyrin repeat and DHHC-type zn-finger domain containing proteins
ctg29_AA_00463			[K] KOG1657 CCAAT-binding factor, subunit C (HAP5)
ctg29_AA_00488			[T] KOG1882 transcriptional regulator SNIP1, contains FHA domain
ctg29_AA_00491		Predicted protein OS=Laccaria bicolor (strain S238N-H82) GN=LACBIDRAFT_309008 PE=4 SV=1
ctg29_AA_00509			[R] KOG1721 FOG: zn-finger
ctg29_AA_00526			[K] KOG2746 HMG-box transcription factor Capicua and related proteins
ctg29_AA_00533			[R] KOG1721 FOG: zn-finger
ctg29_AA_00573				cci:CC1G_05036 hypothetical protein; K12581 CCR4-NOT transcription complex subunit 7/8
ctg29_AA_00574		Predicted protein OS=Laccaria bicolor (strain S238N-H82) GN=LACBIDRAFT_308722 PE=4 SV=1
ctg29_AA_00610		Putative uncharacterized protein OS=Emericella nidulans GN=AN8815.2 PE=4 SV=1
ctg29_AA_00652		Predicted protein OS=Laccaria bicolor (strain S238N-H82) GN=LACBIDRAFT_313796 PE=4 SV=1
ctg29_AA_00697			[R] KOG1763 Uncharacterized conserved protein, contains CCCH-type zn-finger
ctg29_AA_00709			[R] KOG1721 FOG: zn-finger
ctg29_AA_00714			[K] KOG0487 transcription factor Abd-B, contains HOX domain
ctg29_AA_00715		Isoflavone reductase family protein OS=Aspergillus fumigatus GN=AFUA_5G09450 PE=4 SV=1
ctg29_AA_00776		Transcriptional regulator, TetR family OS=Enterococcus faecalis GN=EF_1326 PE=4 SV=1
ctg29_AA_00800		Putative uncharacterized protein OS=Coprinopsis cinerea (strain Okayama-7 / 130 / FGSC 9003) GN=CC1G_02275 PE=4 SV=1
ctg29_AA_00825			[R] KOG2061 Uncharacterized MYND zn-finger protein
ctg29_AA_00832		Predicted protein OS=Coprinopsis cinerea (strain Okayama-7 / 130 / FGSC 9003) GN=CC1G_05683 PE=4 SV=1
ctg29_AA_00858			[R] KOG4443 Putative transcription factor HALR/MLL3, involved in embryonic development
ctg29_AA_00859			[R] KOG1512 PHD zn-finger protein
ctg29_AA_00866		Zfhx3 protein (Fragment) OS=Mus musculus GN=Zfhx3 PE=2 SV=1	[R] KOG1146 Homeobox protein
ctg29_AA_00877		CIP1 protein OS=Candida sp. HN95 GN=CIP1 PE=4 SV=1
ctg29_AA_00878			[K] KOG0527 HMG-box transcription factor
ctg29_AA_00879			[K] KOG0527 HMG-box transcription factor
ctg29_AA_00894		Putative transcriptional regulator OS=Bacteroides thetaiotaomicron GN=BT_1797 PE=4 SV=1
ctg29_AA_00905		Putative uncharacterized protein OS=Botryotinia fuckeliana (strain B05.10) GN=BC1G_02137 PE=4 SV=1
ctg29_AA_00928		Putative uncharacterized protein OS=Aspergillus terreus (strain NIH 2624) GN=ATEG_03671 PE=4 SV=1
ctg33_AA_00001		Predicted protein OS=Coprinopsis cinerea (strain Okayama-7 / 130 / FGSC 9003) GN=CC1G_09318 PE=4 SV=1
ctg33_AA_00023			[R] KOG1146 Homeobox protein
ctg33_AA_00045			[R] KOG1721 FOG: zn-finger
ctg33_AA_00048			[R] KOG1721 FOG: zn-finger
ctg33_AA_00059			[R] KOG1721 FOG: zn-finger
ctg33_AA_00077			[K] KOG0963 transcription factor/CCAAT displacement protein CDP1	scm:SCHCODRAFT_77454 hypothetical protein; K09313 Homeobox protein cut-like
ctg33_AA_00098		Predicted protein OS=Laccaria bicolor (strain S238N-H82) GN=LACBIDRAFT_313614 PE=4 SV=1
ctg33_AA_00109		Predicted protein OS=Coprinopsis cinerea (strain Okayama-7 / 130 / FGSC 9003) GN=CC1G_09318 PE=4 SV=1
ctg33_AA_00129				scm:SCHCODRAFT_58593 hypothetical protein; K12603 CCR4-NOT transcription complex subunit 6 [EC:3.1.-.-]
ctg33_AA_00132				cci:CC1G_03313 transcription coactivator; K11314 transcriptional adapter 2-alpha
ctg33_AA_00142		Predicted protein OS=Laccaria bicolor (strain S238N-H82) GN=LACBIDRAFT_296690 PE=4 SV=1
ctg33_AA_00154			[R] KOG1721 FOG: zn-finger
ctg33_AA_00176			[R] KOG2703 C4-type zn-finger protein
ctg33_AA_00184		Putative uncharacterized protein OS=Pyrenophora tritici-repentis (strain Pt-1C-BFP) GN=PTRG_04736 PE=4 SV=1
ctg33_AA_00193		Predicted protein OS=Laccaria bicolor (strain S238N-H82) GN=LACBIDRAFT_293210 PE=3 SV=1	[K] KOG4005 transcription factor XBP-1
ctg33_AA_00235			[S] KOG4367 Predicted zn-finger protein
ctg33_AA_00243		Predicted protein OS=Laccaria bicolor (strain S238N-H82) GN=LACBIDRAFT_313869 PE=3 SV=1
ctg33_AA_00256		Predicted protein OS=Coprinopsis cinerea (strain Okayama-7 / 130 / FGSC 9003) GN=CC1G_03246 PE=4 SV=1
ctg33_AA_00290			[K] KOG3473 RNA polymerase II transcription elongation factor Elongin/SIII, subunit elongin C	mpr:MPER_08053 hypothetical protein ; K03872 transcription elongation factor B, polypeptide 1
ctg33_AA_00315	transcriptional factor B3 [Coprinopsis cinerea okayama7#130]			cci:CC1G_10243 transcriptional factor B3
ctg33_AA_00316	transcriptional factor B3 [Coprinopsis cinerea okayama7#130]			cci:CC1G_10243 transcriptional factor B3
ctg33_AA_00353		Predicted protein OS=Laccaria bicolor (strain S238N-H82) GN=LACBIDRAFT_313642 PE=4 SV=1
ctg33_AA_00364		FoxL1-like OS=Amphimedon queenslandica PE=2 SV=1	[K] KOG2294 transcription factor of the Forkhead/HNF3 family
ctg33_AA_00393			[K] KOG1657 CCAAT-binding factor, subunit C (HAP5)
ctg33_AA_00420		Predicted protein OS=Laccaria bicolor (strain S238N-H82) GN=LACBIDRAFT_297113 PE=4 SV=1
ctg33_AA_00455		C6 zinc finger domain containing protein OS=Pyrenophora tritici-repentis (strain Pt-1C-BFP) GN=PTRG_02741 PE=4 SV=1
ctg33_AA_00459			[R] KOG2785 C2H2-type zn-finger protein
ctg33_AA_00474		Predicted protein OS=Laccaria bicolor (strain S238N-H82) GN=LACBIDRAFT_293033 PE=4 SV=1
ctg33_AA_00475		Predicted protein OS=Laccaria bicolor (strain S238N-H82) GN=LACBIDRAFT_293033 PE=4 SV=1
ctg33_AA_00515			[KL] KOG1001 Helicase-like transcription factor HLTF/DNA helicase RAD5, DEAD-box superfamily
ctg33_AA_00540			[K] KOG3836 HLH transcription factor EBF/Olf-1 and related DNA binding proteins
ctg33_AA_00549	transcription factor [Coprinopsis cinerea okayama7#130]	Putative uncharacterized protein OS=Coprinopsis cinerea (strain Okayama-7 / 130 / FGSC 9003) GN=CC1G_03210 PE=4 SV=1		cci:CC1G_03210 transcription factor
ctg33_AA_00561		Predicted protein OS=Laccaria bicolor (strain S238N-H82) GN=LACBIDRAFT_313811 PE=4 SV=1
ctg33_AA_00567			[R] KOG1721 FOG: zn-finger
ctg33_AA_00571			[K] KOG1778 CREB binding protein/P300 and related TAZ zn-finger proteins
ctg33_AA_00573		Predicted protein OS=Laccaria bicolor (strain S238N-H82) GN=LACBIDRAFT_324166 PE=3 SV=1	[R] KOG0490 transcription factor, contains HOX domain
ctg33_AA_00587		Predicted protein OS=Laccaria bicolor (strain S238N-H82) GN=LACBIDRAFT_296690 PE=4 SV=1
ctg33_AA_00594			[R] KOG1721 FOG: zn-finger
ctg33_AA_00603		Predicted protein OS=Laccaria bicolor (strain S238N-H82) GN=LACBIDRAFT_313765 PE=4 SV=1
ctg33_AA_00608			[K] KOG0963 transcription factor/CCAAT displacement protein CDP1	scm:SCHCODRAFT_77454 hypothetical protein; K09313 Homeobox protein cut-like
ctg33_AA_00609				scm:SCHCODRAFT_77454 hypothetical protein; K09313 Homeobox protein cut-like
ctg33_AA_00628		Predicted protein OS=Laccaria bicolor (strain S238N-H82) GN=LACBIDRAFT_293988 PE=3 SV=1	[R] KOG0490 transcription factor, contains HOX domain
ctg33_AA_00635				cci:CC1G_14170 transcription factor; K14327 regulator of nonsense transcripts 2
ctg33_AA_00650			[K] KOG2039 Transcriptional coactivator p100
ctg33_AA_00673			[KL] KOG1001 Helicase-like transcription factor HLTF/DNA helicase RAD5, DEAD-box superfamily
ctg33_AA_00711		Predicted protein (Fragment) OS=Laccaria bicolor (strain S238N-H82) GN=LACBIDRAFT_249203 PE=4 SV=1
ctg33_AA_00723			[R] KOG1844 PHD zn-finger proteins
ctg33_AA_00743		Predicted protein OS=Laccaria bicolor (strain S238N-H82) GN=LACBIDRAFT_316437 PE=4 SV=1
ctg33_AA_00756			[KIT] KOG1620 Inositol polyphosphate multikinase, component of the ARGR transcription regulatory complex
ctg33_AA_00787			[K] KOG2712 Transcriptional coactivator
ctg33_AA_00795		Predicted protein OS=Laccaria bicolor (strain S238N-H82) GN=LACBIDRAFT_307141 PE=4 SV=1
ctg33_AA_00800			[R] KOG1721 FOG: zn-finger
ctg33_AA_00813		Putative uncharacterized protein OS=Chaetomium globosum GN=CHGG_00255 PE=4 SV=1
ctg33_AA_00823			[K] KOG1548 transcription elongation factor TAT-SF1
ctg33_AA_00835		Transcription factor ScGATA-6 OS=Schizophyllum commune GN=ScGT-6 PE=4 SV=1	[K] KOG1601 GATA-4/5/6 transcription factors
ctg33_AA_00873		Predicted protein OS=Laccaria bicolor (strain S238N-H82) GN=LACBIDRAFT_296434 PE=4 SV=1	[R] KOG1721 FOG: zn-finger
ctg33_AA_00875		Predicted protein OS=Laccaria bicolor (strain S238N-H82) GN=LACBIDRAFT_296436 PE=4 SV=1
ctg33_AA_00908		Alanine racemase OS=Opitutaceae bacterium TAV2 GN=ObacDRAFT_1183 PE=4 SV=1
ctg33_AA_00925			[K] KOG1904 transcription coactivator
ctg33_AA_00939			[R] KOG1721 FOG: zn-finger
ctg33_AA_00970		Predicted protein OS=Coprinopsis cinerea (strain Okayama-7 / 130 / FGSC 9003) GN=CC1G_09355 PE=3 SV=1
ctg33_AA_00986		Predicted protein OS=Laccaria bicolor (strain S238N-H82) GN=LACBIDRAFT_292029 PE=4 SV=1
ctg33_AA_00994			[K] KOG1878 Nuclear receptor coregulator SMRT/SMRTER, contains Myb-like domains
ctg33_AA_01019	transcription factor iiia [Coprinopsis cinerea okayama7#130]		[R] KOG1721 FOG: zn-finger	cci:CC1G_02014 transcription factor iiia
ctg33_AA_01030		Predicted protein OS=Laccaria bicolor (strain S238N-H82) GN=LACBIDRAFT_309484 PE=4 SV=1
ctg33_AA_01031		Predicted protein OS=Laccaria bicolor (strain S238N-H82) GN=LACBIDRAFT_309484 PE=4 SV=1
ctg33_AA_01092		Predicted protein OS=Laccaria bicolor (strain S238N-H82) GN=LACBIDRAFT_314000 PE=4 SV=1
ctg33_AA_01094	pol II transcription elongation factor [Coprinopsis cinerea okayama7#130]			cci:CC1G_04572 pol II transcription elongation factor; K11373 elongator complex protein 1
ctg33_AA_01131			[R] KOG1721 FOG: zn-finger
ctg33_AA_01132			[L] KOG0298 DEAD box-containing helicase-like transcription factor/DNA repair protein
ctg33_AA_01146			[R] KOG1721 FOG: zn-finger
ctg33_AA_01154			[K] KOG2312 Predicted transcriptional regulator, contains ARID domain
ctg33_AA_01159		Two component, sigma54 specific, transcriptional regulator, Fis family OS=Jannaschia sp. (strain CCS1) GN=Jann_1730 PE=4 SV=1
ctg33_AA_01189			[K] KOG0850 transcription factor DLX and related proteins with LIM Zn-binding and HOX domains
ctg33_AA_01191		Transcriptional regulator, AraC-family OS=Ralstonia eutropha (strain ATCC 17699 / H16 / DSM 428 / Stanier 337) GN=H16_A1911 PE=4 SV=1
ctg33_AA_01198			[R] KOG0490 transcription factor, contains HOX domain
ctg33_AA_01214			[K] KOG1778 CREB binding protein/P300 and related TAZ zn-finger proteins
ctg33_AA_01227			[K] KOG0527 HMG-box transcription factor
ctg33_AA_01234			[K] KOG0528 HMG-box transcription factor SOX5
