# Supplementary material for: Whole Genome and Global Gene Expression Analyses of the Model Mushroom Flammulina velutipes Reveal a High Capacity for Lignocellulose Degradation
Source: PLoS One. 2014 Apr 8;9(4):e93560. doi: 10.1371/journal.pone.0093560 (PMC3979922; doi:10.1371/journal.pone.0093560)
Supplement: Table S8 — Expression levels of annotated genes in the F. velutipes mitochondrial genome at 3 different developmental stages and in different tissues. (XLS) [file pone.0093560.s010.xls]

## Sheet: Table S8
Table S8. Expression levels of annotated genes in the F. velutipes mitochondrial genome at 3 different developmental stages and in different tissues.
Gene	Length (nt)	Reads per kilobase of exon model per million mapped reads (RPKM)
		Fruit bodies		Primordia	Mycelia
		Stipe	Pileus
F.velutipes-COX1	1581	0.068115	0.402989	0.407257	0.103636
F.velutipes-COX2	762	0.0565301	0.221327	0.23765	0.286699
F.velutipes-COX3	867	0.0496839	0.129682	0.162454	0.125989
F.velutipes-ND1	1041	0.0413794	0.0360019	0	0
F.velutipes-ND2	1776	0.0121272	0.0211025	0	0.0307523
F.velutipes-ND3	387	0.166961	0.145264	0	0.282254
F.velutipes-ND4	1554	0	0.0482343	0.0258958	0.070291
F.velutipes-ND4L	267	0.0806666	0.350918	0.226079	0
F.velutipes-ND5	1995	0.0755718	0.0375719	0.201715	0.0821295
F.velutipes-ND6	657	0	0.0570442	0.0612512	0.0831296
F.velutipes-ATP6	765	0	0.0979817	0.26302	0.428362
F.velutipes-ATP8	159	0	0.235711	0.253095	0.343498
F.velutipes-ATP9	222	2.91054	5.31783	7.06955	0.492037
F.velutipes-cob	1161	0.111307	0.774739	0.710562	0.0940846
F.velutipes-RPS3	1473	0	0	0	0
F.velutipes-SSU	2064	3.50618	8.65227	8.03281	8.81161
F.velutipes-LSU	5070	2.61259	6.52724	4.90921	4.686
