# Supplementary material for: Whole Genome and Global Gene Expression Analyses of the Model Mushroom Flammulina velutipes Reveal a High Capacity for Lignocellulose Degradation
Source: PLoS One. 2014 Apr 8;9(4):e93560. doi: 10.1371/journal.pone.0093560 (PMC3979922; doi:10.1371/journal.pone.0093560)
Supplement: Table S9 — Genes expressed only during the fruit body stage of F. velutipes . (XLS) [file pone.0093560.s011.xls]

## Sheet: Table S9
Table S9. Genes expressed only during the fruit body stage of F. velutipes.
ORF ID	Specificity (ortholog)	Descriptions					Reads per kilobase of exon model per million mapped reads (RPKM)					Expression value (log2 based mormalization value)
		NCBI-NR	GO	Funcat	KOG	KEGG	Fruit bodies		Primordia	Mycelia		Fruit bodies		Primordia	Mycelia
							Stipe	Pileus				Stipe	Pileus
ctg01_AA_00009	F.velutipes	No hit	-	-	-	No hit	0.0369117	0.385378	0	0		0.0624045	0.343412	0	0
ctg01_AA_00012	F.velutipes	metalloendopeptidase (AMMEP) [Armillaria mellea]	GO:0004222 GO:0005576 GO:0006508 GO:0008233 GO:0008237 GO:0008270 GO:0016787 GO:0046872	70.27 16.17	[T] KOG4389 Acetylcholinesterase/Butyrylcholinesterase	lbc:LACBIDRAFT_297717 deuterolysin M35 metalloprotease	0	0.0258113	0	0		0	0.00918737	0	0
ctg01_AA_00024	F.velutipes	hypothetical protein SCHCODRAFT_105037 [Schizophyllum commune H4-8]	GO:0003723 GO:0003964 GO:0006278	16.03.03	[L] KOG3752 Ribonuclease H	scm:SCHCODRAFT_105037 hypothetical protein	0	0.0101155	0	0		0	0.00362453	0	0
ctg01_AA_00038	F.velutipes	No hit	GO:0003824 GO:0004735 GO:0005488 GO:0006561 GO:0008152 GO:0016491 GO:0055114	01.01.03.03.01	[O] KOG3207 Beta-tubulin folding cofactor E	No hit	0.0398851	0.242913	0	0		0.0658072	0.217089	0	0
ctg01_AA_00053	F.velutipes	No hit	none	unknown	[Z] KOG1820 Microtubule-associated protein	No hit	0	0.118978	0	0		0	0.087137	0	0
ctg01_AA_00068	F.velutipes	No hit	GO:0005216 GO:0006810 GO:0006811 GO:0016020 GO:0016021	20.03.01.01 20.01.01	-	No hit	0.0908775	0.0395338	0	0		0.123478	0.0180252	0	0
ctg01_AA_00081	F.velutipes	predicted protein [Laccaria bicolor S238N-H82]	GO:0000785 GO:0003676 GO:0003677 GO:0003682 GO:0003723 GO:0003964 GO:0004252 GO:0005634 GO:0006278 GO:0006333 GO:0006508 GO:0008233 GO:0008270 GO:0015074 GO:0016787	16.03 16.03.01 16.03.03 70.10 10.01.05.03.05	[O] KOG3525 Subtilisin-like proprotein convertase	lbc:LACBIDRAFT_248825 hypothetical protein; K01341 kexin [EC:3.4.21.61]	0	0.0796981	0	0		0	0.0576201	0	0
ctg01_AA_00093	F.velutipes	No hit	none	unknown	[R] KOG0017 FOG: Transposon-encoded proteins with TYA, reverse transcriptase, integrase domains in various combinations	No hit	0.0287748	0	0	0		0.0527603	0	0	0
ctg01_AA_00237	F.velutipes	No hit	-	-	[A] KOG2217 U4/U6.U5 snRNP associated protein	No hit	5.31073	14.3238	0	0		2.86105	3.81208	0	0
ctg01_AA_00241	F.velutipes	No hit	-	-	[A] KOG2217 U4/U6.U5 snRNP associated protein	No hit	3.916	3.31245	0	0		2.50018	1.9307	0	0
ctg01_AA_00343	Agaricomycetes	predicted protein [Postia placenta Mad-698-R]	GO:0003676 GO:0004523	16.03	-	ppl:POSPLDRAFT_104717 hypothetical protein	0.0173834	0	0	0		0.0421059	0	0	0
ctg01_AA_00378	F.velutipes	predicted protein [Laccaria bicolor S238N-H82]	GO:0003677 GO:0006355	16.03.01	[K] KOG0527 HMG-box transcription factor	lbc:LACBIDRAFT_317671 hypothetical protein; K09274 HMG box factor, other	0	0.0332252	0	0		0	0.0117799	0	0
ctg01_AA_00418	F.velutipes	predicted protein [Postia placenta Mad-698-R]	GO:0000166 GO:0003924 GO:0005525	16.19 16.19.05	-	ppl:POSPLDRAFT_93813 hypothetical protein	0	0.0908558	0	0		0	0.0656894	0	0
ctg01_AA_00468	F.velutipes	No hit	none	unknown	-	No hit	0.0565301	0.0983675	0	0		0.0862716	0.0719322	0	0
ctg01_AA_00509	F.velutipes	predicted protein [Laccaria bicolor S238N-H82]	none	unknown	-	lbc:LACBIDRAFT_295000 hypothetical protein	0	0.0239323	0	0		0	0.00851871	0	0
ctg01_AA_00510	F.velutipes	No hit	-	-	[T] KOG0694 Serine/threonine protein kinase	No hit	0.458698	1.19726	0	0		0.622874	0.956043	0	0
ctg01_AA_00517	F.velutipes	No hit	-	-	[A] KOG0213 Splicing factor 3b, subunit 1	No hit	0.24475	0.0709811	0	0		0.358175	0.0492668	0	0
ctg01_AA_00533	Agaricomycetes	predicted protein [Laccaria bicolor S238N-H82]	none	unknown	-	lbc:LACBIDRAFT_306885 hypothetical protein	0	0.0260807	0	0		0	0.00929283	0	0
ctg01_AA_00543	F.velutipes	No hit	-	-	[C] KOG1231 Proteins containing the FAD binding domain	No hit	0.122491	0.479577	0	0		0.178879	0.429973	0	0
ctg01_AA_00547	F.velutipes	predicted protein [Laccaria bicolor S238N-H82]	none	unknown	-	lbc:LACBIDRAFT_294554 hypothetical protein	0	0.0405606	0	0		0	0.0191548	0	0
ctg01_AA_00558	F.velutipes	No hit	-	-	[A] KOG2217 U4/U6.U5 snRNP associated protein	No hit	1.5905	0.345951	0	0		1.53531	0.308606	0	0
ctg01_AA_00602	F.velutipes	No hit	none	unknown	[S] KOG0271 Notchless-like WD40 repeat-containing protein	No hit	0	0.0315472	0	0		0	0.011186	0	0
ctg01_AA_00605	F.velutipes	hypothetical protein CC1G_08077 [Coprinopsis cinerea okayama7#130]	none	unknown	-	cci:CC1G_08077 hypothetical protein	0.0144453	0	0	0		0.0397382	0	0	0
ctg01_AA_00607	F.velutipes	No hit	-	-	-	No hit	0.187287	0	0	0		0.27958	0	0	0
ctg01_AA_00613	F.velutipes	No hit	-	-	-	No hit	0.897416	0.0709811	0	0		1.06046	0.0492668	0	0
ctg01_AA_00621	F.velutipes	No hit	-	-	[K] KOG2821 RNA polymerase II transcription elongation factor Elongin/SIII, subunit elongin A	No hit	0	0.16882	0	0		0	0.130812	0	0
ctg01_AA_00655	F.velutipes	No hit	-	-	-	No hit	0.256404	0.223083	0	0		0.380091	0.196349	0	0
ctg01_AA_00696	F.velutipes	No hit	none	unknown	[Q] KOG0061 Transporter, ABC superfamily (Breast cancer resistance protein)	No hit	0.0435111	0.605705	0	0		0.0702822	0.527018	0	0
ctg01_AA_00733	F.velutipes	No hit	-	-	-	No hit	0.211157	0.183716	0	0		0.314091	0.153019	0	0
ctg01_AA_00741	F.velutipes	No hit	-	-	-	No hit	0	0.240244	0	0		0	0.212865	0	0
ctg02_AA_00080	F.velutipes	No hit	-	-	[A] KOG1856 Transcription elongation factor SPT6	No hit	0	0.11357	0	0		0	0.0829353	0	0
ctg02_AA_00302	F.velutipes	No hit	-	-	-	No hit	0.251906	1.31502	0	0		0.368873	1.02967	0	0
ctg02_AA_00304	F.velutipes	No hit	GO:0004733 GO:0008615 GO:0010181 GO:0016491 GO:0055114	16.21.05	-	No hit	4.58625	58.4563	0	0		2.69057	5.92221	0	0
ctg02_AA_00326	F.velutipes	No hit	-	-	-	No hit	0.130533	0	0	0		0.189393	0	0	0
ctg02_AA_00359	F.velutipes	No hit	none	unknown	[T] KOG2200 Tumour suppressor protein p122-RhoGAP/DLC1	No hit	0.0624289	0	0	0		0.0937707	0	0	0
ctg02_AA_00475	F.velutipes	hypothetical protein SCHCODRAFT_105037 [Schizophyllum commune H4-8]	GO:0003676 GO:0003723 GO:0003964 GO:0004523 GO:0006278	16.03 16.03.03	-	scm:SCHCODRAFT_105037 hypothetical protein	0.0103003	0.00896174	0	0		0.035493	0.00323154	0	0
ctg02_AA_00477	F.velutipes	No hit	-	-	[T] KOG2860 Uncharacterized conserved protein, contains TraB domain	No hit	0.220902	0.38439	0	0		0.326829	0.342755	0	0
ctg02_AA_00519	Dikarya	hypothetical protein SCHCODRAFT_39609 [Schizophyllum commune H4-8]	GO:0003824 GO:0005506 GO:0006725 GO:0008199 GO:0016702	unknown	[R] KOG1721 FOG: Zn-finger	scm:SCHCODRAFT_39609 hypothetical protein	0.729539	0.30294	0	0		0.904434	0.273331	0	0
ctg02_AA_00525	F.velutipes	No hit	none	unknown	[L] KOG0967 ATP-dependent DNA ligase I	No hit	0.0545956	0	0	0		0.084636	0	0	0
ctg02_AA_00540	F.velutipes	No hit	none	unknown	[T] KOG3575 FOG: Hormone receptors	No hit	0.0613617	0	0	0		0.0923754	0	0	0
ctg03_AA_00015	Dikarya	pro-pol protein [Lentinula edodes]	GO:0000785 GO:0003676 GO:0003677 GO:0003682 GO:0003723 GO:0003964 GO:0005634 GO:0006278 GO:0006333 GO:0015074	16.03 16.03.01 16.03.03 70.10 10.01.05.03.05	[R] KOG0017 FOG: Transposon-encoded proteins with TYA, reverse transcriptase, integrase domains in various combinations	mpr:MPER_12935 hypothetical protein	0	0.0156158	0	0		0	0.00558308	0	0
ctg03_AA_00033	F.velutipes	hypothetical protein SERLADRAFT_457968 [Serpula lacrymans var. lacrymans S7.9]	GO:0016491	unknown	[C] KOG1575 Voltage-gated shaker-like K+ channel, subunit beta/KCNAB	lbc:LACBIDRAFT_174184 hypothetical protein	0.0722751	0.0209609	0	0		0.103938	0.00749572	0	0
ctg03_AA_00084	F.velutipes	No hit	-	-	-	No hit	2.57898	0	0	0		2.04604	0	0	0
ctg03_AA_00094	F.velutipes	No hit	GO:0005488 GO:0008863 GO:0016491 GO:0030151 GO:0046872 GO:0051539 GO:0055114	16.17	[G] KOG0563 Glucose-6-phosphate 1-dehydrogenase	No hit	0.239311	0.0694037	0	0		0.350454	0.0473131	0	0
ctg03_AA_00148	F.velutipes	No hit	-	-	-	No hit	0.131731	0.0573058	0	0		0.191832	0.031333	0	0
ctg03_AA_00210	F.velutipes	No hit	GO:0005618 GO:0006508 GO:0008237 GO:0016805	42.27.03 70.01	[O] KOG0867 Glutathione S-transferase	No hit	0	0.028785	0	0		0	0.0102406	0	0
ctg03_AA_00216	F.velutipes	No hit	-	-	-	No hit	0	0.0836563	0	0		0	0.0604729	0	0
ctg03_AA_00225	F.velutipes	predicted protein [Laccaria bicolor S238N-H82]	none	unknown	[S] KOG3528 FOG: PDZ domain	lbc:LACBIDRAFT_316142 hypothetical protein	0.0266394	0.0231775	0	0		0.0508293	0.00827204	0	0
ctg03_AA_00231	F.velutipes	No hit	-	-	[O] KOG0800 FOG: Predicted E3 ubiquitin ligase	No hit	0	0.0309225	0	0		0	0.0109761	0	0
ctg03_AA_00299	Agaricales	hypothetical protein CC1G_03429 [Coprinopsis cinerea okayama7#130]	none	unknown	-	cci:CC1G_03429 hypothetical protein	0.333922	0.193685	0	0		0.481544	0.164852	0	0
ctg03_AA_00363	Agaricales	hypothetical protein SCHCODRAFT_103556 [Schizophyllum commune H4-8]	GO:0003723 GO:0003725 GO:0004525 GO:0005622 GO:0006396	16.03.03 11.04	[S] KOG1181 FOG: Low-complexity	scm:SCHCODRAFT_103556 hypothetical protein	8.39142	0.0811212	0	0		3.38219	0.0590881	0	0
ctg03_AA_00504	F.velutipes	hypothetical protein SERLADRAFT_355165 [Serpula lacrymans var. lacrymans S7.9]	none	unknown	[K] KOG0921 Dosage compensation complex, subunit MLE	clu:CLUG_03275 hypothetical protein	0	0.0589277	0	0		0	0.0362162	0	0
ctg03_AA_00619	F.velutipes	No hit	GO:0004645 GO:0005975 GO:0016740 GO:0016757 GO:0030170	01.05 16.21.17	[A] KOG0348 ATP-dependent RNA helicase	No hit	0	0.0946415	0	0		0	0.0689004	0	0
ctg03_AA_00641	F.velutipes	predicted protein [Laccaria bicolor S238N-H82]	none	unknown	-	lbc:LACBIDRAFT_298859 hypothetical protein	0.00312688	0.00272053	0	0		0.0319773	0.000972507	0	0
ctg03_AA_01281	F.velutipes	No hit	-	-	-	No hit	0.0750452	0.0435285	0	0		0.106728	0.0214198	0	0
ctg03_AA_01309	F.velutipes	No hit	-	-	-	No hit	0	0.215391	0	0		0	0.189461	0	0
ctg05_AA_00002	F.velutipes	hypothetical protein SERLADRAFT_478548 [Serpula lacrymans var. lacrymans S7.9]	GO:0003676 GO:0004527 GO:0005622 GO:0006139 GO:0008408	16.03	[L] KOG2405 Predicted 3'-5' exonuclease	mpr:MPER_02373 hypothetical protein	0.0503812	0.284921	0	0		0.0777317	0.259575	0	0
ctg05_AA_00008	F.velutipes	No hit	-	-	-	No hit	0.0613617	0.0266937	0	0		0.0923754	0.00950367	0	0
ctg05_AA_00084	Agaricomycetes	hypothetical protein SCHCODRAFT_57267 [Schizophyllum commune H4-8]	none	unknown	[L] KOG0012 DNA damage inducible protein	scm:SCHCODRAFT_57267 hypothetical protein	0	0.00442689	0	0		0	0.00158348	0	0
ctg05_AA_00141	F.velutipes	No hit	none	unknown	[S] KOG4052 Uncharacterized conserved protein	No hit	0.184348	0.5881	0	0		0.274608	0.511803	0	0
ctg05_AA_00152	Agaricomycetes	hypothetical protein CC1G_02877 [Coprinopsis cinerea okayama7#130]	GO:0046983	unknown	[L] KOG1121 Tam3-transposase (Ac family)	cci:CC1G_02877 hypothetical protein	0	0.00435285	0	0		0	0.00158348	0	0
ctg05_AA_00168	F.velutipes	No hit	-	-	-	No hit	0.761443	1.04106	0	0		0.937149	0.851964	0	0
ctg05_AA_00171	Agaricales	predicted protein [Laccaria bicolor S238N-H82]	none	unknown	-	lbc:LACBIDRAFT_328192 hypothetical protein	0.0643886	0.0672251	0	0		0.0960631	0.0448223	0	0
ctg05_AA_00188	F.velutipes	hypothetical protein CC1G_02877 [Coprinopsis cinerea okayama7#130]	GO:0046983	unknown	[L] KOG1121 Tam3-transposase (Ac family)	cci:CC1G_02877 hypothetical protein	0	0.00660988	0	0		0	0.00237263	0	0
ctg05_AA_00337	F.velutipes	predicted protein [Laccaria bicolor S238N-H82]	none	unknown	-	lbc:LACBIDRAFT_298859 hypothetical protein	0	0.00295755	0	0		0	0.0010804	0	0
ctg05_AA_00384	F.velutipes	No hit	GO:0003676 GO:0003677 GO:0005634 GO:0045449	16.03 16.03.01 70.10 11.02.03.04	[S] KOG3594 FOG: Cadherin repeats	No hit	0	0.0573058	0	0		0	0.031333	0	0
ctg05_AA_00391	F.velutipes	No hit	GO:0003743 GO:0006413	12.04.01	-	No hit	0	0.13579	0	0		0	0.102326	0	0
ctg05_AA_00428	F.velutipes	No hit	-	-	[PT] KOG1307 K+-dependent Ca2+/Na+ exchanger NCKX1 and related proteins	No hit	0	0.036106	0	0		0	0.0142306	0	0
ctg05_AA_00493	F.velutipes	hypothetical protein CC1G_10347 [Coprinopsis cinerea okayama7#130]	none	unknown	[PT] KOG3676 Ca2+-permeable cation channel OSM-9 and related channels (OTRPC family)	cci:CC1G_10347 hypothetical protein	0.0050452	0.0219478	0	0		0.0329726	0.00781351	0	0
ctg05_AA_00530	F.velutipes	No hit	GO:0004872 GO:0005515	16.01 18.01.07	-	No hit	0.0289489	0.0503737	0	0		0.0531856	0.0265175	0	0
ctg05_AA_00533	F.velutipes	No hit	none	unknown	[O] KOG1339 Aspartyl protease	No hit	0.931932	0.405411	0	0		1.09104	0.361516	0	0
ctg05_AA_00609	F.velutipes	No hit	GO:0005198 GO:0019028	16.07	[R] KOG4436 Predicted GTPase activator NB4S/EVI5 (contains TBC domain)/Calmodulin-binding protein Pollux (contains PTB and TBC domains)	No hit	0.133569	0.290527	0	0		0.196285	0.263944	0	0
ctg05_AA_00818	F.velutipes	No hit	-	-	[O] KOG0944 Ubiquitin-specific protease UBP14	No hit	0.170936	0.0495741	0	0		0.249977	0.0260491	0	0
ctg05_AA_01091	F.velutipes	No hit	GO:0003824 GO:0005488 GO:0008152 GO:0016491	1	[R] KOG2966 Uncharacterized conserved protein	No hit	0.0370068	0	0	0		0.0625731	0	0	0
ctg05_AA_01155	F.velutipes	No hit	-	-	-	No hit	0.217996	0.910397	0	0		0.321021	0.764875	0	0
ctg05_AA_01181	F.velutipes	No hit	-	-	-	No hit	20.1784	1.92993	0	0		4.46769	1.35374	0	0
ctg05_AA_01201	F.velutipes	No hit	-	-	-	No hit	0.130533	3.63423	0	0		0.189393	2.02812	0	0
ctg05_AA_01444	F.velutipes	No hit	GO:0004435 GO:0004629 GO:0004871 GO:0005515 GO:0006629 GO:0007165 GO:0007242 GO:0007298 GO:0008081	16.01 18.01.07 01.06 30 30.01	[I] KOG1264 Phospholipase C	No hit	0	0.297445	0	0		0	0.268972	0	0
ctg05_AA_01474	F.velutipes	No hit	-	-	[K] KOG3233 RNA polymerase III, subunit C34	No hit	0.107154	0.186458	0	0		0.156619	0.156144	0	0
ctg05_AA_01516	F.velutipes	No hit	none	unknown	[J] KOG0746 60S ribosomal protein L3 and related proteins	No hit	0	0.293945	0	0		0	0.266551	0	0
ctg05_AA_01640	F.velutipes	No hit	none	unknown	-	No hit	0.429043	1.49315	0	0		0.592769	1.12351	0	0
ctg05_AA_01665	F.velutipes	No hit	-	-	-	No hit	0.256404	0.446167	0	0		0.380091	0.398298	0	0
ctg05_AA_01698	F.velutipes	No hit	GO:0006814 GO:0006885 GO:0015385 GO:0016021	unknown	[O] KOG4185 Predicted E3 ubiquitin ligase	No hit	0.10636	0.0925383	0	0		0.154508	0.0670406	0	0
ctg05_AA_01729	F.velutipes	No hit	-	-	-	No hit	0.448708	0	0	0		0.612599	0	0	0
ctg05_AA_01782	F.velutipes	No hit	GO:0004721 GO:0004725 GO:0006470 GO:0016020 GO:0016021 GO:0016311 GO:0016787 GO:0016791	14.07.03	-	No hit	0.121683	0.03529	0	0		0.177533	0.0125122	0	0
ctg05_AA_01810	F.velutipes	No hit	-	-	-	No hit	0.717932	0.124927	0	0		0.894877	0.0918982	0	0
ctg05_AA_01834	F.velutipes	hypothetical protein SCHCODRAFT_235838 [Schizophyllum commune H4-8]	none	unknown	[S] KOG1791 Uncharacterized conserved protein	scm:SCHCODRAFT_235838 hypothetical protein	0.026012	0.0565791	0	0		0.0494923	0.0303783	0	0
ctg05_AA_01836	F.velutipes	No hit	-	-	-	No hit	0.458255	0.265802	0	0		0.621834	0.242975	0	0
ctg05_AA_01845	F.velutipes	retrovirus-related pol polyprotein [Laccaria bicolor S238N-H82]	GO:0003676 GO:0003677 GO:0004190 GO:0008233 GO:0008270 GO:0015074 GO:0016787 GO:0046872	16.03 16.03.01 10.01.05.03.05 16.17	[R] KOG0017 FOG: Transposon-encoded proteins with TYA, reverse transcriptase, integrase domains in various combinations	lbc:LACBIDRAFT_299655 retrovirus-related pol polyprotein	0	0.0106775	0	0		0	0.00383871	0	0
ctg06_AA_00010	F.velutipes	No hit	-	-	-	No hit	0.181755	0.0790675	0	0		0.269068	0.0564814	0	0
ctg06_AA_00038	Basidiomycota	predicted protein [Laccaria bicolor S238N-H82]	GO:0003824 GO:0016052 GO:0030246	01.05.01.01	[T] KOG4293 Predicted membrane protein, contains DoH and Cytochrome b-561/ferric reductase transmembrane domains	lbc:LACBIDRAFT_313222 hypothetical protein	0	0.108632	0	0		0	0.079585	0	0
ctg06_AA_00092	F.velutipes	No hit	-	-	[Z] KOG0244 Kinesin-like protein	No hit	0.0203958	0	0	0		0.0440605	0	0	0
ctg06_AA_00187	F.velutipes	ABC transporter ATP-binding protein [Coprinopsis cinerea okayama7#130]	GO:0000166 GO:0005524 GO:0016887 GO:0017111	16.19 16.19.03	[Q] KOG0055 Multidrug/pheromone exporter, ABC superfamily	cci:CC1G_13082 ABC transporter ATP-binding protein	0.0573428	0.0498909	0	0		0.0867742	0.0261873	0	0
ctg06_AA_00188	F.velutipes	No hit	-	-	-	No hit	0.130533	0.11357	0	0		0.189393	0.0829353	0	0
ctg06_AA_00212	F.velutipes	No hit	GO:0001523 GO:0006810 GO:0016614 GO:0046154	20	[KLB] KOG0526 Nucleosome-binding factor SPN, POB3 subunit	No hit	0	0.0507832	0	0		0	0.0269539	0	0
ctg06_AA_00216	F.velutipes	predicted protein [Laccaria bicolor S238N-H82]	none	unknown	[T] KOG0671 LAMMER dual specificity kinases	lbc:LACBIDRAFT_299142 hypothetical protein	0.00585589	0	0	0		0.0335053	0	0	0
ctg06_AA_00219	F.velutipes	predicted protein [Postia placenta Mad-698-R]	GO:0003676 GO:0003723 GO:0003964 GO:0004523 GO:0006278	16.03 16.03.03	-	ppl:POSPLDRAFT_92770 hypothetical protein	0	0.0334029	0	0		0	0.0118497	0	0
ctg06_AA_00343	F.velutipes	putative retroelement protein [Coprinellus disseminatus]	GO:0003676	16.03	-	lbc:LACBIDRAFT_329243 hypothetical protein	0.0124281	0	0	0		0.0366864	0	0	0
ctg06_AA_00391	F.velutipes	No hit	GO:0004222 GO:0006508	unknown	[R] KOG2774 NAD dependent epimerase	No hit	0.0377859	0	0	0		0.0632854	0	0	0
ctg06_AA_00401	F.velutipes	No hit	none	unknown	-	No hit	0	0.0892334	0	0		0	0.0646968	0	0
ctg06_AA_00477	F.velutipes	predicted protein [Laccaria bicolor S238N-H82]	none	unknown	[U] KOG1809 Vacuolar protein sorting-associated protein	lbc:LACBIDRAFT_327532 hypothetical protein	0.0134697	0.0468768	0	0		0.0383444	0.024062	0	0
ctg06_AA_00505	F.velutipes	No hit	-	-	-	No hit	0.146517	0.254952	0	0		0.21628	0.232249	0	0
ctg06_AA_00565	F.velutipes	No hit	GO:0000166 GO:0003824 GO:0004008 GO:0005524 GO:0006810 GO:0006825 GO:0008152 GO:0015662 GO:0016020 GO:0016021 GO:0016787 GO:0016820 GO:0030001 GO:0046872 GO:0046873	16.19 16.19.03 20 01 16.17	-	No hit	0.0128662	0	0	0		0.0375495	0	0	0
ctg06_AA_00572	F.velutipes	No hit	-	-	-	No hit	0	0.0516226	0	0		0	0.0273163	0	0
ctg06_AA_00621	F.velutipes	No hit	GO:0005515	16.01 18.01.07	[R] KOG1947 Leucine rich repeat proteins, some proteins contain F-box	No hit	0	0.054316	0	0		0	0.0285399	0	0
ctg06_AA_00624	F.velutipes	No hit	none	unknown	[K] KOG0849 Transcription factor PRD and related proteins, contain PAX and HOX domains	No hit	0.0379858	0.0660988	0	0		0.0635915	0.0432393	0	0
ctg06_AA_00666	F.velutipes	No hit	GO:0004725 GO:0016311 GO:0016787 GO:0016791	unknown	-	No hit	0.027507	0.0239323	0	0		0.0511454	0.00851871	0	0
ctg06_AA_00711	F.velutipes	No hit	GO:0000155 GO:0000156 GO:0000160 GO:0004673 GO:0004871 GO:0005524 GO:0006355 GO:0007165 GO:0016020 GO:0016301 GO:0016310 GO:0016740 GO:0016772 GO:0018106	30.01.05.07 30.05.01.10 16.19.03	-	No hit	0.0970179	0	0	0		0.130877	0	0	0
ctg06_AA_00758	F.velutipes	hypothetical protein SCHCODRAFT_104902 [Schizophyllum commune H4-8]	none	unknown	[BK] KOG2570 SWI/SNF transcription activation complex subunit	scm:SCHCODRAFT_104902 hypothetical protein	0	0.0224688	0	0		0	0.00802521	0	0
ctg06_AA_00789	F.velutipes	No hit	-	-	-	No hit	0	0.32533	0	0		0	0.290758	0	0
ctg11-1_AA_00258	F.velutipes	No hit	GO:0000166 GO:0003924 GO:0005525 GO:0016787	16.19 16.19.05	[R] KOG4197 FOG: PPR repeat	No hit	0.054804	0.0953639	0	0		0.0849317	0.0697973	0	0
ctg11-1_AA_00336	F.velutipes	No hit	-	-	-	No hit	0.509344	0.443152	0	0		0.683139	0.396208	0	0
ctg11-1_AA_00400	F.velutipes	No hit	none	unknown	-	No hit	0.762803	0.0780792	0	0		0.938215	0.0555743	0	0
ctg11-1_AA_00470	F.velutipes	predicted protein [Laccaria bicolor S238N-H82]	none	unknown	[T] KOG0577 Serine/threonine protein kinase	lbc:LACBIDRAFT_308731 hypothetical protein	0.0536571	0	0	0		0.0828192	0	0	0
ctg11-1_AA_00472	F.velutipes	Peptidyl-Lys metalloendopeptidase [Shewanella loihica PV-4]	GO:0016787	unknown	[S] KOG1835 Uncharacterized conserved protein	slo:Shew_1243 peptidyl-Lys metalloendopeptidase (EC:3.4.24.20); K08646 peptidyl-Lys metalloendopeptidase [EC:3.4.24.20]	0.0578978	0.0503737	0	0		0.0881606	0.0265175	0	0
ctg11-1_AA_00488	F.velutipes	No hit	-	-	-	No hit	0.0652666	0	0	0		0.0969229	0	0	0
ctg11-1_AA_00495	F.velutipes	No hit	none	unknown	[L] KOG1974 DNA topoisomerase I-interacting protein	No hit	0.114665	0.415683	0	0		0.164934	0.36942	0	0
ctg11-1_AA_00701	F.velutipes	No hit	-	-	[A] KOG0285 Pleiotropic regulator 1	No hit	0	0.0790675	0	0		0	0.0564814	0	0
ctg11-1_AA_00711	F.velutipes	hypothetical protein SERLADRAFT_402992 [Serpula lacrymans var. lacrymans S7.9]	none	unknown	-	lbc:LACBIDRAFT_312420 hypothetical protein	0.119655	0	0	0		0.173612	0	0	0
ctg11-1_AA_00915	F.velutipes	No hit	-	-	-	No hit	0	0.138807	0	0		0	0.105491	0	0
ctg11-1_AA_00936	F.velutipes	No hit	-	-	[P] KOG1558 Fe2+/Zn2+ regulated transporter	No hit	3.77273	0.457049	0	0		2.45984	0.411182	0	0
ctg11-1_AA_00937	F.velutipes	predicted protein [Laccaria bicolor S238N-H82]	none	unknown	-	lbc:LACBIDRAFT_312064 hypothetical protein	0.0481834	0	0	0		0.0760525	0	0	0
ctg11-1_AA_00973	F.velutipes	No hit	-	-	-	No hit	0	0.147319	0	0		0	0.113145	0	0
ctg11-1_AA_01148	F.velutipes	No hit	none	unknown	[E] KOG3846 L-kynurenine hydrolase	No hit	0.0495126	0.172313	0	0		0.076798	0.133899	0	0
ctg11-1_AA_01155	F.velutipes	No hit	none	unknown	[E] KOG3846 L-kynurenine hydrolase	No hit	0	0.560016	0	0		0	0.494768	0	0
ctg11-1_AA_01242	F.velutipes	No hit	-	-	-	No hit	0.199426	0	0	0		0.296106	0	0	0
ctg11-1_AA_01340	F.velutipes	predicted protein [Postia placenta Mad-698-R]	GO:0004672 GO:0005524 GO:0006468	16.19.03 14.07.03	[T] KOG4228 Protein tyrosine phosphatase	ppl:POSPLDRAFT_103333 hypothetical protein	0.838053	0.0486096	0	0		1.00396	0.0252471	0	0
ctg11-1_AA_01378	F.velutipes	No hit	GO:0006955 GO:0016020 GO:0016021 GO:0019882 GO:0042612	36.25.16 36.25.16.03.05	[T] KOG3510 FOG: Immunoglobulin C-2 Type/fibronectin type III domains	No hit	0.0554388	0	0	0		0.0855616	0	0	0
ctg11-1_AA_01402	F.velutipes	hypothetical protein SERLADRAFT_475592 [Serpula lacrymans var. lacrymans S7.9]	GO:0003824 GO:0005488 GO:0008152 GO:0008270 GO:0016491	1	[CR] KOG1198 Zinc-binding oxidoreductase	scm:SCHCODRAFT_69935 hypothetical protein	0.0818157	0.0355917	0	0		0.113468	0.0126167	0	0
ctg11-1_AA_01442	F.velutipes	No hit	GO:0016021	unknown	-	No hit	0.287173	0.249853	0	0		0.417435	0.226476	0	0
ctg11-1_AA_01469	F.velutipes	No hit	none	unknown	[J] KOG2869 Meiotic cell division protein Pelota/DOM34	No hit	0	0.0654067	0	0		0	0.0424921	0	0
ctg11-1_AA_01487	F.velutipes	No hit	-	-	-	No hit	0	0.304699	0	0		0	0.273996	0	0
ctg11-2_AA_00655	F.velutipes	No hit	none	unknown	[Z] KOG3595 Dyneins, heavy chain	No hit	0	0.290527	0	0		0	0.263944	0	0
ctg11-2_AA_00867	F.velutipes	No hit	GO:0005515	16.01 18.01.07	[B] KOG1343 Histone deacetylase complex, catalytic component HDA1	No hit	0.018893	0	0	0		0.0431514	0	0	0
ctg11-2_AA_00868	F.velutipes	No hit	GO:0016787	unknown	[J] KOG0002 60s ribosomal protein L39	No hit	0	0.058377	0	0		0	0.0354219	0	0
ctg11-2_AA_00870	F.velutipes	No hit	-	-	[LK] KOG1967 DNA repair/transcription protein Mms19	No hit	0.0522133	0.136284	0	0		0.0798361	0.103167	0	0
ctg11-2_AA_00918	F.velutipes	No hit	none	unknown	[R] KOG1721 FOG: Zn-finger	No hit	0.263461	0.0859588	0	0		0.390314	0.0618936	0	0
ctg11-2_AA_00926	F.velutipes	No hit	none	unknown	-	No hit	0.0406761	0	0	0		0.0669245	0	0	0
ctg11-2_AA_00982	F.velutipes	No hit	GO:0000166 GO:0004672 GO:0004674 GO:0005524 GO:0006468 GO:0016301 GO:0016740	16.19 16.19.03 14.07.03	[TDK] KOG0668 Casein kinase II, alpha subunit	No hit	0	0.322392	0	0		0	0.288289	0	0
ctg11-2_AA_01034	Agaricomycetes	hypothetical protein SERLADRAFT_358104 [Serpula lacrymans var. lacrymans S7.9]	GO:0004672 GO:0005524 GO:0006468	16.19.03 14.07.03	[T] KOG0583 Serine/threonine protein kinase	lbc:LACBIDRAFT_309483 hypothetical protein	0	0.0671649	0	0		0	0.0448223	0	0
ctg11-2_AA_01081	F.velutipes	hypothetical protein SERLADRAFT_441556 [Serpula lacrymans var. lacrymans S7.9]	none	unknown	[O] KOG0867 Glutathione S-transferase	scm:SCHCODRAFT_235876 hypothetical protein	0.0302925	0.131779	0	0		0.0549083	0.0980964	0	0
ctg11-2_AA_01082	F.velutipes	No hit	GO:0003824 GO:0004345 GO:0005488 GO:0005975 GO:0006006 GO:0008152 GO:0016491 GO:0055114	1.05	[MW] KOG4651 Chondroitin 6-sulfotransferase and related sulfotransferases	No hit	0	0.0911874	0	0		0	0.0659767	0	0
ctg11-2_AA_01160	F.velutipes	No hit	none	unknown	[DZ] KOG0971 Microtubule-associated protein dynactin DCTN1/Glued	No hit	0	0.0220719	0	0		0	0.00788409	0	0
ctg11-2_AA_01193	F.velutipes	No hit	-	-	-	No hit	0.290074	0.189283	0	0		0.420136	0.159329	0	0
ctg11-2_AA_01246	Agaricomycetes	hypothetical protein CC1G_03504 [Coprinopsis cinerea okayama7#130]	none	unknown	-	cci:CC1G_03504 hypothetical protein	0	0.0439883	0	0		0	0.0221419	0	0
ctg11-2_AA_01283	F.velutipes	No hit	none	unknown	[S] KOG3264 Uncharacterized conserved protein	No hit	0	0.111542	0	0		0	0.0818314	0	0
ctg11-2_AA_01398	F.velutipes	No hit	GO:0019861	70.32	[R] KOG3656 FOG: 7 transmembrane receptor	No hit	0.0976779	0.127476	0	0		0.132343	0.0936721	0	0
ctg11-2_AA_01460	F.velutipes	No hit	GO:0003998 GO:0008270 GO:0030528	unknown	[R] KOG1721 FOG: Zn-finger	No hit	0	0.0276387	0	0		0	0.0098197	0	0
ctg11-2_AA_01483	F.velutipes	No hit	-	-	[M] KOG4177 Ankyrin	No hit	0	0.00673823	0	0		0	0.00240845	0	0
ctg11-2_AA_01502	F.velutipes	No hit	-	-	-	No hit	0.199426	0.173509	0	0		0.296106	0.135239	0	0
ctg11-2_AA_01528	F.velutipes	hypothetical protein MPER_01822 [Moniliophthora perniciosa FA553]	none	unknown	-	mpr:MPER_01822 hypothetical protein	97.0524	12.2637	0	0		6.5503	3.57526	0	0
ctg11-2_AA_01533	F.velutipes	hypothetical protein MPER_01822 [Moniliophthora perniciosa FA553]	none	unknown	-	mpr:MPER_01822 hypothetical protein	0.531802	3.66848	0	0		0.703441	2.03492	0	0
ctg11-2_AA_01551	F.velutipes	No hit	none	unknown	-	No hit	0	1.18601	0	0		0	0.94529	0	0
ctg11-2_AA_01596	F.velutipes	No hit	none	unknown	[E] KOG2413 Xaa-Pro aminopeptidase	No hit	0.0621587	0	0	0		0.0931148	0	0	0
ctg11-2_AA_01599	F.velutipes	No hit	GO:0031072	unknown	[K] KOG4430 Topoisomerase I-binding arginine-serine-rich protein	No hit	0	0.151121	0	0		0	0.116673	0	0
ctg11-2_AA_01627	F.velutipes	No hit	GO:0003677 GO:0019028	16.03.01	-	No hit	0	0.0538477	0	0		0	0.0282985	0	0
ctg11-2_AA_01637	Agaricales	predicted protein [Laccaria bicolor S238N-H82]	none	unknown	[R] KOG4197 FOG: PPR repeat	lbc:LACBIDRAFT_316142 hypothetical protein	0.0379858	0	0	0		0.0635915	0	0	0
ctg13_AA_00012	F.velutipes	mating-type protein MAT1-2 [Leptosphaeria maculans]	GO:0003677 GO:0006355	16.03.01	[K] KOG0527 HMG-box transcription factor	scm:SCHCODRAFT_111683 hypothetical protein	0	0.0436807	0	0		0	0.0218434	0	0
ctg13_AA_00051	F.velutipes	hypothetical protein SCHCODRAFT_111683 [Schizophyllum commune H4-8]	GO:0003677 GO:0006355	16.03.01	[K] KOG0527 HMG-box transcription factor	scm:SCHCODRAFT_111683 hypothetical protein	0	0.0430782	0	0		0	0.0208735	0	0
ctg13_AA_00052	F.velutipes	No hit	GO:0009058 GO:0016874 GO:0046820	unknown	[U] KOG2286 Exocyst complex subunit SEC6	No hit	0	0.0387971	0	0		0	0.0170682	0	0
ctg13_AA_00073	F.velutipes	predicted protein [Postia placenta Mad-698-R]	GO:0046983	unknown	[L] KOG1121 Tam3-transposase (Ac family)	ppl:POSPLDRAFT_100830 hypothetical protein	0.0276128	0	0	0		0.0513658	0	0	0
ctg13_AA_00080	Agaricomycetes	hypothetical protein SCHCODRAFT_105037 [Schizophyllum commune H4-8]	GO:0003676 GO:0003723 GO:0003964 GO:0004523 GO:0006278	16.03 16.03.03	[R] KOG1075 FOG: Reverse transcriptase	scm:SCHCODRAFT_105037 hypothetical protein	0	0.0185903	0	0		0	0.00664691	0	0
ctg13_AA_00104	F.velutipes	No hit	none	unknown	[B] KOG1633 F-box protein JEMMA and related proteins with JmjC, PHD, F-box and LRR domains	No hit	0	0.0549531	0	0		0	0.0288847	0	0
ctg13_AA_00107	F.velutipes	No hit	-	-	-	No hit	0	0.0726318	0	0		0	0.0509874	0	0
ctg13_AA_00171	F.velutipes	No hit	none	unknown	[Q] KOG0061 Transporter, ABC superfamily (Breast cancer resistance protein)	No hit	0.435111	0.227139	0	0		0.599499	0.201091	0	0
ctg13_AA_00192	Agaricomycetes	hypothetical protein SCHCODRAFT_30230 [Schizophyllum commune H4-8]	GO:0003676 GO:0004523	16.03	[L] KOG3752 Ribonuclease H	scm:SCHCODRAFT_30230 hypothetical protein	0	0.0083063	0	0		0	0.00298124	0	0
ctg13_AA_00212	Dikarya	hypothetical protein AOL_s00173g38 [Arthrobotrys oligospora ATCC 24927]	none	unknown	-	fgr:FG04430.1 hypothetical protein	0	0.0404294	0	0		0	0.0189787	0	0
ctg13_AA_00332	F.velutipes	hypothetical protein SERLA73DRAFT_79694 [Serpula lacrymans var. lacrymans S7.3]	GO:0003676 GO:0005622 GO:0008270	16.03	[R] KOG1721 FOG: Zn-finger	vpo:Kpol_1052p8 hypothetical protein	0	0.0668057	0	0		0	0.0442327	0	0
ctg13_AA_00345	F.velutipes	No hit	GO:0004853 GO:0006779	01.20.19.01	-	No hit	0.116737	0	0	0		0.168561	0	0	0
ctg13_AA_00352	F.velutipes	No hit	-	-	[B] KOG1343 Histone deacetylase complex, catalytic component HDA1	No hit	0.243367	0	0	0		0.356458	0	0	0
ctg13_AA_00388	F.velutipes	No hit	-	-	[TW] KOG1048 Neural adherens junction protein Plakophilin and related Armadillo repeat proteins	No hit	0.209445	2.27784	0	0		0.309565	1.53441	0	0
ctg13_AA_00389	F.velutipes	No hit	-	-	-	No hit	0.226716	1.67665	0	0		0.333378	1.22771	0	0
ctg13_AA_00398	F.velutipes	No hit	-	-	-	No hit	0	0.21174	0	0		0	0.183063	0	0
ctg13_AA_00421	F.velutipes	glycosyltransferase family 2 protein [Serpula lacrymans var. lacrymans S7.9]	GO:0003700 GO:0005634 GO:0006355 GO:0008270 GO:0043565 GO:0046872	70.10 16.17	-	mpr:MPER_06596 hypothetical protein	0	0.0060644	0	0		0	0.00219343	0	0
ctg13_AA_00464	F.velutipes	hypothetical protein MPER_12920 [Moniliophthora perniciosa FA553]	GO:0003676 GO:0003677 GO:0003723 GO:0003964 GO:0006278 GO:0015074	16.03 16.03.01 16.03.03 10.01.05.03.05	[R] KOG0017 FOG: Transposon-encoded proteins with TYA, reverse transcriptase, integrase domains in various combinations	mpr:MPER_12920 hypothetical protein	0.0186476	0.00811212	0	0		0.042704	0.00290969	0	0
ctg13_AA_00476	F.velutipes	No hit	GO:0016021	unknown	-	No hit	0.0717932	0	0	0		0.103298	0	0	0
ctg13_AA_00774	F.velutipes	No hit	none	unknown	[O] KOG0356 Mitochondrial chaperonin, Cpn60/Hsp60p	No hit	0.03347	0	0	0		0.0577212	0	0	0
ctg13_AA_00819	F.velutipes	No hit	-	-	-	No hit	0	0.0960975	0	0		0	0.0701306	0	0
ctg13_AA_00894	F.velutipes	No hit	-	-	[J] KOG3278 Mitochondrial/chloroplast ribosomal protein L28	No hit	0.0664752	0.289182	0	0		0.0980964	0.261761	0	0
ctg13_AA_00908	F.velutipes	No hit	GO:0010181	16.21.05	[R] KOG1721 FOG: Zn-finger	No hit	0	0.0218403	0	0		0	0.00777821	0	0
ctg13_AA_01042	F.velutipes	predicted protein [Laccaria bicolor S238N-H82]	none	unknown	-	lbc:LACBIDRAFT_295000 hypothetical protein	0	0.0243522	0	0		0	0.00869479	0	0
ctg26_AA_00039	Agaricales	predicted protein [Laccaria bicolor S238N-H82]	GO:0003676 GO:0003677 GO:0003723 GO:0003964 GO:0004190 GO:0006278 GO:0006508 GO:0015074	16.03 16.03.01 16.03.03 10.01.05.03.05	[R] KOG0017 FOG: Transposon-encoded proteins with TYA, reverse transcriptase, integrase domains in various combinations	lbc:LACBIDRAFT_326241 hypothetical protein	0	0.00682287	0	0		0	0.00244428	0	0
ctg26_AA_00185	F.velutipes	No hit	-	-	[R] KOG0957 PHD finger protein	No hit	0	0.204798	0	0		0	0.17593	0	0
ctg26_AA_00191	F.velutipes	No hit	-	-	[B] KOG4012 Histone H1	No hit	0.0531802	0.55523	0	0		0.0817298	0.491985	0	0
ctg26_AA_00205	F.velutipes	hypothetical protein LACBIDRAFT_315022 [Laccaria bicolor S238N-H82]	none	unknown	-	lbc:LACBIDRAFT_315022 hypothetical protein	0.699609	6.92749	0	0		0.875837	2.79317	0	0
ctg26_AA_00261	F.velutipes	No hit	-	-	-	No hit	0	0.132901	0	0		0	0.0993197	0	0
ctg26_AA_00332	F.velutipes	putative retroelement protein [Coprinellus disseminatus]	GO:0003676	16.03	[S] KOG3528 FOG: PDZ domain	lbc:LACBIDRAFT_316142 hypothetical protein	0.0232717	0	0	0		0.0468697	0	0	0
ctg26_AA_00440	F.velutipes	No hit	none	unknown	[R] KOG1311 DHHC-type Zn-finger proteins	No hit	0.320864	0.0697915	0	0		0.465579	0.0479183	0	0
ctg26_AA_00460	F.velutipes	No hit	none	unknown	-	No hit	0.335035	1.10352	0	0		0.482689	0.895346	0	0
ctg26_AA_00461	F.velutipes	No hit	-	-	[J] KOG2102 Exosomal 3'-5' exoribonuclease complex, subunit Rrp44/Dis3	No hit	0.202234	0.439883	0	0		0.300088	0.39254	0	0
ctg26_AA_00469	F.velutipes	No hit	-	-	-	No hit	0.152752	0.132901	0	0		0.223793	0.0993197	0	0
ctg26_AA_00491	F.velutipes	hypothetical protein SCHCODRAFT_82504 [Schizophyllum commune H4-8]	none	unknown	[DZ] KOG0971 Microtubule-associated protein dynactin DCTN1/Glued	scm:SCHCODRAFT_82504 hypothetical protein	2.03345	28.3432	0	0		1.76793	4.83893	0	0
ctg26_AA_00525	F.velutipes	No hit	-	-	[Q] KOG1285 Beta, beta-carotene 15,15'-dioxygenase and related enzymes	No hit	0	0.164377	0	0		0	0.126915	0	0
ctg29_AA_00001	F.velutipes	No hit	-	-	[R] KOG1075 FOG: Reverse transcriptase	No hit	0.159541	0.971652	0	0		0.233934	0.803403	0	0
ctg29_AA_00019	F.velutipes	No hit	GO:0005083 GO:0005089 GO:0005622 GO:0007242 GO:0035023	30.01	[TR] KOG2283 Clathrin coat dissociation kinase GAK/PTEN/Auxilin and related tyrosine phosphatases	No hit	0	0.0443003	0	0		0	0.0225287	0	0
ctg29_AA_00165	F.velutipes	No hit	GO:0003676 GO:0003677 GO:0004190 GO:0004523 GO:0006508 GO:0015074	16.03 16.03.01 10.01.05.03.05	-	No hit	0.276128	0.200203	0	0		0.405023	0.169702	0	0
ctg29_AA_00372	F.velutipes	No hit	-	-	-	No hit	0	0.130132	0	0		0	0.0959461	0	0
ctg29_AA_00651	F.velutipes	No hit	-	-	-	No hit	1.22201	0	0	0		1.30153	0	0	0
ctg29_AA_00661	F.velutipes	No hit	-	-	-	No hit	0.369222	5.46108	0	0		0.525335	2.50556	0	0
ctg29_AA_00679	F.velutipes	No hit	none	unknown	-	No hit	0.135886	0.118227	0	0		0.200108	0.0863702	0	0
ctg29_AA_00693	F.velutipes	No hit	-	-	-	No hit	0.0963668	0.25153	0	0		0.129979	0.228882	0	0
ctg29_AA_00694	F.velutipes	No hit	-	-	-	No hit	0.159541	0.416422	0	0		0.233934	0.370084	0	0
ctg29_AA_00750	Basidiomycota	hypothetical protein CC1G_09664 [Coprinopsis cinerea okayama7#130]	GO:0004497 GO:0005506 GO:0009055 GO:0020037	16.21.01	[Q] KOG0684 Cytochrome P450	cci:CC1G_09664 hypothetical protein	0.0631149	0	0	0		0.0951135	0	0	0
ctg29_AA_00754	F.velutipes	No hit	-	-	-	No hit	0.170936	1.04106	0	0		0.249977	0.851964	0	0
ctg29_AA_00764	F.velutipes	No hit	none	unknown	-	No hit	0	0.0867547	0	0		0	0.0625731	0	0
ctg29_AA_00776	F.velutipes	No hit	GO:0003677 GO:0003700 GO:0006350 GO:0006355 GO:0045449	16.03.01 11 11.02.03.01 11.02.03.04	-	No hit	0	0.0378566	0	0		0	0.0162192	0	0
ctg29_AA_00826	F.velutipes	No hit	-	-	[PT] KOG4499 Ca2+-binding protein Regucalcin/SMP30	No hit	0	0.283924	0	0		0	0.258525	0	0
ctg29_AA_00907	F.velutipes	No hit	GO:0003676 GO:0008270	16.03	[RT] KOG0598 Ribosomal protein S6 kinase and related proteins	No hit	0	0.189283	0	0		0	0.159329	0	0
ctg33_AA_00168	F.velutipes	No hit	-	-	-	No hit	1.74044	0	0	0		1.62737	0	0	0
ctg33_AA_00169	F.velutipes	No hit	-	-	[O] KOG0726 26S proteasome regulatory complex, ATPase RPT2	No hit	0	0.106775	0	0		0	0.0781975	0	0
ctg33_AA_00191	F.velutipes	No hit	-	-	-	No hit	0	1.09849	0	0		0	0.892871	0	0
ctg33_AA_00241	F.velutipes	predicted protein [Laccaria bicolor S238N-H82]	none	unknown	-	lbc:LACBIDRAFT_330771 hypothetical protein	0.120661	0.524902	0	0		0.175848	0.464818	0	0
ctg33_AA_00499	F.velutipes	hypothetical protein MPER_10592 [Moniliophthora perniciosa FA553]	none	unknown	-	mpr:MPER_10592 hypothetical protein	0	0.107695	0	0		0	0.078593	0	0
ctg33_AA_01117	F.velutipes	No hit	-	-	-	No hit	0	0.201495	0	0		0	0.171758	0	0
ctg33_AA_01123	F.velutipes	No hit	-	-	-	No hit	0	0.283924	0	0		0	0.258525	0	0
ctg33_AA_01131	F.velutipes	No hit	GO:0003676 GO:0005622 GO:0008270	16.03	[R] KOG1721 FOG: Zn-finger	No hit	0	0.102399	0	0		0	0.0752244	0	0
ctg33_AA_01149	F.velutipes	hypothetical protein MPER_10033 [Moniliophthora perniciosa FA553]	none	unknown	-	mpr:MPER_10033 hypothetical protein	0	0.0154612	0	0		0	0.00554756	0	0
ctg33_AA_01160	F.velutipes	No hit	-	-	[R] KOG4436 Predicted GTPase activator NB4S/EVI5 (contains TBC domain)/Calmodulin-binding protein Pollux (contains PTB and TBC domains)	No hit	0.172996	0.602057	0	0		0.254245	0.523526	0	0
ctg33_AA_01188	F.velutipes	No hit	-	-	-	No hit	0.211157	0	0	0		0.314091	0	0	0
ctg33_AA_01194	F.velutipes	No hit	-	-	-	No hit	0	0.93695	0	0		0	0.782027	0	0
ctg33_AA_01200	F.velutipes	No hit	none	unknown	-	No hit	0.0136101	0	0	0		0.0384479	0	0	0
ctg33_AA_01236	F.velutipes	No hit	-	-	-	No hit	0	0.164377	0	0		0	0.126915	0	0
