# Supplementary material for: Whole Genome and Global Gene Expression Analyses of the Model Mushroom Flammulina velutipes Reveal a High Capacity for Lignocellulose Degradation
Source: PLoS One. 2014 Apr 8;9(4):e93560. doi: 10.1371/journal.pone.0093560 (PMC3979922; doi:10.1371/journal.pone.0093560)
Supplement: Table S10 — Expression of auxiliary activities (AA) at 3 different developmental stages and in different tissues of F. velutipes . (XLS) [file pone.0093560.s012.xls]

## Sheet: Table S10
Table S10. Expression of auxiliary activities (AA) at 3 different developmental stages of F. velutipes.
Folyme	ORF ID		Reads per kilobase of exon model per million mapped reads (RPKM)					Expression value (log2 based mormalization value)				Signal Peptide
			Fruit bodies		Primordia	Mycelia		Fruit bodies		Primordia	Mycelia
			Stipe	Pileus				Stipe	Pileus
AA1, multicopper oxidase (laccases, ferroxidase, laccase-like multicopper oxidase)	ctg11-1_AA_00566		222.034	65.2514	130.823	545.029		7.76648	6.0788	7.13508	9.07241	Yes
	ctg11-2_AA_01322		1.94316	0.645283	1.31646	0.94036		1.72571	0.565796	1.18837	1.02868	No
	ctg11-2_AA_01323		1.37149	0.450515	1.08515	0.816226		1.4023	0.401847	1.03892	0.931234	Yes
AA2, classII peroxidase (manganase peroxidase, lignin peroxidase, versatile peroxidase)	ctg02_AA_00189		4.87801	1.30061	2.75631	0.399022		2.75956	1.02303	1.83643	0.587106	Yes
	ctg26_AA_00473		0.688925	0.946415	1.4227	0.735571		0.863513	0.787185	1.24137	0.871583	No
	ctg33_AA_00119		171.323	124.807	326.115	187.376		7.33536	7.03952	8.36199	7.49405	No
AA3, GMC oxidoreductase (cellobiose dehydrogenase, aryl-alcohol oxidase/glucose oxidase, alcohol oxidase, pyranose oxidase)	ctg03_AA_00306		1.69346	1.71204	1.50406	0.665313		1.59926	1.24604	1.28781	0.816684	No
	ctg03_AA_01120		580.073	293.742	136.501	807.864		9.20265	8.28384	7.20849	9.6669	Yes
	ctg05_AA_00287		2.38017	3.21883	2.34443	266.717		1.93598	1.90461	1.67879	7.98491	No
	ctg11-1_AA_00051		2.38198	3.04085	7.54928	0.508057		1.9367	1.8382	2.92874	0.691438	No
	ctg11-1_AA_00052		1.70955	2.01353	5.37792	0.383375		1.60762	1.39886	2.52806	0.568208	No
	ctg11-1_AA_00055		6.69216	3.98576	3.32955	4.81142		3.1156	2.12632	2.02154	2.68687	Yes
	ctg11-1_AA_00563		3.2603	3.17816	1.50426	16.2988		2.29409	1.88497	1.28817	4.25018	Yes
	ctg11-1_AA_00940		80.7412	22.2446	92.5489	0.557307		6.30825	4.47991	6.5836	0.731538	Yes
	ctg11-2_AA_01023		2.86725	7.75676	3.86098	46.3513		2.16179	2.9545	2.1662	5.58148	No
	ctg13_AA_00372		2.13153	1.49469	3.04144	1.93617		1.81548	1.12424	1.93912	1.61631	Yes
	ctg13_AA_00590		10.0723	18.1987	6.97586	165.5		3.59447	4.15199	2.83599	7.29485	Yes
	ctg13_AA_00591		12.0661	20.1877	8.9051	177.372		3.81554	4.31923	3.13942	7.40943	Yes
	ctg26_AA_00453		78.1268	17.1304	25.5601	33.3183		6.26807	4.0722	4.62608	5.15537	Yes
	ctg29_AA_00405		4.1504	6.9969	4.63849	6.85436		2.57675	2.80887	2.35434	3.14653	No
	ctg29_AA_00406		6.01309	9.65343	5.89737	9.71315		2.99679	3.24145	2.63013	3.60902	No
	ctg29_AA_00582		16.1361	26.8956	31.3048	22.2265		4.19655	4.76239	4.93031	4.62392	No
	ctg33_AA_00892		1.03392	2.94124	2.50699	0.765922		1.16238	1.80844	1.74906	0.892	Yes
	ctg33_AA_01023		30.9883	27.6411	7.0378	3.35933		5.03399	4.80206	2.84734	2.22362	No
	ctg33_AA_01024		3.17478	10.7454	7.33614	3.93383		2.2646	3.38424	2.89427	2.42471	No
	ctg33_AA_01044		0.448708	1.20201	0.937658	3.74288		0.612599	0.959227	0.947644	2.36271	Yes
	ctg33_AA_01045		0.309454	0.980029	0.555063	2.16581		0.450155	0.810061	0.619213	1.73046	Yes
	ctg33_AA_01046		0.226566	1.57698	1.03185	4.0217		0.332677	1.17561	1.00598	2.45143	No
AA5, radical-copper oxidase (glyoxal oxidase, galatose oxidase)	ctg03_AA_00062		3.14247	1.2724	2.87927	76.0703		2.25325	1.00577	1.88048	6.26079	Yes
	ctg11-2_AA_00495		7.86639	98.4339	0.204652	0.252502		3.30019	6.69001	0.251829	0.424194	No
	ctg26_AA_00246		95.5395	74.024	69.019	150.552		6.5282	6.2833	6.14593	7.18278	Yes
	ctg29_AA_00339		42.3964	2.80828	74.0462	240.884		5.43572	1.7539	6.22537	7.83225	No
	ctg29_AA_00425		227.171	442.242	144.216	805.812		7.80578	8.86354	7.28549	9.65622	Yes
	ctg33_AA_00195		52.6237	9.26218	15.2694	97.4394		5.72249	3.18545	3.87088	6.59897	Yes
AA6, 1,4-benzoquinone reductase	ctg05_AA_01152		189.35	147.235	55.7045	7.44358		7.48765	7.27573	5.82219	3.27485	No
	ctg05_AA_01731		6.14863	4.36007	12.7832	2.25314		3.01985	2.23575	3.62093	1.77955	No
AA7, glucooligosaccharide oxidase	ctg03_AA_01187		2.96446	6.14855	5.35511	3.13517		2.18937	2.64527	2.52211	2.13938	Yes
	ctg05_AA_01064		0.213102	1.2531	2.02515	2.087		0.316086	0.991637	1.54227	1.691	No
	ctg06_AA_00395		78.3629	14.5217	10.3097	14.4561		6.27332	3.83269	3.32254	4.10104	No
	ctg11-1_AA_00064		15.0231	42.2036	14.1697	3.73631		4.102	5.42449	3.76231	2.36041	Yes
	ctg11-1_AA_00252		17.4373	22.6291	20.0614	20.311		4.29053	4.50401	4.26871	4.50976	No
	ctg11-1_AA_01131		0.340714	0.688156	0.159149	19.5014		0.488315	0.595274	0.193031	4.47134	Yes
	ctg11-1_AA_01137		4.52662	2.22327	3.80822	11.2626		2.67688	1.50841	2.15198	3.78936	Yes
	ctg11-2_AA_00692		3.81472	0.841983	0.756904	0.570702		2.47327	0.715816	0.802626	0.74109	No
	ctg11-2_AA_01133		116.465	223.133	47.9365	1.31483		6.78044	7.85756	5.59653	1.2921	Yes
	ctg11-2_AA_01135		89.4459	78.8345	116.746	7.13936		6.43438	6.38546	6.95459	3.20768	No
	ctg11-2_AA_01350		3.67435	1.07695	3.88301	0.495609		2.42846	0.878191	2.17437	0.681234	Yes
	ctg11-2_AA_01579		1.61091	1.03738	6.99141	3.12		1.54844	0.84864	2.83877	2.13005	Yes
	ctg29_AA_00630		2.49058	1.29368	2.04197	3.75168		1.99242	1.0174	1.54978	2.36683	Yes
	ctg29_AA_00631		1.79797	0.951718	1.89112	5.3564		1.65597	0.791798	1.48012	2.81895	No
	ctg33_AA_00159		0.204706	0.241712	2.3495	247.905		0.30285	0.214963	1.68135	7.86546	Yes
AA8, iron reductase domain	ctg26_AA_00302		3.14458	1.66681	2.31401	1.69295		2.25493	1.22426	1.66265	1.49982	Yes
AA9, lytic polysaccharide monooxygenase (GH61)	ctg01_AA_00709		0.595731	0.438573	0.841944	0.581023		0.771587	0.390314	0.872679	0.751516	No
	ctg03_AA_00195		7.27667	0.550525	0.659333	0.370279		3.20849	0.487769	0.710541	0.554756	Yes
	ctg05_AA_00006		4.27979	5.60702	2.94533	0.75541		2.60915	2.5338	1.905	0.883136	Yes
	ctg05_AA_00031		2.39972	1.5357	6.54026	0.804658		1.94842	1.15288	2.75387	0.923156	No
	ctg11-2_AA_00399		217.285	285.971	238.043	949.019		7.71711	8.2419	7.9513	9.92305	Yes
	ctg11-2_AA_00728		0.380944	1.27476	0.602262	0.445846		0.538572	1.00676	0.662598	0.631924	Yes
	ctg11-2_AA_00914		0.911944	1.16681	0.425974	1.02023		1.07557	0.933323	0.485982	1.09427	Yes
	ctg11-2_AA_01331		12.0521	15.9187	25.2265	7.08719		3.8136	3.96161	4.60622	3.19637	No
	ctg11-2_AA_01332		0.316377	0.550525	0.295563	0.246853		0.460567	0.487769	0.360941	0.417324	Yes
	ctg13_AA_00184		0.763758	0.438573	0.670701	0.774697		0.939501	0.390314	0.72075	0.897613	No
	ctg26_AA_00528		0	0.594032	0.463885	0.472186		0	0.516298	0.528586	0.654373	No
	ctg29_AA_00535		0.772459	0.593007	0.466944	0		0.945484	0.516019	0.531416	0	Yes
	ctg29_AA_00536		11.6801	21.2796	10.522	34.4065		3.77496	4.40102	3.35659	5.19514	No
	ctg29_AA_00619		1.45296	1.1402	2.50182	2.74526		1.44924	0.916639	1.74574	1.98493	Yes
	ctg33_AA_00048		0.131731	0.229223	0.55379	0.167022		0.191832	0.2025	0.617081	0.324181	Yes
	ctg33_AA_00220		3.01068	1.77987	7.95105	1.66393		2.20517	1.27794	2.99435	1.48638	Yes
