# Supplementary material for: Whole Genome and Global Gene Expression Analyses of the Model Mushroom Flammulina velutipes Reveal a High Capacity for Lignocellulose Degradation
Source: PLoS One. 2014 Apr 8;9(4):e93560. doi: 10.1371/journal.pone.0093560 (PMC3979922; doi:10.1371/journal.pone.0093560)
Supplement: Table S11 — Distribution of CAZymes in the F. velutipes genome and in other sequenced fungal genomes [36] . (XLS) [file pone.0093560.s013.xls]

## Sheet: Table S11
Table S11. Distribution of CAZymes in the F. velutipes genome and in other sequenced fungal genomes [38].
		White rot fungi					Brown rot fungi
		F. velutipes	S. commune	P. chrysosporium	C. cinerea		P. placenta	L. bicolor	C. neoformans	U. maydis		N. crassa
CE (carbohydrate esterases)	CE1	22	11	5	5		0	1	2	3		7
	CE10	30	–	–	–		–	–	–	–		–
	CE12	3	2	0	1		0	0	0	0		1
	CE14	1	–	1	–		–	–	0	–		0
	CE15	3	–	–	–		–	–	0	–		3
	CE16	14	9	2	5		3	–	–	–		–
	CE3	3	0	0	0		0	–	–	–		–
	CE4	12	8	4	17		2	11	4	7		4
	CE5	1	1	0	6		0	–	–	–		–
	CE7	1	–	–	–		–	–	–	–		–
	CE8	1	2	2	0		4	3	0	1		1
	CE9	0	1	1	1		3	3	1	2		1
GH (glycoside hydrolases)	GH1	2	3	2	2		2	0	0	0		1
	GH10	3	5	6	6		4	0	0	2		4
	GH105	9	0	0	0		0	0	1	1		1
	GH109	12	–	–	–		–	–	–	–		–
	GH11	1	1	1	6		0	0	0	1		2
	GH114	1	1	0	0		0	–	1	–		1
	GH115	1	2	1	1		0	0	1	1		1
	GH12	1	1	2	1		2	3	0	0		1
	GH125	3	1	1	1		0	–	–	–		–
	GH128	3	5	5	4		2	–	–	–		–
	GH13	8	9	7	7		2	8	11	6		10
	GH131	3	–	–	–		–	–	–	–		–
	GH15	1	3	3	4		2	2	2	1		2
	GH16	25	30	19	26		20	31	11	23		14
	GH17	3	2	1	3		0	4	1	2		4
	GH18	14	16	11	9		19	10	4	3		12
	GH2	2	4	2	2		5	2	0	1		5
	GH20	3	3	3	2		5	2	1	2		0
	GH23	1	2	0	1		2	–	–	–		–
	GH25	1	–	1	–		–	–	0	–		1
	GH26	0	0	0	0		0	0	0	0		1
	GH27	1	0	2	0		2	1	0	1		0
	GH28	6	3	4	3		8	6	1	1		2
	GH29	1	2	0	0		0	0	0	0		0
	GH3	9	10	10	7		7	2	3	3		9
	GH30	1	3	1	3		3	8	0	2		2
	GH31	4	4	6	3		7	5	3	3		5
	GH32	1	1	0	0		0	0	1	2		1
	GH35	5	4	3	0		3	1	0	1		2
	GH37	2	2	2	2		9	–	2	–		2
	GH38	1	1	1	1		1	–	1	–		1
	GH43	8	12	4	4		0	0	0	4		7
	GH45	0	0	0	0		0	0	0	3		1
	GH47	7	6	6	8		8	–	1	–		8
	GH5	18	16	15	36		20	3	10	1		7
	GH51	0	2	2	1		2	0	1	2		1
	GH53	1	1	1	1		0	0	0	0		1
	GH55	2	4	6	3		1	–	–	–		–
	GH6	2	0	0	0		0	0	0	0		3
	GH62	0	0	0	0		0	0	0	1		0
	GH63	3	1	1	1		2	1	0	1		1
	GH7	3	3	10	9		0	0	0	0		5
	GH71	5	9	17	7		7	4	4	0		6
	GH72	1	1	1	2		1	–	–	–		–
	GH74	2	1	4	1		0	0	0	0		1
	GH76	1	6	0	0		0	–	0	–		10
	GH79	2	2	5	5		0	–	4	–		2
	GH85	0	0	0	0		0	1	0	1		0
	GH88	2	1	1	1		1	2	0	0		0
	GH9	1	1	1	1		0	1	1	1		0
	GH92	3	5	4	3		0	–	1	–		2
	GH93	1	0	0	0		0	0	0	0		2
	GH95	2	1	1	0		2	1	0	0		0
	GH99	1	0	0	0		0	–	–	–		–
GT (glycosyl transferases)	GT1	6	10	8	7		2	–	4	–		6
	GT12	1	0	0	0		0	–	–	–		–
	GT15	3	6	2	6		1	–	1	–		5
	GT17	1	0	0	0		0	–	0	–		1
	GT2	12	15	16	15		9	20	10	13		11
	GT20	3	3	3	3		1	4	2	3		3
	GT21	1	1	1	1		0	–	–	–		–
	GT22	3	3	2	3		0	–	3	–		3
	GT23	1	0	0	0		0	–	–	–		–
	GT24	1	1	1	1		0	–	1	–		1
	GT25	2	2	0	0		1	–	1	–		–
	GT28	2	0	0	0		0	–	0	–		0
	GT3	1	1	1	1		0	1	1	1		–
	GT31	1	1	1	1		0	–	2	–		3
	GT32	4	3	1	1		0	–	6	–		4
	GT33	1	1	1	1		0	–	–	–		–
	GT35	1	1	1	1		0	–	–	–		–
	GT39	4	3	3	3		0	–	3	–		3
	GT4	3	7	6	6		2	6	5	–		6
	GT48	2	2	2	2		0	–	–	–		–
	GT49	1	0	0	0		0	–	–	–		–
	GT5	1	0	0	0		0	1	1	–		2
	GT57	2	2	2	2		0	–	0	–		2
	GT58	1	1	1	1		0	–	1	–		1
	GT59	1	1	1	1		0	–	–	–		–
	GT65	3	0	0	0		0	–	–	–		–
	GT66	1	1	1	1		1	–	–	–		–
	GT68	6	0	0	0		0	–	–	–		–
	GT69	4	2	2	4		2	–	3	–		2
	GT76	1	1	1	1		0	–	1	–		1
	GT8	5	3	6	4		6	–	5	–		2
	GT90	6	6	1	7		0	–	6	–		3
PL (polysaccharide lyases)	PL1	5	4	0	1		0	0	0	1		1
	PL12	1	0	0	0		0	–	–	–		–
	PL14	8	2	3	7		2	6	2	–		0
	PL22	2	0	0	0		0	–	–	–		–
	PL3	3	0	0	0		0	0	0	0		1
	PL4	0	3	0	2		0	0	1	0		1
	PL5	1	0	0	0		0	–	–	–		–
	PL8	2	0	0	0		0	1	0	–		0
	PL9	1	1	0	0		0	0	0	0		0
		392	311	255	295		188	155	132	101		220
