# Supplementary material for: Whole Genome and Global Gene Expression Analyses of the Model Mushroom Flammulina velutipes Reveal a High Capacity for Lignocellulose Degradation
Source: PLoS One. 2014 Apr 8;9(4):e93560. doi: 10.1371/journal.pone.0093560 (PMC3979922; doi:10.1371/journal.pone.0093560)
Supplement: Table S12 — Expression of predicted CAZyme genes at three different developmental stages and in different tissues of F. velutipes . (XLS) [file pone.0093560.s014.xls]

## Sheet: Table S12
Table S12. Expression of predicted CAZyme genes at 3 different developmental stages and in different tissues of F. velutipes (red, annotated as multiple-domain protein).
ORF ID	CAZyme		Reads per kilobase of exon model per million mapped reads (RPKM)					Expression value (log2 based mormalization value)				signal peptide
			Fruit bodies		Primordia	Mycelia		Fruit bodies		Primordia	Mycelia
			Stipe	Pileus				Stipe	Pileus
ctg01_AA_00101	GH105		0.497269	2.06859	0.711349	0.985139		0.667263	1.4332	0.759705	1.06618	YES
ctg01_AA_00153	GT8		220.701	22.6904	103.219	4.18782		7.75889	4.51075	6.74888	2.50556	NO
ctg01_AA_00224	GH35		25.5392	12.0864	11.924	25.2607		4.76977	3.55431	3.52091	4.799	NO
ctg01_AA_00227	GH109		2.56965	9.26711	9.25421	38.4999		2.03759	3.18632	3.18797	5.33379	NO
ctg01_AA_00229	CBM1/CE3		0.17196	0.224419	0.200809	0.218028		0.252072	0.197764	0.24687	0.384068	NO
ctg01_AA_00253	GH125		6.36349	18.5067	10.3654	17.8292		3.06007	4.17604	3.33185	4.36196	YES
ctg01_AA_00254	GH125		0.906862	5.35048	3.86536	2.44335		1.072	2.48257	2.1684	1.86387	NO
ctg01_AA_00323	GT69		31.0942	51.6694	58.1992	35.2422		5.03857	5.74758	5.88616	5.22474	NO
ctg01_AA_00325	GH105		6.73304	1.2155	31.1241	3.73948		3.1236	0.966195	4.92307	2.36187	NO
ctg01_AA_00327	GT3		124.191	114.943	67.0888	19.5003		6.87623	6.94172	6.11298	4.47068	NO
ctg01_AA_00387	GH28		0.723392	0.807511	1.12209	0.484554		0.898523	0.688398	1.05832	0.66937	NO
ctg01_AA_00398	GH5		0.365289	0.867886	0.52501	1.71009		0.521361	0.737277	0.588151	1.50788	NO
ctg01_AA_00420	GT35		378.57	269.341	61.5728	42.1259		8.53746	8.15425	5.98207	5.45859	NO
ctg01_AA_00463	PL22		0.175564	0.130928	0.146441	0.0476997		0.258907	0.0969388	0.177533	0.169148	NO
ctg01_AA_00488	PL22		0.732102	0.359575	0.617751	0.628804		0.906779	0.321574	0.672072	0.790168	NO
ctg01_AA_00628	GT65		10.897	10.6828	6.05035	5.32664		3.69064	3.37714	2.65578	2.8129	YES
ctg01_AA_00660	GH79		14.8121	19.6152	19.0646	5.06286		4.0846	4.27282	4.1878	2.74584	YES
ctg01_AA_00677	GH13		6.67195	13.6772	13.4456	0.32165		3.1128	3.73925	3.69362	0.508263	YES
ctg01_AA_00691	GH28		0.243564	0.40364	0.45508	0.117644		0.357022	0.35903	0.521267	0.254481	YES
ctg01_AA_00697	CE1		4.28496	3.16537	4.1239	6.31448		2.61001	1.88091	2.24119	3.03411	NO
ctg01_AA_00738	PL1		0.139404	0	0.0434111	0		0.205495	0	0.0492149	0	YES
ctg02_AA_00114	GH128		1.7424	3.95835	4.20507	25.283		1.62814	2.1196	2.26205	4.80027	NO
ctg02_AA_00152	GH5		4.29232	4.29269	6.92106	2.4403		2.61483	2.21826	2.82409	1.86216	NO
ctg02_AA_00255	CE10		1.17855	1.51245	1.55518	2.12936		1.27434	1.13671	1.31374	1.71255	NO
ctg02_AA_00290	GH125		1.75343	5.11064	3.11234	3.48298		1.63419	2.42846	1.96296	2.26621	NO
ctg02_AA_00355	GH74		21.6818	37.0596	42.8869	26.78		4.5754	5.23939	5.42449	4.86989	YES
ctg02_AA_00407	CE16		13.2013	19.1486	17.4639	27.5568		3.92644	4.23136	4.06732	4.91224	NO
ctg02_AA_00419	PL14		2.34753	0.654378	2.38471	4.33461		1.92035	0.573998	1.69691	2.54591	YES
ctg02_AA_00420	PL14		0.154632	0.0576585	0.020637	0		0.22657	0.033239	0.0236441	0	YES
ctg02_AA_00481	GH114		1.11102	0.883785	0.771034	0.241486		1.22304	0.748574	0.816462	0.410179	YES
ctg02_AA_00488	PL14		2.30194	1.03114	1.98016	3.81446		1.89674	0.841998	1.52429	2.38691	YES
ctg02_AA_00489	PL14		0.0662707	0.076878	0.0412739	0		0.0979306	0.0546371	0.0466242	0	YES
ctg02_AA_00554	CE16		15.1237	21.1795	17.189	27.8552		4.11183	4.39435	4.04713	4.92698	NO
ctg03_AA_00019	CBM1/GH7		0.192919	1.04305	0.592174	0.139773		0.288378	0.854199	0.653273	0.287416	YES
ctg03_AA_00130	GH99		28.7319	23.9724	11.3475	22.769		4.92798	4.59438	3.45012	4.66493	NO
ctg03_AA_00136	GT12		0.0805158	0	0	1.73547		0.111374	0	0	1.5187	NO
ctg03_AA_00246	CBM50		60.7825	26.3447	28.4613	40.5612		5.90993	4.73941	4.7918	5.41272	NO
ctg03_AA_00250	CE4		6.58924	60.8009	0.99752	62.5253		3.09665	5.97726	0.987234	5.98885	YES
ctg03_AA_00309	CE16		10.1069	7.60447	22.0616	18.9755		3.59827	2.92038	4.41842	4.43257	YES
ctg03_AA_00321	GT8		6.93026	15.7973	10.8022	9.90006		3.15446	3.95073	3.3924	3.63392	NO
ctg03_AA_00385	GT2		39.285	93.4396	52.136	120.058		5.35314	6.62368	5.72805	6.87081	NO
ctg03_AA_00413	CBM13		7.69798	11.3052	8.03311	11.3524		3.27147	3.46339	3.00822	3.80039	NO
ctg03_AA_00437	CE10		29.2343	17.1937	22.0062	3.34082		4.95484	4.07758	4.41475	2.21508	NO
ctg03_AA_00453	GH131		0.234108	0.837371	0.607519	3.10019		0.341061	0.710541	0.665508	2.12297	YES
ctg03_AA_00467	GH5		295.848	274.145	118.056	1.47497		8.16654	8.18406	6.97323	1.38926	NO
ctg03_AA_00503	GT22		3.87704	17.9025	15.8645	5.56496		2.4896	4.13424	3.92644	2.86848	NO
ctg03_AA_00516	GT68		49.2741	13.1566	12.8466	31.8693		5.6323	3.68384	3.62775	5.09518	NO
ctg03_AA_00570	GT8		75.971	93.48	40.27	17.7811		6.23328	6.62558	5.32523	4.3575	YES
ctg03_AA_00638	GH16		34.6536	56.8323	32.4539	39.7258		5.17965	5.88491	4.9923	5.37774	YES
ctg03_AA_00649	GT59		10.6942	14.5038	12.2644	4.39619		3.66551	3.83069	3.55724	2.56157	NO
ctg03_AA_00683	CBM43/GH72		169.133	179.035	96.7158	314.917		7.32287	7.50716	6.65326	8.25108	YES
ctg03_AA_00685	GT1		17.6057	21.0846	25.1211	12.7916		4.30166	4.38597	4.59874	3.95197	NO
ctg03_AA_00690	CE4		119.138	152.899	96.171	287.161		6.81619	7.33256	6.64201	8.11605	YES
ctg03_AA_00776	GH74		3.3516	3.02976	1.46525	2.69885		2.32801	1.83386	1.26385	1.96296	YES
ctg03_AA_00806	GH109		45.2901	9.15059	12.0507	18.0352		5.52798	3.17064	3.53573	4.37934	YES
ctg03_AA_00820	PL5		39.6293	401.828	4.36528	2.93635		5.36238	8.72558	2.29907	2.05406	NO
ctg03_AA_00834	GT8		95.2032	33.9164	69.972	16.7969		6.52313	5.09705	6.16069	4.28223	NO
ctg03_AA_00845	GH3		0.52137	0.688244	0.957344	0.182358		0.693197	0.595274	0.959227	0.34256	YES
ctg03_AA_00896	GH5		0.218977	0.734863	0.365306	0.158653		0.323014	0.632231	0.428589	0.313651	YES
ctg03_AA_00940	CBM37		16.2746	25.177	37.1766	25.5769		4.20697	4.66571	5.19805	4.81303	NO
ctg03_AA_00957	PL8		20.4073	188.47	1.39121	18.1588		4.48279	7.57796	1.22499	4.3853	YES
ctg03_AA_00958	PL8		0.218419	0.520528	1.37511	0.144487		0.321574	0.461681	1.21764	0.294612	YES
ctg03_AA_01028	GT31		34.2673	43.3257	28.531	62.9312		5.16686	5.47764	4.79617	6.00047	NO
ctg03_AA_01069	CE1		8.555	11.9877	7.9721	32.5953		3.40275	3.54404	2.99914	5.12503	NO
ctg03_AA_01128	GH16		13.1279	42.685	33.3885	18.0218		3.92088	5.4455	5.03764	4.3778	NO
ctg03_AA_01131	PL12		72.8609	200.892	117.717	1245.55		6.17376	7.69277	6.97109	10.4167	NO
ctg03_AA_01137	GT21		18.8181	15.3544	23.637	37.7341		4.37644	3.90987	4.51217	5.30667	NO
ctg03_AA_01172	CE1		13.0491	45.3724	9.28495	50.05		3.91248	5.54761	3.19236	5.68234	NO
ctg03_AA_01212	CBM35/GH43		0.543117	2.03781	0.618377	1.03293		0.715816	1.41735	0.672657	1.10104	YES
ctg03_AA_01213	GT25		0.795547	12.02	0.145016	0.344426		0.968853	3.54834	0.175766	0.531904	NO
ctg03_AA_01267	GT33		4.80166	8.90607	11.3659	4.89392		2.7449	3.13561	3.4509	2.70882	NO
ctg03_AA_01278	GH43		1.78546	5.09248	8.57201	2.84013		1.6481	2.42125	3.09695	2.01762	NO
ctg03_AA_01304	CBM21		2.78825	3.7478	2.88557	4.05034		2.13388	2.0608	1.88288	2.45848	NO
ctg03_AA_01306	CBM21		29.1369	31.7184	38.1951	58.1035		4.94938	4.99891	5.23324	5.89357	NO
ctg05_AA_00025	GH18		0.0409078	0.142367	0.0382166	16.4419		0.0673431	0.108425	0.0438844	4.26161	YES
ctg05_AA_00043	PL1		0.877723	4.07285	4.03682	1.08433		1.03958	2.15423	2.21951	1.13315	YES
ctg05_AA_00068	CE10		4.06828	30.0865	0.658281	0.674273		2.54727	4.93339	0.708749	0.825171	YES
ctg05_AA_00109	GH5		11.1098	18.5809	15.0377	80.7432		3.71392	4.18214	3.84989	6.33896	NO
ctg05_AA_00120	GT2		60.001	107.488	102.426	1.93587		5.89215	6.83536	6.73625	1.61578	NO
ctg05_AA_00127	PL3		3.10457	1.56761	11.0834	3.65513		2.23926	1.17152	3.42418	2.33258	YES
ctg05_AA_00213	CE10		49.6392	15.2654	8.86521	169.977		5.6422	3.89941	3.13331	7.32526	NO
ctg05_AA_00214	GH18		0.0736341	0.752764	0.911465	0.886929		0.105357	0.647897	0.926736	0.985282	YES
ctg05_AA_00222	GH18		15.0471	13.1405	8.09829	11.5431		4.10402	3.68222	3.01806	3.82158	NO
ctg05_AA_00255	CBM1/GH5		1.11491	1.6167	3.02999	1.97046		1.22775	1.20049	1.9367	1.63116	YES
ctg05_AA_00369	GH105		1.85331	2.59873	17.6836	7.75668		1.68135	1.67903	4.07986	3.32035	YES
ctg05_AA_00402	GH5		120.782	45.2859	109.235	99.0587		6.838	5.54288	6.84417	6.62368	NO
ctg05_AA_00407	GT76		1.53345	1.3746	3.36436	1.64968		1.50158	1.06187	2.03347	1.48012	NO
ctg05_AA_00437	CE1		25.9652	13.5783	11.0825	16.905		4.79298	3.72589	3.424	4.2936	NO
ctg05_AA_00444	CE10		5.27409	17.4436	4.58135	2.71961		2.85099	4.09928	2.34366	1.97482	NO
ctg05_AA_00508	GH18		2.95958	2.97907	3.63268	3.39639		2.1863	1.81732	2.10191	2.23457	YES
ctg05_AA_00509	GH18		46.36	426.253	1.47445	0.404264		5.55626	8.78286	1.27126	0.592135	YES
ctg05_AA_00517	CE1		22.0069	21.7496	21.4503	54.1651		4.59179	4.437	4.37273	5.79324	NO
ctg05_AA_00527	GH128		0.0997128	0.130132	0.302747	1.39069		0.134315	0.0959461	0.369877	1.33612	YES
ctg05_AA_00595	CE4		37.5859	70.0805	3.15624	18.6173		5.2906	6.21111	1.97181	4.40799	YES
ctg05_AA_00618	GT32		66.876	133.705	39.3888	242.298		6.05444	7.13645	5.28956	7.84566	NO
ctg05_AA_00685	GT57		7.77158	12.279	20.175	7.25285		3.28391	3.57651	4.2759	3.23526	NO
ctg05_AA_00749	GT4		6.25138	11.6428	5.91616	3.55026		3.03931	3.50701	2.63282	2.29383	NO
ctg05_AA_00758	GH47		10.1773	12.4317	17.2794	4.66805		3.60849	3.59951	4.05264	2.63928	YES
ctg05_AA_00771	GH2		6.6641	10.5306	6.95162	30.328		3.11048	3.36479	2.83301	5.03764	NO
ctg05_AA_00774	GT2		111.852	75.1525	139.28	60.8141		6.74251	6.3122	7.23736	5.94706	NO
ctg05_AA_00777	GH105		14.4674	19.5151	15.1822	8.27517		4.04414	4.26185	3.86491	3.40275	NO
ctg05_AA_00783	GH109		30.8929	50.5575	85.0977	19.3087		5.02786	5.71586	6.44992	4.4588	NO
ctg05_AA_00784	GH109		50.2553	27.4919	23.9462	7.02375		5.66416	4.79511	4.52826	3.18316	NO
ctg05_AA_00795	GH109		23.2993	24.8021	18.4935	36.6049		4.65514	4.65004	4.145	5.27072	NO
ctg05_AA_00796	GH9		6.46714	8.88479	3.89543	2.97112		3.07887	3.1315	2.17789	2.06848	YES
ctg05_AA_00814	GH93		0.114869	0.982757	0.23251	0.485477		0.165542	0.811668	0.284464	0.671383	YES
ctg05_AA_00852	CE1		36.8749	24.8937	14.9888	7.55695		5.26655	4.65398	3.84291	3.29009	NO
ctg05_AA_00891	GH17		444.666	278.001	205.856	217.181		8.82143	8.20824	7.75889	7.67493	NO
ctg05_AA_00922	CBM48/GH13		95.6366	94.73	46.595	25.92		6.53375	6.63945	5.55058	4.82996	NO
ctg05_AA_00933	PL9		1.9335	0.827329	3.89391	0.0803769		1.71907	0.704528	2.17621	0.205495	YES
ctg05_AA_00944	CE16		7.0968	8.54384	40.9744	8.47492		3.18085	3.07364	5.35106	3.43041	YES
ctg05_AA_00970	CE1		21.6229	14.969	18.2756	5.44007		4.57025	3.87314	4.1237	2.84054	NO
ctg05_AA_01010	GH18		2.6427	5.17335	1.60474	29.8769		2.07377	2.44214	1.34277	5.01564	YES
ctg05_AA_01011	GH18		2.22141	3.79542	1.56397	21.7975		1.85664	2.07786	1.31997	4.59728	YES
ctg05_AA_01038	GT32		9.86232	16.4369	21.2273	15.0147		3.57414	4.00834	4.35835	4.14798	NO
ctg05_AA_01097	GH3		18.3686	53.0812	38.8339	90.6348		4.35017	5.78787	5.26738	6.50264	YES
ctg05_AA_01129	GH13		85.0511	37.4461	22.9318	14.0185		6.36834	5.25093	4.46769	4.05949	NO
ctg05_AA_01130	CE15		0.0658654	0.248325	0.143575	0.0556739		0.0975324	0.224575	0.174228	0.178803	YES
ctg05_AA_01174	CE16		2.07742	4.81101	4.28107	5.03553		1.79031	2.353	2.27675	2.73918	NO
ctg05_AA_01185	GH16		12.1443	4.56058	4.05653	10.0897		3.82262	2.28586	2.22362	3.65784	YES
ctg05_AA_01188	GT68		2.82993	2.63909	3.6411	4.08224		2.1493	1.69234	2.10467	2.46922	NO
ctg05_AA_01228	GH43		0.128662	0.671649	21.2509	0		0.187711	0.582671	4.36002	0	YES
ctg05_AA_01230	GT39		16.8534	25.4918	32.0417	24.3441		4.25018	4.68301	4.96756	4.7537	NO
ctg05_AA_01238	GH18		0.464106	1.46562	1.67541	1.36577		0.630105	1.10578	1.37269	1.32047	YES
ctg05_AA_01241	CE10/GH16		52.8024	16.5832	46.744	0.380804		5.7249	4.02123	5.56234	0.564172	NO
ctg05_AA_01242	GH16		0.239311	0.550272	0.718608	1.38708		0.350454	0.487077	0.768146	1.33374	YES
ctg05_AA_01245	GH16		3.51888	16.0293	4.38317	279.953		2.38535	3.96904	2.3039	8.08723	YES
ctg05_AA_01259	CE10		1.63268	1.49834	11.9096	0.680575		1.57102	1.12665	3.51966	0.828483	NO
ctg05_AA_01354	GH109		10.8806	14.208	14.8736	22.12		3.68751	3.80237	3.83137	4.61787	NO
ctg05_AA_01393	CE10		0.356117	1.35089	0.838376	1.44487		0.508606	1.05013	0.869949	1.36686	YES
ctg05_AA_01419	CBM13		1.20956	1.18816	9.07633	34.6298		1.29384	0.947644	3.16378	5.20509	YES
ctg05_AA_01424	GH16		51.7832	40.155	42.6472	26.91		5.70175	5.35314	5.41481	4.87788	NO
ctg05_AA_01425	GH16		231.848	114.492	201.488	159.647		7.8297	6.93378	7.73709	7.26033	NO
ctg05_AA_01436	GT48		63.774	76.3191	49.7481	49.0869		5.97726	6.33243	5.65624	5.653	NO
ctg05_AA_01461	CBM13		863.538	223.042	1174.82	40.4601		9.72018	7.8547	10.4167	5.40719	NO
ctg05_AA_01478	GH47		15.1772	6.64094	25.7119	47.2667		4.1167	2.73746	4.63465	5.60463	YES
ctg05_AA_01479	GH47		7.82491	3.22485	15.2753	33.2495		3.29283	1.90658	3.87137	5.15084	YES
ctg05_AA_01527	GT90		9.57243	48.9975	17.2049	15.2371		3.53832	5.66657	4.04791	4.16429	NO
ctg05_AA_01635	GH7		1.0816	1.15925	1.14224	0.317998		1.19423	0.92819	1.07043	0.50469	YES
ctg05_AA_01645	CBM1		1.6482	0.271299	0.395346	1.63792		1.57752	0.247394	0.45459	1.47287	YES
ctg05_AA_01671	GT23		24.7563	38.4401	19.458	55.3695		4.72977	5.2906	4.22094	5.82503	NO
ctg05_AA_01733	GH76		48.4604	37.7246	25.9124	57.85		5.61005	5.26162	4.6443	5.88699	YES
ctg05_AA_01756	CE1		1.34483	2.50213	2.18413	6.08595		1.3908	1.63873	1.60956	2.98143	YES
ctg05_AA_01764	CE1		3.87662	4.74835	2.33683	9.83035		2.48901	2.34003	1.67138	3.62336	YES
ctg05_AA_01839	GT32		15.6953	21.9547	24.7847	11.8887		4.16924	4.45209	4.57616	3.85912	NO
ctg06_AA_00039	CE1		0.423559	0.589625	0.415478	0.107406		0.587014	0.513695	0.474726	0.241478	NO
ctg06_AA_00062	GT25		35.2736	0.412981	4.90554	4.36327		5.2121	0.367654	2.41857	2.55198	YES
ctg06_AA_00185	PL14		0.0883609	0.0576585	0.020637	0		0.121014	0.033239	0.0236441	0	YES
ctg06_AA_00186	PL14		2.62102	0.753526	2.85314	4.79697		2.06747	0.648662	1.8715	2.68047	YES
ctg06_AA_00277	GT20		38.5704	42.7283	23.0398	113.671		5.32608	5.44863	4.47522	6.803	YES
ctg06_AA_00295	CBM50		3.89079	3.39348	6.24261	10.3511		2.49238	1.95222	2.69416	3.68751	NO
ctg06_AA_00311	GH35		0.0780361	0.526186	0.255158	1.58308		0.10953	0.466498	0.311389	1.44387	NO
ctg06_AA_00312	GH47		9.02818	9.57841	15.1188	6.84985		3.47119	3.23044	3.86054	3.14554	NO
ctg06_AA_00319	CBM67/GH35		3.72369	3.58644	4.94058	11.794		2.44452	2.0108	2.43098	3.85042	YES
ctg06_AA_00334	GT2		48.9591	52.5917	59.1475	50.7131		5.6237	5.77339	5.91373	5.69694	NO
ctg06_AA_00352	GT8		10.0128	17.174	17.578	7.06417		3.58974	4.07625	4.0745	3.19108	NO
ctg06_AA_00373	GT69		33.0306	52.8099	31.7059	38.1018		5.11691	5.77917	4.94938	5.31868	NO
ctg06_AA_00466	GT90		0.593145	0.541443	2.57077	1.43013		0.767736	0.480176	1.76827	1.35967	NO
ctg06_AA_00468	GT90		15.9969	14.5573	30.0578	53.1805		4.1868	3.83652	4.87571	5.76838	YES
ctg06_AA_00471	GH28		0.582107	0.647143	1.04231	0.615047		0.75689	0.568208	1.01158	0.778934	YES
ctg06_AA_00476	GT65		11.7921	12.7652	25.3601	11.2999		3.78936	3.6399	4.61387	3.79663	NO
ctg06_AA_00494	GH16		52.1196	75.2281	40.9128	3.1419		5.70819	6.31335	5.34909	2.14167	NO
ctg06_AA_00774	GH16		57.9049	26.1128	74.1286	11.5539		5.83849	4.72534	6.22821	3.8236	NO
ctg06_AA_00775	GT2		30.2534	19.0106	132.283	2.87453		5.0049	4.22234	7.16942	2.03196	NO
ctg11-1_AA_00005	GH115		0.898328	2.5481	0.709592	2.62987		1.06285	1.66183	0.75868	1.9367	YES
ctg11-1_AA_00036	CBM5/GH18		5.54766	20.566	2.57146	6.62014		2.90761	4.34748	1.76847	3.09478	YES
ctg11-1_AA_00039	GH13		11.2471	21.0612	45.0023	24.1049		3.72902	4.38483	5.49805	4.73966	YES
ctg11-1_AA_00061	CE1		1.86827	3.91546	3.16141	6.31676		1.68702	2.10821	1.97344	3.0353	YES
ctg11-1_AA_00067	CE10		3.13641	1.7271	2.93625	3.60752		2.2519	1.25468	1.90075	2.30923	NO
ctg11-1_AA_00068	CE10		1.18358	1.04331	0.552855	5.76569		1.28033	0.854764	0.616258	2.91148	NO
ctg11-1_AA_00071	CE7		28.6744	29.423	67.7808	13.3687		4.92393	4.90185	6.12201	4.00972	NO
ctg11-1_AA_00120	GT57		19.8608	22.6174	20.0386	61.0701		4.44717	4.50294	4.26481	5.95224	NO
ctg11-1_AA_00125	GH109		3.07955	2.89304	29.8991	15.8099		2.23255	1.78492	4.86889	4.21395	NO
ctg11-1_AA_00126	GH6		2.77258	7.28473	3.70515	2.04869		2.12632	2.85343	2.12708	1.66955	YES
ctg11-1_AA_00186	CE10		4.48708	4.11344	6.05267	1.05458		2.6656	2.16518	2.6566	1.11272	YES
ctg11-1_AA_00187	CE10		11.0823	10.4938	13.2433	3.47557		3.71008	3.35934	3.66947	2.26274	NO
ctg11-1_AA_00190	GH55		107.849	14.1407	2.02324	0.856526		6.69001	3.79222	1.54056	0.958691	NO
ctg11-1_AA_00203	GH5		49.9031	62.2198	47.953	106.942		5.64814	6.00808	5.59903	6.73329	NO
ctg11-1_AA_00207	GT1		1.2482	2.29931	1.92203	1.06962		1.32281	1.54366	1.49899	1.12282	NO
ctg11-1_AA_00211	GT1		0.886757	2.06233	1.31432	0.95135		1.05144	1.42859	1.18544	1.03764	NO
ctg11-1_AA_00214	GT1		0.607547	1.7719	1.10318	0.39058		0.779966	1.27493	1.0481	0.577581	NO
ctg11-1_AA_00215	GT1		0.730101	1.30573	0.644176	0.445706		0.905359	1.02567	0.696345	0.631495	NO
ctg11-1_AA_00239	GH55		4.7267	24.0288	1.46606	1.40591		2.72494	4.60152	1.26416	1.34277	YES
ctg11-1_AA_00242	GH88		1.38672	11.7443	0.0327971	0.0890239		1.41052	3.51429	0.0380004	0.217089	NO
ctg11-1_AA_00265	GH3		22.7939	26.2922	43.9602	11.7281		4.63023	4.73613	5.45995	3.84343	YES
ctg11-1_AA_00269	GH11		1.23781	0.753868	0.925105	0.784715		1.31361	0.649571	0.937306	0.910481	YES
ctg11-1_AA_00271	CBM1/GH10		0.462585	1.09472	0.777875	1.21995		0.626039	0.890181	0.820819	1.22877	YES
ctg11-1_AA_00284	GH38		77.961	76.7448	61.0197	16.6064		6.26458	6.3415	5.96625	4.27084	NO
ctg11-1_AA_00287	GH3		61.0243	79.2187	112.626	35.9187		5.91807	6.38844	6.89395	5.24561	NO
ctg11-1_AA_00306	CE12		0.258714	0.619006	0.69487	27.062		0.383054	0.539027	0.7443	4.88497	YES
ctg11-1_AA_00310	CE10		2.05439	9.01394	1.27949	2.35269		1.77955	3.1509	1.16128	1.82463	NO
ctg11-1_AA_00318	GH5		18.1179	17.2963	32.0739	18.1337		4.3325	4.08709	4.96953	4.3838	NO
ctg11-1_AA_00335	CBM21		14.5592	80.2486	20.1897	16.7815		4.05492	6.40246	4.277	4.28144	NO
ctg11-1_AA_00357	PL14		19.7431	178.145	3.63931	22.2912		4.44027	7.49405	2.10341	4.62928	YES
ctg11-1_AA_00385	GH5		22.8299	26.4224	49.1414	20.9217		4.63136	4.74326	5.63647	4.54871	NO
ctg11-1_AA_00508	GH3		2.05124	7.67969	2.037	2.6622		1.77737	2.93867	1.54638	1.94729	NO
ctg11-1_AA_00534	GT4		11.7283	20.3814	16.782	7.5725		3.78166	4.33541	4.01354	3.29182	NO
ctg11-1_AA_00555	GT39		26.0577	36.1271	34.8204	47.9694		4.79769	5.19514	5.1021	5.6237	NO
ctg11-1_AA_00570	GH31		9.03666	0.629295	0.375392	20.3792		3.4717	0.549219	0.4384	4.51374	NO
ctg11-1_AA_00603	CBM13		1269.28	273.23	59.8084	271.951		10.0919	8.17324	5.92688	8.02813	NO
ctg11-1_AA_00606	CE12		1.64585	5.06126	0.954357	2.15874		1.57663	2.41293	0.958089	1.72798	YES
ctg11-1_AA_00717	CE4		13.3783	2.4584	10.4241	4.24061		3.942	1.61668	3.34576	2.51798	YES
ctg11-1_AA_00720	CE4		74.2282	18.6516	61.7232	17.9508		6.20045	4.18836	5.98612	4.37313	YES
ctg11-1_AA_00721	CE4		19.0623	9.04642	27.6606	17.5776		4.3965	3.15809	4.74232	4.33925	YES
ctg11-1_AA_00739	GH7		1.04796	0.517126	0.686774	0.0793263		1.1733	0.457779	0.736546	0.204229	YES
ctg11-1_AA_00780	CE4		114.089	104.069	17.8465	64.4312		6.75836	6.77814	4.08865	6.02613	YES
ctg11-1_AA_00842	GT28		0.715586	4.47042	0.416448	0.208231		0.891022	2.26621	0.475277	0.371316	NO
ctg11-1_AA_00843	GT28		0.527554	4.60992	0.246424	0.232657		0.699223	2.30087	0.298054	0.40014	NO
ctg11-1_AA_00857	GH37		36.018	46.7216	78.67	14.82		5.23804	5.59798	6.31976	4.13236	NO
ctg11-1_AA_00860	GT90		5.63845	8.47079	8.43441	39.9418		2.92874	3.06598	3.07364	5.38878	NO
ctg11-1_AA_00909	CE10		0.185872	0.262791	1.25892	6.71655		0.276072	0.2404	1.14975	3.11921	NO
ctg11-1_AA_00955	CBM1/GH10		0.082521	0.556427	1.07929	0.470829		0.114441	0.492535	1.03321	0.653295	YES
ctg11-1_AA_00956	CBM1/GH10		0.0703855	0.459289	0.591795	0.981663		0.101214	0.413516	0.652604	1.06236	YES
ctg11-1_AA_00969	GT22		3.06241	5.354	5.18208	4.35903		2.22327	2.4845	2.48178	2.55062	YES
ctg11-1_AA_00998	PL1		0.180083	0.689395	0.60565	0.0913313		0.266283	0.597575	0.663963	0.219936	NO
ctg11-1_AA_01045	GH5		0.129747	0.376285	0.727266	5.48355		0.188221	0.338671	0.777662	2.85205	YES
ctg11-1_AA_01087	GH109		19.1642	74.4523	15.1629	83.735		4.40651	6.29604	3.86341	6.39002	NO
ctg11-1_AA_01112	GH28		0.628846	0.501531	0.930169	0		0.803789	0.446122	0.941817	0	NO
ctg11-1_AA_01159	GH5		11.5701	11.0182	14.4071	4.96155		3.7651	3.42339	3.78854	2.72397	YES
ctg11-1_AA_01240	CBM1		0.270578	0.470829	0.488702	0		0.399861	0.424361	0.553006	0	NO
ctg11-1_AA_01279	GH92		19.0895	24.5136	13.267	18.3163		4.3991	4.63266	3.67503	4.39435	YES
ctg11-1_AA_01304	CE10		0.95907	2.47946	1.42076	11.222		1.1155	1.62737	1.24011	3.78421	NO
ctg11-1_AA_01313	GH43		0.620691	2.16012	1.31434	1.46902		0.795784	1.47921	1.18544	1.38585	YES
ctg11-1_AA_01359	GH18		0.176644	0.351288	0.377196	0.703899		0.260527	0.312596	0.439564	0.84644	YES
ctg11-1_AA_01383	CBM32		16.6663	20.6193	14.7486	12.911		4.23413	4.35227	3.82158	3.96206	NO
ctg11-1_AA_01390	PL3		4.43813	0.511064	3.65837	0		2.65526	0.454475	2.11215	0	YES
ctg11-2_AA_00034	GH105		2.39311	2.25432	16.9945	7.93919		1.94494	1.52457	4.03163	3.34792	YES
ctg11-2_AA_00070	GH5		112.663	42.6496	105.192	102.887		6.7508	5.44252	6.78766	6.68694	NO
ctg11-2_AA_00113	GH63		11.4225	15.7093	15.2957	16.0489		3.7535	3.94293	3.87314	4.23381	YES
ctg11-2_AA_00114	GH63		7.59695	11.3795	10.6694	12.4512		3.2553	3.47315	3.37996	3.92132	NO
ctg11-2_AA_00159	CE12		37.5819	13.7243	36.369	36.4962		5.28956	3.7438	5.16307	5.26655	NO
ctg11-2_AA_00181	GT4		86.866	42.8297	812.607	142.915		6.39683	5.45333	9.5477	7.10818	NO
ctg11-2_AA_00210	CE10		31.3061	9.84553	13.5885	12.8588		5.04555	3.26717	3.71013	3.95707	NO
ctg11-2_AA_00279	GT48		32.4859	42.0241	64.6525	129.065		5.09649	5.41683	6.05444	6.97323	NO
ctg11-2_AA_00300	GT15		37.4334	29.3358	37.1564	15.0936		5.28669	4.89662	5.19668	4.15403	NO
ctg11-2_AA_00301	GT15		49.5035	53.2737	9.32309	2.71651		5.63605	5.79767	3.19793	1.97344	NO
ctg11-2_AA_00314	GH13/GT5		32.7365	53.0817	25.6692	62.1578		5.10654	5.78831	4.63274	5.97792	YES
ctg11-2_AA_00346	CE16		2.57645	6.3219	3.05602	5.57907		2.04295	2.67962	1.94591	2.87203	NO
ctg11-2_AA_00347	CE16		3.23613	5.11064	5.51296	3.17215		2.28672	2.42846	2.55767	2.15261	NO
ctg11-2_AA_00351	CE5		20.7648	7.17035	0.396864	32.3819		4.51343	2.83336	0.456437	5.11812	NO
ctg11-2_AA_00354	CE16		13.9598	15.6592	10.177	10.683		3.99706	3.93823	3.30611	3.72825	NO
ctg11-2_AA_00487	GT66		46.7377	57.2873	50.4058	45.3794		5.56276	5.90038	5.66944	5.55099	NO
ctg11-2_AA_00493	GT22		4.22144	5.07203	5.86193	3.85954		2.59396	2.41522	2.6192	2.40127	YES
ctg11-2_AA_00503	GH16		10.0824	2.91837	2.78542	11.938		3.59515	1.79463	1.84701	3.86491	YES
ctg11-2_AA_00618	GH6		0.418376	0.189283	0.359583	2.29159		0.582671	0.159329	0.422185	1.79725	YES
ctg11-2_AA_00620	CE16		5.61065	15.5154	8.84678	20.7922		2.92207	3.92609	3.1315	4.5413	NO
ctg11-2_AA_00638	CE10		2.95467	5.66004	10.0121	1.51164		2.18577	2.54386	3.28582	1.40756	YES
ctg11-2_AA_00709	GH16		97.7712	124.61	171.289	403.185		6.55921	7.0362	7.5542	8.66473	NO
ctg11-2_AA_00718	CBM1/CE1		0.303352	0.716381	1.41697	0.293044		0.442907	0.618815	1.23891	0.477872	NO
ctg11-2_AA_00735	GH16/GH31		45.7623	32.7672	50.4995	160.508		5.54147	5.04239	5.67409	7.26865	NO
ctg11-2_AA_00741	GH18		0.541205	1.50854	0.749038	0.152488		0.713133	1.13397	0.795128	0.305895	NO
ctg11-2_AA_00793	GH16		5.10052	15.7362	9.95848	92.7533		2.81485	3.94531	3.27751	6.52417	NO
ctg11-2_AA_00833	CE1		25.6234	12.4778	11.5137	16.4282		4.7765	3.6064	3.4682	4.26018	NO
ctg11-2_AA_00842	CE10		11.9135	45.4617	8.16643	7.30282		3.79867	5.55058	3.0309	3.24539	NO
ctg11-2_AA_00936	GH5		29.1054	20.3044	32.1343	3.44426		4.94679	4.32969	4.97277	2.24805	NO
ctg11-2_AA_00970	CE1		1.815	4.17592	4.18246	0.818219		1.66353	2.1863	2.25688	0.932314	NO
ctg11-2_AA_00992	GH28		2.70918	3.53566	2.85997	2.19839		2.10341	1.99288	1.87308	1.74792	YES
ctg11-2_AA_01019	GT2		25.6293	10.679	23.9287	7.55434		4.77698	3.37667	4.52703	3.28958	NO
ctg11-2_AA_01020	GH16		19.6165	11.292	33.176	3.85369		4.43202	3.46267	5.02786	2.4002	NO
ctg11-2_AA_01021	GH17		30.7486	13.727	28.6755	62.874		5.02435	3.74479	4.80264	5.99972	NO
ctg11-2_AA_01065	GT90		8.71222	13.542	26.8154	10.1492		3.42964	3.72016	4.69821	3.664	NO
ctg11-2_AA_01066	GT90		8.51475	14.0617	29.0779	11.1721		3.39631	3.78421	4.83045	3.78081	NO
ctg11-2_AA_01157	GH53		0.611006	0.930305	0.428107	0.110671		0.785208	0.776998	0.487769	0.246229	YES
ctg11-2_AA_01159	GH29		1.82636	2.941	3.05421	4.41381		1.67199	1.80699	1.94469	2.56835	YES
ctg11-2_AA_01167	GT24		14.9636	28.9165	22.5539	7.10717		4.09625	4.8747	4.4467	3.20076	NO
ctg11-2_AA_01173	GH16		3.21427	0.244954	0.109592	0.951915		2.28121	0.220573	0.119122	1.03947	YES
ctg11-2_AA_01174	GH16		1.42586	0.369992	0.0233694	0.951501		1.43286	0.331566	0.0257337	1.0383	NO
ctg11-2_AA_01248	CE10		0.330788	0.938016	3.43362	0.124269		0.477397	0.7832	2.05148	0.264773	NO
ctg11-2_AA_01259	GT68		84.8901	51.5985	44.1037	62.781		6.36428	5.74123	5.46346	5.9959	NO
ctg11-2_AA_01334	GH3		85.1645	90.885	14.3451	0.0468005		6.37368	6.58938	3.7821	0.168153	NO
ctg11-2_AA_01335	GH3		182.439	194.455	27.9263	0.212928		7.42068	7.63793	4.76289	0.378485	NO
ctg11-2_AA_01341	GH88		44.1818	22.496	16.4314	7.29996		5.49908	4.49651	3.98441	3.24451	YES
ctg11-2_AA_01433	GT20		31.4511	27.9779	11.8528	49.5145		5.05172	4.81917	3.51114	5.66283	NO
ctg11-2_AA_01534	GH25		10.6573	12.687	1.63949	1.53734		3.6613	3.62883	1.35682	1.41998	YES
ctg11-2_AA_01553	CBM63		0.466656	1.65528	1.71029	28.8555		0.633314	1.21853	1.38926	4.96823	NO
ctg11-2_AA_01582	GH3		2.08462	1.74052	2.3492	0.853377		1.79572	1.26087	1.68091	0.956043	YES
ctg13_AA_00028	GH20		0.429598	2.81843	0.585733	8.45004		0.594562	1.75809	0.646961	3.42688	YES
ctg13_AA_00105	GT65		10.1819	10.0146	6.25532	6.07876		3.60902	3.29233	2.69645	2.97935	YES
ctg13_AA_00133	GH105		6.32014	23.1735	6.16283	1.62482		3.04935	4.54741	2.67962	1.46349	YES
ctg13_AA_00140	GH79		4.38736	8.93573	13.7168	0.474098		2.64177	3.13833	3.7224	0.655635	YES
ctg13_AA_00155	GH13		6.68886	12.6619	12.6556	0.214433		3.11481	3.62494	3.60263	0.379857	YES
ctg13_AA_00166	GH28		0.115983	0.312821	0.335892	0.147055		0.16736	0.279756	0.398198	0.297953	YES
ctg13_AA_00172	CE1		4.05858	2.51823	3.5952	5.65843		2.54435	1.64637	2.09566	2.89023	NO
ctg13_AA_00212	PL1		0	0.0404294	0	0		0	0.0189787	0	0	YES
ctg13_AA_00234	CBM67		0.0924377	0.509358	0.201498	0.0781347		0.124781	0.452768	0.247978	0.202914	NO
ctg13_AA_00241	GH71		0.14455	0.82446	0.165049	0.0814558		0.212865	0.701653	0.204761	0.208363	YES
ctg13_AA_00281	GH105		3.03885	2.49666	4.81941	10.8333		2.21382	1.63585	2.39746	3.7438	NO
ctg13_AA_00282	GH16		11.4382	147.759	1.78096	1.33712		3.75528	7.28985	1.43303	1.30489	NO
ctg13_AA_00433	GH5		3.5229	4.16422	0.805993	28.4931		2.38862	2.18259	0.843278	4.95406	NO
ctg13_AA_00481	GT20		17.1373	36.1158	14.2705	31.7611		4.27084	5.19485	3.77353	5.09162	NO
ctg13_AA_00484	GT39		104.212	86.5987	102.414	69.2304		6.63945	6.49829	6.73329	6.11365	NO
ctg13_AA_00498	GT2		42.5729	37.9815	31.9095	26.0419		5.44503	5.27425	4.95948	4.83491	NO
ctg13_AA_00594	GH47		9.76204	4.56103	3.77718	1.71528		3.56311	2.28619	2.14226	1.51082	NO
ctg13_AA_00608	GH13		15.5253	18.8282	42.4218	0.715211		4.15132	4.2074	5.4099	0.856402	YES
ctg13_AA_00669	GH47		23.8935	35.4777	19.8048	15.809		4.68654	5.16757	4.24953	4.2133	NO
ctg13_AA_00697	GH71		232.238	2612.6	2.84062	0		7.83681	11.9476	1.86743	0	YES
ctg13_AA_00708	GH47		38.0371	29.1033	20.1086	3.67479		5.30667	4.88659	4.27084	2.33887	NO
ctg13_AA_00715	CE14		3.37005	8.77544	7.9753	2.08582		2.33307	3.11434	2.99984	1.69028	NO
ctg13_AA_00754	CE4		62.9607	71.4932	107.098	123.944		5.96053	6.23328	6.81492	6.91253	YES
ctg13_AA_00756	GH30		13.9897	66.9709	2.61387	1.28646		4.00034	6.1176	1.78218	1.27367	YES
ctg13_AA_00762	GH31		21.2908	45.8531	39.2146	25.71		4.54713	5.56655	5.28115	4.82141	NO
ctg13_AA_00786	GH43		0.205859	0.649261	24.4722	0		0.305714	0.57012	4.55654	0	YES
ctg13_AA_00787	GT39		16.3729	26.0143	32.7236	25.3751		4.21429	4.71685	5.00318	4.80529	NO
ctg13_AA_00802	GH16		0	0.0953639	0.341324	0.0463241		0	0.0697973	0.405023	0.167729	YES
ctg13_AA_00805	GH16		5.28891	25.9094	6.09187	411.883		2.85578	4.71025	2.66445	8.70942	YES
ctg13_AA_00820	CE10		1.49849	1.59564	12.8081	1.02086		1.47851	1.18916	3.62454	1.09552	NO
ctg13_AA_00823	GH31		87.8543	113.668	183.812	72.4509		6.41347	6.92075	7.64937	6.1763	YES
ctg13_AA_00936	GT2		22.3485	45.0844	33.8866	24.959		4.61013	5.53781	5.063	4.78387	NO
ctg13_AA_00980	CE4		0.269014	1.88707	1.09951	2.34496		0.398469	1.33374	1.04545	1.82021	YES
ctg13_AA_01031	GH43		6.2871	6.08386	1.20183	0.3157		3.04302	2.63407	1.11505	0.50366	NO
ctg13_AA_01033	CBM50		0.914887	7.3961	4.16666	5.41328		1.07737	2.87126	2.25335	2.83426	YES
ctg26_AA_00165	GH32		3.56184	7.24381	2.75559	3.81043		2.39827	2.84535	1.83598	2.38612	YES
ctg26_AA_00224	CE10		14.0844	18.7173	33.0693	14.6022		4.0063	4.19383	5.0206	4.11328	NO
ctg26_AA_00241	GT2		0.478622	0.902249	0.753503	0.404564		0.646497	0.76031	0.799161	0.592554	NO
ctg26_AA_00243	PL3		1.31256	0.570995	10.3671	3.02582		1.3732	0.4993	3.33219	2.09438	YES
ctg26_AA_00275	CBM50		226.741	319.412	507.551	83.6917		7.79278	8.4156	8.872	6.38844	YES
ctg26_AA_00278	CE16		0.130533	1.96854	1.68691	0.386175		0.189393	1.37269	1.3781	0.572338	NO
ctg26_AA_00279	CE16		0.579733	3.7906	2.69156	1.24735		0.753137	2.07531	1.80681	1.25074	YES
ctg26_AA_00280	CE16		0.0771049	0.447232	0.0480215	0.521395		0.108655	0.399667	0.0532695	0.704873	YES
ctg26_AA_00311	CE10		7.03696	4.58301	6.85901	4.59002		3.17144	2.29409	2.80887	2.62172	NO
ctg26_AA_00351	CBM13		105.813	251.711	56.9211	1781.81		6.65159	8.05008	5.85299	10.8922	YES
ctg26_AA_00375	GH105		5.66672	6.68287	6.90691	2.18914		2.93386	2.74686	2.82021	1.74294	NO
ctg26_AA_00390	CE1		22.0075	20.0041	23.5736	67.7901		4.59259	4.30912	4.50854	6.0865	NO
ctg26_AA_00452	GH95		7.01168	4.44451	4.89206	3.90115		3.16767	2.25873	2.41613	2.41145	YES
ctg29_AA_00056	GH20		7.72632	12.8099	9.90082	8.84261		3.27485	3.6449	3.26911	3.49081	NO
ctg29_AA_00077	GH71		0.346893	0.434965	0.390792	0.620932		0.49844	0.385779	0.450155	0.784275	NO
ctg29_AA_00082	GH20		31.761	48.4982	37.1308	44.9251		5.063	5.65042	5.19485	5.54037	YES
ctg29_AA_00118	GH37		153.624	282.754	73.6263	9.39166		7.16591	8.22898	6.21725	3.57072	YES
ctg29_AA_00158	CE10		5.84332	6.73947	1.14725	0.273765		2.96961	2.75794	1.07325	0.453254	YES
ctg29_AA_00159	CE10		117.98	79.271	40.1866	4.68784		6.8019	6.39002	5.32004	2.64912	YES
ctg29_AA_00163	CBM22/GH51		0.254672	1.2556	0.668435	0.768808		0.375654	0.99467	0.718678	0.894018	YES
ctg29_AA_00215	CBM1/CE15		1.26061	6.51385	2.06811	4.36617		1.33612	2.71278	1.55783	2.55418	YES
ctg29_AA_00248	GH131		0.264122	0.167126	0.134589	1.70485		0.391881	0.12938	0.158874	1.50458	YES
ctg29_AA_00249	GH131		0.241791	0.226551	0.243259	2.31105		0.35524	0.200108	0.295278	1.80381	YES
ctg29_AA_00292	CE16		18.6444	9.04887	11.4759	1.86899		4.36677	3.15852	3.46464	1.58363	YES
ctg29_AA_00293	CE16		8.56624	3.44258	1.02892	0.517198		3.40468	1.96564	1.00401	0.701162	YES
ctg29_AA_00294	GH16		18.7645	45.7513	37.7399	51.1197		4.37313	5.56119	5.21559	5.71134	NO
ctg29_AA_00295	GH17		72.5651	23.9084	70.8521	44.3133		6.16233	4.58898	6.17186	5.5192	NO
ctg29_AA_00296	GH16		60.1561	61.708	65.9471	59.7814		5.89454	5.9959	6.08354	5.9294	NO
ctg29_AA_00315	GH13		14.6564	46.0176	7.58273	171.371		4.06504	5.57059	2.93454	7.34031	YES
ctg29_AA_00397	GH18		7.43882	14.9197	12.5251	4.11266		3.22793	3.86957	3.58714	2.4826	NO
ctg29_AA_00433	GT32		0.0660385	0.270866	0.0969476	3.94729		0.0975994	0.246901	0.10706	2.42617	NO
ctg29_AA_00436	GT1		35.4796	21.0109	23.4715	32.3109		5.22031	4.38022	4.50118	5.11575	NO
ctg29_AA_00475	GH71		7.32718	13.822	13.2759	1.79138		3.21591	3.75749	3.67542	1.55167	NO
ctg29_AA_00514	GH5		20.1641	2.71424	11.1365	418.095		4.46588	1.71907	3.42964	8.73166	NO
ctg29_AA_00532	CE10		43.6768	53.4172	58.4604	52.7569		5.48074	5.79946	5.89074	5.74896	NO
ctg29_AA_00594	CE10		7.17932	13.6072	36.4572	7.70518		3.19403	3.7328	5.16686	3.31238	NO
ctg29_AA_00596	GH3		0.655834	3.05977	1.98014	2.28973		0.837883	1.84665	1.52377	1.79689	NO
ctg29_AA_00599	GH2		2.56168	2.60384	2.30021	6.58		2.03442	1.68007	1.6562	3.0896	NO
ctg29_AA_00606	GH16		6.38997	10.7158	16.1647	49.1831		3.06325	3.38095	3.96072	5.65472	NO
ctg29_AA_00667	GH27		218.597	201.141	61.1855	27.0024		7.72181	7.69655	5.97357	4.88029	YES
ctg29_AA_00675	GH43		0.832712	2.87841	18.4811	0.456561		0.997765	1.77864	4.14315	0.643406	YES
ctg29_AA_00686	GH95		24.4045	44.1011	15.4043	3.73331		4.71025	5.50359	3.88205	2.35971	YES
ctg29_AA_00719	CBM1/CE3 CBM1/CE3 CBM1/CE3		2.52514	0.861564	0.323787	0.376663		2.01493	0.730261	0.386967	0.560123	YES
ctg29_AA_00722	CE4		5.54766	62.4101	1.33378	0		2.90761	6.01484	1.19851	0	YES
ctg29_AA_00725	CBM20/GH15		95.3931	79.3868	185.58	18.7093		6.52417	6.39219	7.66428	4.41395	YES
ctg29_AA_00728	CE4		0.252117	0.69984	0.257962	36.4108		0.369649	0.605005	0.314393	5.26282	YES
ctg29_AA_00733	CE15		0.643256	0.385973	0.0828879	0		0.82098	0.344783	0.0941963	0	YES
ctg29_AA_00770	CE10		0.548142	0.744442	0.874284	1.08486		0.721714	0.641572	0.898523	1.13431	YES
ctg29_AA_00787	CE1		19.5743	5.19389	4.85781	0.398367		4.42891	2.44467	2.41054	0.586444	NO
ctg29_AA_00803	CE1		12.6793	16.7386	6.25426	12.0464		3.87841	4.03779	2.69591	3.87799	NO
ctg29_AA_00820	CE8		2.90512	1.5979	1.06064	2.03223		2.17039	1.1902	1.02047	1.66265	YES
ctg29_AA_00885	GT15		58.2127	36.4318	63.7661	46.7241		5.84588	5.20944	6.02433	5.59248	NO
ctg33_AA_00016	GH109		1.69953	0.856798	0.964504	0.724993		1.60163	0.726161	0.962965	0.863802	NO
ctg33_AA_00021	GH35		0.480879	1.10195	0.999724	1.27094		0.649571	0.894877	0.988099	1.26705	YES
ctg33_AA_00051	GT2		541.028	271.197	317.111	91.961		9.09867	8.16654	8.32465	6.51464	NO
ctg33_AA_00089	GH35		0.492971	1.15986	0.953511	1.51418		0.662598	0.928555	0.957702	1.40873	YES
ctg33_AA_00093	GH109		1.85836	0.663328	1.08321	1.57082		1.68334	0.577465	1.03666	1.4351	NO
ctg33_AA_00118	GT69		16.5487	27.7364	19.3341	47.4194		4.22551	4.80529	4.2097	5.60838	NO
ctg33_AA_00128	GH128		35.0665	5.4265	1.76059	0.455134		5.20115	2.50108	1.4217	0.641572	YES
ctg33_AA_00130	GT68		1.10328	3.43618	1.34439	0.121639		1.2156	1.9635	1.20226	0.261375	NO
ctg33_AA_00150	GT68		2.43735	1.78467	4.45255	1.95823		1.96819	1.28381	2.3168	1.62635	NO
ctg33_AA_00151	GT68		9.14651	10.0613	13.1907	8.29848		3.48137	3.2994	3.664	3.40571	NO
ctg33_AA_00152	GH18		75.4065	54.8502	42.1793	2.58939		6.22349	5.83791	5.39871	1.91764	YES
ctg33_AA_00171	GH92		76.52	62.9444	5.28229	1.10815		6.23818	6.02676	2.50435	1.15096	YES
ctg33_AA_00242	CBM50		3.64741	5.90255	5.43489	4.73247		2.42199	2.59938	2.53859	2.66221	NO
ctg33_AA_00282	PL1		7.8792	14.8891	22.7996	146.502		3.30252	3.86614	4.46101	7.13645	YES
ctg33_AA_00303	GH16		52.0501	72.243	74.0312	103.348		5.70747	6.24555	6.22349	6.69219	NO
ctg33_AA_00338	GH63		29.6609	57.0676	25.6284	4.41567		4.9789	5.89454	4.63023	2.57095	NO
ctg33_AA_00345	CE1		6.87084	9.02791	9.51033	1.77787		3.14653	3.1533	3.22283	1.54366	NO
ctg33_AA_00374	CBM12		3554.36	980.528	113.685	588.872		11.4098	10.0919	6.91253	9.18233	NO
ctg33_AA_00411	GH16		21.9628	205.501	4.06786	19.6597		4.58948	7.73465	2.2266	4.47654	YES
ctg33_AA_00417	GH109		23.8148	5.90725	15.292	16.6449		4.68301	2.60107	3.87258	4.27282	NO
ctg33_AA_00494	GH5		2.68471	3.70056	3.36759	8.75847		2.09198	2.04459	2.03492	3.47827	NO
ctg33_AA_00500	GH16		816.659	455.301	4.67458	68.1874		9.63024	8.92097	2.36496	6.09767	NO
ctg33_AA_00521	GT2		102.893	102.273	75.778	386.908		6.61919	6.74251	6.25759	8.58845	NO
ctg33_AA_00525	CBM19		40.8788	41.2283	39.876	24.0609		5.40225	5.3843	5.3098	4.73613	NO
ctg33_AA_00553	GH18		8.65781	2.59588	6.42081	3.20874		3.42094	1.67791	2.73167	2.17097	NO
ctg33_AA_00558	GH23		9.74462	16.7661	38.9743	79.926		3.5605	4.03997	5.27106	6.32523	YES
ctg33_AA_00576	CE1		0.580538	0.387239	0.39772	0.490711		0.754854	0.346301	0.458181	0.676442	YES
ctg33_AA_00593	CE10		31.7659	10.423	4.27612	3.0923		5.06347	3.346	2.27544	2.1196	NO
ctg33_AA_00641	GH1		2.3257	16.8577	5.87136	3.17559		1.91153	4.04568	2.62307	2.156	NO
ctg33_AA_00642	GH1		0.514694	2.05532	1.66442	0.87011		0.686931	1.42349	1.36805	0.973481	NO
ctg33_AA_00694	CE10		114.581	116.927	94.1851	3.35875		6.7648	6.96062	6.60848	2.22263	NO
ctg33_AA_00779	PL14		1.04791	11.6003	1.41639	0.226154		1.17313	3.50114	1.23777	0.392986	NO
ctg33_AA_00796	CBM18/GH16		5.36433	21.599	16.4096	32.8822		2.87269	4.42667	3.98235	5.1358	YES
ctg33_AA_00825	GH109		0.265199	0.263698	0.353932	1.96945		0.39254	0.24094	0.415994	1.63089	NO
ctg33_AA_00834	CBM1/GH5		4.43478	1.87827	9.66185	0.339494		2.65425	1.32912	3.24344	0.526264	YES
ctg33_AA_00886	GH43		2.05936	2.1976	3.11435	4.39987		1.78218	1.49427	1.96414	2.56337	NO
ctg33_AA_00895	GT58		13.5961	9.38569	14.1785	24.8084		3.96291	3.20468	3.76405	4.77698	NO
ctg33_AA_00901	GT17		13.8771	16.568	19.4667	7.32655		3.99087	4.01918	4.22234	3.2508	NO
ctg33_AA_00917	GT69		156.665	59.9665	25.5974	41.9225		7.19874	5.96298	4.62827	5.45333	NO
ctg33_AA_00919	GH105		8.25929	40.8841	1.69682	8.90041		3.36195	5.37774	1.38182	3.50034	NO
ctg33_AA_00922	GT49		1.8157	12.1114	0.253463	0		1.66408	3.55724	0.309135	0	NO
ctg33_AA_00949	CE10		15.6238	11.7633	41.2175	7.15073		4.1633	3.51793	5.36164	3.21102	NO
ctg33_AA_00984	GH12		0.0598277	0.104106	0.307405	0		0.0900915	0.0761717	0.373643	0	YES
ctg33_AA_00992	CE1		56.397	45.2371	35.0284	69.1235		5.80912	5.54212	5.11575	6.11193	NO
ctg33_AA_01007	CE1		36.4995	24.1151	12.774	10.2145		5.25537	4.60423	3.62002	3.67238	NO
ctg33_AA_01010	GT2		17.0113	26.7664	37.8178	15.9388		4.26087	4.75413	5.21831	4.22446	NO
ctg33_AA_01018	CE4		12.7218	26.621	6.90383	44.9587		3.88143	4.7493	2.81963	5.54288	YES
ctg33_AA_01020	CE3		0.655646	2.21046	0.459384	1.08068		0.837111	1.50051	0.525176	1.13198	YES
ctg33_AA_01032	GH92		6.60686	7.30781	3.95407	0.928117		3.09877	2.85666	2.1971	1.01679	YES
ctg33_AA_01061	GH71		0.646314	2.2037	1.94193	1.28456		0.824203	1.49705	1.50697	1.27239	NO
ctg33_AA_01174	CBM1		0.769213	0	0	0.260077		0.942848	0	0	0.434414	YES
