# Supplementary material for: Whole Genome and Global Gene Expression Analyses of the Model Mushroom Flammulina velutipes Reveal a High Capacity for Lignocellulose Degradation
Source: PLoS One. 2014 Apr 8;9(4):e93560. doi: 10.1371/journal.pone.0093560 (PMC3979922; doi:10.1371/journal.pone.0093560)
Supplement: Table S13 — Predicted signal peptides of the F. velutipes genome. (XLS) [file pone.0093560.s015.xls]

## Sheet: Table S13
Table S13. Predicted signal peptides of F. velutipes genome.
SignalP 4.1 Server (default parameters)
ORF ID	source	feature	start	end	score
ctg01_AA_00012	SignalP-4.1	SIGNAL	1	21	0.811
ctg01_AA_00014	SignalP-4.1	SIGNAL	1	24	0.93
ctg01_AA_00015	SignalP-4.1	SIGNAL	1	25	0.901
ctg01_AA_00027	SignalP-4.1	SIGNAL	1	28	0.867
ctg01_AA_00060	SignalP-4.1	SIGNAL	1	18	0.873
ctg01_AA_00081	SignalP-4.1	SIGNAL	1	20	0.703
ctg01_AA_00101	SignalP-4.1	SIGNAL	1	20	0.873
ctg01_AA_00103	SignalP-4.1	SIGNAL	1	19	0.526
ctg01_AA_00120	SignalP-4.1	SIGNAL	1	19	0.75
ctg01_AA_00124	SignalP-4.1	SIGNAL	1	21	0.808
ctg01_AA_00128	SignalP-4.1	SIGNAL	1	21	0.486
ctg01_AA_00188	SignalP-4.1	SIGNAL	1	20	0.777
ctg01_AA_00202	SignalP-4.1	SIGNAL	1	19	0.573
ctg01_AA_00225	SignalP-4.1	SIGNAL	1	18	0.848
ctg01_AA_00237	SignalP-4.1	SIGNAL	1	16	0.732
ctg01_AA_00241	SignalP-4.1	SIGNAL	1	21	0.87
ctg01_AA_00246	SignalP-4.1	SIGNAL	1	21	0.728
ctg01_AA_00249	SignalP-4.1	SIGNAL	1	24	0.628
ctg01_AA_00253	SignalP-4.1	SIGNAL	1	22	0.757
ctg01_AA_00257	SignalP-4.1	SIGNAL	1	19	0.775
ctg01_AA_00258	SignalP-4.1	SIGNAL	1	20	0.505
ctg01_AA_00262	SignalP-4.1	SIGNAL	1	21	0.782
ctg01_AA_00264	SignalP-4.1	SIGNAL	1	22	0.81
ctg01_AA_00268	SignalP-4.1	SIGNAL	1	21	0.831
ctg01_AA_00274	SignalP-4.1	SIGNAL	1	25	0.615
ctg01_AA_00276	SignalP-4.1	SIGNAL	1	21	0.847
ctg01_AA_00281	SignalP-4.1	SIGNAL	1	20	0.881
ctg01_AA_00302	SignalP-4.1	SIGNAL	1	19	0.762
ctg01_AA_00303	SignalP-4.1	SIGNAL	1	20	0.706
ctg01_AA_00319	SignalP-4.1	SIGNAL	1	23	0.662
ctg01_AA_00320	SignalP-4.1	SIGNAL	1	31	0.73
ctg01_AA_00337	SignalP-4.1	SIGNAL	1	17	0.797
ctg01_AA_00356	SignalP-4.1	SIGNAL	1	22	0.804
ctg01_AA_00372	SignalP-4.1	SIGNAL	1	19	0.874
ctg01_AA_00373	SignalP-4.1	SIGNAL	1	19	0.873
ctg01_AA_00375	SignalP-4.1	SIGNAL	1	19	0.885
ctg01_AA_00402	SignalP-4.1	SIGNAL	1	20	0.777
ctg01_AA_00421	SignalP-4.1	SIGNAL	1	18	0.453
ctg01_AA_00425	SignalP-4.1	SIGNAL	1	21	0.76
ctg01_AA_00436	SignalP-4.1	SIGNAL	1	24	0.691
ctg01_AA_00437	SignalP-4.1	SIGNAL	1	24	0.695
ctg01_AA_00440	SignalP-4.1	SIGNAL	1	24	0.656
ctg01_AA_00441	SignalP-4.1	SIGNAL	1	24	0.725
ctg01_AA_00446	SignalP-4.1	SIGNAL	1	23	0.81
ctg01_AA_00450	SignalP-4.1	SIGNAL	1	23	0.652
ctg01_AA_00451	SignalP-4.1	SIGNAL	1	22	0.549
ctg01_AA_00452	SignalP-4.1	SIGNAL	1	16	0.884
ctg01_AA_00457	SignalP-4.1	SIGNAL	1	24	0.757
ctg01_AA_00458	SignalP-4.1	SIGNAL	1	22	0.579
ctg01_AA_00467	SignalP-4.1	SIGNAL	1	31	0.65
ctg01_AA_00476	SignalP-4.1	SIGNAL	1	25	0.6
ctg01_AA_00481	SignalP-4.1	SIGNAL	1	22	0.508
ctg01_AA_00508	SignalP-4.1	SIGNAL	1	19	0.867
ctg01_AA_00515	SignalP-4.1	SIGNAL	1	22	0.758
ctg01_AA_00521	SignalP-4.1	SIGNAL	1	18	0.724
ctg01_AA_00558	SignalP-4.1	SIGNAL	1	21	0.866
ctg01_AA_00608	SignalP-4.1	SIGNAL	1	16	0.677
ctg01_AA_00623	SignalP-4.1	SIGNAL	1	16	0.897
ctg01_AA_00628	SignalP-4.1	SIGNAL	1	20	0.805
ctg01_AA_00629	SignalP-4.1	SIGNAL	1	20	0.93
ctg01_AA_00630	SignalP-4.1	SIGNAL	1	20	0.813
ctg01_AA_00642	SignalP-4.1	SIGNAL	1	18	0.728
ctg01_AA_00648	SignalP-4.1	SIGNAL	1	19	0.887
ctg01_AA_00660	SignalP-4.1	SIGNAL	1	25	0.563
ctg01_AA_00671	SignalP-4.1	SIGNAL	1	22	0.465
ctg01_AA_00674	SignalP-4.1	SIGNAL	1	22	0.85
ctg01_AA_00677	SignalP-4.1	SIGNAL	1	19	0.862
ctg01_AA_00678	SignalP-4.1	SIGNAL	1	18	0.728
ctg01_AA_00681	SignalP-4.1	SIGNAL	1	20	0.799
ctg01_AA_00691	SignalP-4.1	SIGNAL	1	17	0.902
ctg01_AA_00716	SignalP-4.1	SIGNAL	1	39	0.816
ctg01_AA_00738	SignalP-4.1	SIGNAL	1	16	0.779
ctg02_AA_00061	SignalP-4.1	SIGNAL	1	19	0.568
ctg02_AA_00063	SignalP-4.1	SIGNAL	1	22	0.758
ctg02_AA_00074	SignalP-4.1	SIGNAL	1	21	0.899
ctg02_AA_00075	SignalP-4.1	SIGNAL	1	21	0.841
ctg02_AA_00081	SignalP-4.1	SIGNAL	1	21	0.78
ctg02_AA_00089	SignalP-4.1	SIGNAL	1	24	0.622
ctg02_AA_00090	SignalP-4.1	SIGNAL	1	17	0.47
ctg02_AA_00091	SignalP-4.1	SIGNAL	1	33	0.587
ctg02_AA_00099	SignalP-4.1	SIGNAL	1	23	0.659
ctg02_AA_00101	SignalP-4.1	SIGNAL	1	18	0.787
ctg02_AA_00108	SignalP-4.1	SIGNAL	1	18	0.845
ctg02_AA_00117	SignalP-4.1	SIGNAL	1	16	0.766
ctg02_AA_00150	SignalP-4.1	SIGNAL	1	28	0.575
ctg02_AA_00159	SignalP-4.1	SIGNAL	1	19	0.751
ctg02_AA_00183	SignalP-4.1	SIGNAL	1	28	0.653
ctg02_AA_00189	SignalP-4.1	SIGNAL	1	21	0.722
ctg02_AA_00223	SignalP-4.1	SIGNAL	1	28	0.678
ctg02_AA_00238	SignalP-4.1	SIGNAL	1	22	0.634
ctg02_AA_00251	SignalP-4.1	SIGNAL	1	18	0.529
ctg02_AA_00350	SignalP-4.1	SIGNAL	1	16	0.739
ctg02_AA_00355	SignalP-4.1	SIGNAL	1	21	0.928
ctg02_AA_00376	SignalP-4.1	SIGNAL	1	19	0.793
ctg02_AA_00383	SignalP-4.1	SIGNAL	1	28	0.486
ctg02_AA_00394	SignalP-4.1	SIGNAL	1	19	0.865
ctg02_AA_00419	SignalP-4.1	SIGNAL	1	25	0.913
ctg02_AA_00420	SignalP-4.1	SIGNAL	1	20	0.918
ctg02_AA_00445	SignalP-4.1	SIGNAL	1	20	0.774
ctg02_AA_00450	SignalP-4.1	SIGNAL	1	19	0.695
ctg02_AA_00451	SignalP-4.1	SIGNAL	1	15	0.763
ctg02_AA_00454	SignalP-4.1	SIGNAL	1	26	0.885
ctg02_AA_00468	SignalP-4.1	SIGNAL	1	22	0.774
ctg02_AA_00481	SignalP-4.1	SIGNAL	1	21	0.799
ctg02_AA_00488	SignalP-4.1	SIGNAL	1	25	0.913
ctg02_AA_00489	SignalP-4.1	SIGNAL	1	20	0.918
ctg02_AA_00513	SignalP-4.1	SIGNAL	1	20	0.774
ctg02_AA_00518	SignalP-4.1	SIGNAL	1	19	0.695
ctg02_AA_00519	SignalP-4.1	SIGNAL	1	15	0.763
ctg02_AA_00536	SignalP-4.1	SIGNAL	1	22	0.774
ctg03_AA_00002	SignalP-4.1	SIGNAL	1	22	0.475
ctg03_AA_00019	SignalP-4.1	SIGNAL	1	18	0.902
ctg03_AA_00032	SignalP-4.1	SIGNAL	1	20	0.762
ctg03_AA_00035	SignalP-4.1	SIGNAL	1	20	0.762
ctg03_AA_00041	SignalP-4.1	SIGNAL	1	21	0.478
ctg03_AA_00054	SignalP-4.1	SIGNAL	1	20	0.687
ctg03_AA_00055	SignalP-4.1	SIGNAL	1	18	0.745
ctg03_AA_00060	SignalP-4.1	SIGNAL	1	19	0.564
ctg03_AA_00062	SignalP-4.1	SIGNAL	1	19	0.733
ctg03_AA_00066	SignalP-4.1	SIGNAL	1	25	0.938
ctg03_AA_00070	SignalP-4.1	SIGNAL	1	21	0.924
ctg03_AA_00075	SignalP-4.1	SIGNAL	1	21	0.885
ctg03_AA_00076	SignalP-4.1	SIGNAL	1	21	0.76
ctg03_AA_00087	SignalP-4.1	SIGNAL	1	20	0.835
ctg03_AA_00088	SignalP-4.1	SIGNAL	1	31	0.68
ctg03_AA_00114	SignalP-4.1	SIGNAL	1	18	0.792
ctg03_AA_00115	SignalP-4.1	SIGNAL	1	15	0.666
ctg03_AA_00127	SignalP-4.1	SIGNAL	1	23	0.782
ctg03_AA_00128	SignalP-4.1	SIGNAL	1	20	0.508
ctg03_AA_00165	SignalP-4.1	SIGNAL	1	19	0.914
ctg03_AA_00176	SignalP-4.1	SIGNAL	1	18	0.688
ctg03_AA_00195	SignalP-4.1	SIGNAL	1	17	0.714
ctg03_AA_00201	SignalP-4.1	SIGNAL	1	21	0.688
ctg03_AA_00210	SignalP-4.1	SIGNAL	1	25	0.923
ctg03_AA_00212	SignalP-4.1	SIGNAL	1	25	0.889
ctg03_AA_00214	SignalP-4.1	SIGNAL	1	25	0.85
ctg03_AA_00225	SignalP-4.1	SIGNAL	1	17	0.522
ctg03_AA_00248	SignalP-4.1	SIGNAL	1	18	0.746
ctg03_AA_00250	SignalP-4.1	SIGNAL	1	17	0.824
ctg03_AA_00256	SignalP-4.1	SIGNAL	1	20	0.618
ctg03_AA_00257	SignalP-4.1	SIGNAL	1	28	0.535
ctg03_AA_00287	SignalP-4.1	SIGNAL	1	26	0.616
ctg03_AA_00309	SignalP-4.1	SIGNAL	1	16	0.686
ctg03_AA_00312	SignalP-4.1	SIGNAL	1	17	0.655
ctg03_AA_00332	SignalP-4.1	SIGNAL	1	18	0.688
ctg03_AA_00345	SignalP-4.1	SIGNAL	1	23	0.519
ctg03_AA_00356	SignalP-4.1	SIGNAL	1	18	0.758
ctg03_AA_00398	SignalP-4.1	SIGNAL	1	20	0.635
ctg03_AA_00404	SignalP-4.1	SIGNAL	1	25	0.637
ctg03_AA_00453	SignalP-4.1	SIGNAL	1	18	0.928
ctg03_AA_00491	SignalP-4.1	SIGNAL	1	20	0.692
ctg03_AA_00504	SignalP-4.1	SIGNAL	1	23	0.839
ctg03_AA_00566	SignalP-4.1	SIGNAL	1	23	0.813
ctg03_AA_00570	SignalP-4.1	SIGNAL	1	22	0.491
ctg03_AA_00604	SignalP-4.1	SIGNAL	1	21	0.773
ctg03_AA_00633	SignalP-4.1	SIGNAL	1	18	0.81
ctg03_AA_00638	SignalP-4.1	SIGNAL	1	21	0.85
ctg03_AA_00666	SignalP-4.1	SIGNAL	1	18	0.509
ctg03_AA_00683	SignalP-4.1	SIGNAL	1	22	0.65
ctg03_AA_00690	SignalP-4.1	SIGNAL	1	21	0.681
ctg03_AA_00747	SignalP-4.1	SIGNAL	1	21	0.777
ctg03_AA_00755	SignalP-4.1	SIGNAL	1	17	0.836
ctg03_AA_00776	SignalP-4.1	SIGNAL	1	20	0.891
ctg03_AA_00797	SignalP-4.1	SIGNAL	1	27	0.787
ctg03_AA_00802	SignalP-4.1	SIGNAL	1	18	0.864
ctg03_AA_00803	SignalP-4.1	SIGNAL	1	17	0.485
ctg03_AA_00806	SignalP-4.1	SIGNAL	1	25	0.665
ctg03_AA_00826	SignalP-4.1	SIGNAL	1	19	0.862
ctg03_AA_00845	SignalP-4.1	SIGNAL	1	17	0.674
ctg03_AA_00856	SignalP-4.1	SIGNAL	1	17	0.761
ctg03_AA_00894	SignalP-4.1	SIGNAL	1	18	0.693
ctg03_AA_00896	SignalP-4.1	SIGNAL	1	18	0.876
ctg03_AA_00931	SignalP-4.1	SIGNAL	1	22	0.891
ctg03_AA_00932	SignalP-4.1	SIGNAL	1	26	0.625
ctg03_AA_00957	SignalP-4.1	SIGNAL	1	18	0.8
ctg03_AA_00958	SignalP-4.1	SIGNAL	1	18	0.639
ctg03_AA_00978	SignalP-4.1	SIGNAL	1	17	0.616
ctg03_AA_01040	SignalP-4.1	SIGNAL	1	23	0.713
ctg03_AA_01048	SignalP-4.1	SIGNAL	1	18	0.838
ctg03_AA_01052	SignalP-4.1	SIGNAL	1	24	0.856
ctg03_AA_01053	SignalP-4.1	SIGNAL	1	19	0.868
ctg03_AA_01066	SignalP-4.1	SIGNAL	1	21	0.644
ctg03_AA_01084	SignalP-4.1	SIGNAL	1	18	0.887
ctg03_AA_01118	SignalP-4.1	SIGNAL	1	26	0.726
ctg03_AA_01120	SignalP-4.1	SIGNAL	1	18	0.62
ctg03_AA_01132	SignalP-4.1	SIGNAL	1	27	0.896
ctg03_AA_01136	SignalP-4.1	SIGNAL	1	22	0.549
ctg03_AA_01154	SignalP-4.1	SIGNAL	1	17	0.677
ctg03_AA_01176	SignalP-4.1	SIGNAL	1	22	0.845
ctg03_AA_01180	SignalP-4.1	SIGNAL	1	22	0.793
ctg03_AA_01187	SignalP-4.1	SIGNAL	1	19	0.607
ctg03_AA_01205	SignalP-4.1	SIGNAL	1	19	0.654
ctg03_AA_01212	SignalP-4.1	SIGNAL	1	18	0.803
ctg03_AA_01240	SignalP-4.1	SIGNAL	1	17	0.694
ctg03_AA_01258	SignalP-4.1	SIGNAL	1	17	0.919
ctg03_AA_01292	SignalP-4.1	SIGNAL	1	19	0.826
ctg03_AA_01293	SignalP-4.1	SIGNAL	1	23	0.497
ctg03_AA_01305	SignalP-4.1	SIGNAL	1	24	0.523
ctg05_AA_00001	SignalP-4.1	SIGNAL	1	29	0.63
ctg05_AA_00006	SignalP-4.1	SIGNAL	1	24	0.772
ctg05_AA_00025	SignalP-4.1	SIGNAL	1	21	0.644
ctg05_AA_00027	SignalP-4.1	SIGNAL	1	15	0.556
ctg05_AA_00033	SignalP-4.1	SIGNAL	1	22	0.922
ctg05_AA_00043	SignalP-4.1	SIGNAL	1	18	0.893
ctg05_AA_00048	SignalP-4.1	SIGNAL	1	19	0.887
ctg05_AA_00057	SignalP-4.1	SIGNAL	1	20	0.825
ctg05_AA_00067	SignalP-4.1	SIGNAL	1	20	0.851
ctg05_AA_00068	SignalP-4.1	SIGNAL	1	17	0.939
ctg05_AA_00078	SignalP-4.1	SIGNAL	1	23	0.665
ctg05_AA_00086	SignalP-4.1	SIGNAL	1	18	0.497
ctg05_AA_00089	SignalP-4.1	SIGNAL	1	18	0.562
ctg05_AA_00095	SignalP-4.1	SIGNAL	1	16	0.888
ctg05_AA_00099	SignalP-4.1	SIGNAL	1	19	0.787
ctg05_AA_00123	SignalP-4.1	SIGNAL	1	20	0.523
ctg05_AA_00127	SignalP-4.1	SIGNAL	1	18	0.854
ctg05_AA_00135	SignalP-4.1	SIGNAL	1	17	0.924
ctg05_AA_00136	SignalP-4.1	SIGNAL	1	17	0.904
ctg05_AA_00141	SignalP-4.1	SIGNAL	1	22	0.638
ctg05_AA_00156	SignalP-4.1	SIGNAL	1	17	0.708
ctg05_AA_00170	SignalP-4.1	SIGNAL	1	21	0.734
ctg05_AA_00197	SignalP-4.1	SIGNAL	1	20	0.909
ctg05_AA_00214	SignalP-4.1	SIGNAL	1	16	0.939
ctg05_AA_00228	SignalP-4.1	SIGNAL	1	17	0.664
ctg05_AA_00240	SignalP-4.1	SIGNAL	1	20	0.57
ctg05_AA_00250	SignalP-4.1	SIGNAL	1	16	0.752
ctg05_AA_00255	SignalP-4.1	SIGNAL	1	19	0.852
ctg05_AA_00308	SignalP-4.1	SIGNAL	1	18	0.868
ctg05_AA_00311	SignalP-4.1	SIGNAL	1	23	0.695
ctg05_AA_00312	SignalP-4.1	SIGNAL	1	23	0.672
ctg05_AA_00316	SignalP-4.1	SIGNAL	1	20	0.68
ctg05_AA_00330	SignalP-4.1	SIGNAL	1	18	0.806
ctg05_AA_00349	SignalP-4.1	SIGNAL	1	18	0.838
ctg05_AA_00359	SignalP-4.1	SIGNAL	1	22	0.912
ctg05_AA_00369	SignalP-4.1	SIGNAL	1	22	0.692
ctg05_AA_00395	SignalP-4.1	SIGNAL	1	19	0.822
ctg05_AA_00396	SignalP-4.1	SIGNAL	1	18	0.802
ctg05_AA_00430	SignalP-4.1	SIGNAL	1	19	0.743
ctg05_AA_00431	SignalP-4.1	SIGNAL	1	19	0.747
ctg05_AA_00439	SignalP-4.1	SIGNAL	1	18	0.735
ctg05_AA_00471	SignalP-4.1	SIGNAL	1	24	0.71
ctg05_AA_00472	SignalP-4.1	SIGNAL	1	25	0.87
ctg05_AA_00481	SignalP-4.1	SIGNAL	1	22	0.521
ctg05_AA_00494	SignalP-4.1	SIGNAL	1	19	0.919
ctg05_AA_00508	SignalP-4.1	SIGNAL	1	23	0.5
ctg05_AA_00509	SignalP-4.1	SIGNAL	1	18	0.719
ctg05_AA_00510	SignalP-4.1	SIGNAL	1	19	0.865
ctg05_AA_00524	SignalP-4.1	SIGNAL	1	21	0.8
ctg05_AA_00527	SignalP-4.1	SIGNAL	1	18	0.836
ctg05_AA_00528	SignalP-4.1	SIGNAL	1	18	0.802
ctg05_AA_00532	SignalP-4.1	SIGNAL	1	20	0.798
ctg05_AA_00553	SignalP-4.1	SIGNAL	1	19	0.727
ctg05_AA_00571	SignalP-4.1	SIGNAL	1	21	0.542
ctg05_AA_00581	SignalP-4.1	SIGNAL	1	20	0.888
ctg05_AA_00595	SignalP-4.1	SIGNAL	1	17	0.812
ctg05_AA_00600	SignalP-4.1	SIGNAL	1	22	0.726
ctg05_AA_00668	SignalP-4.1	SIGNAL	1	18	0.923
ctg05_AA_00673	SignalP-4.1	SIGNAL	1	19	0.466
ctg05_AA_00688	SignalP-4.1	SIGNAL	1	25	0.905
ctg05_AA_00723	SignalP-4.1	SIGNAL	1	15	0.724
ctg05_AA_00745	SignalP-4.1	SIGNAL	1	17	0.802
ctg05_AA_00753	SignalP-4.1	SIGNAL	1	17	0.804
ctg05_AA_00758	SignalP-4.1	SIGNAL	1	21	0.69
ctg05_AA_00796	SignalP-4.1	SIGNAL	1	26	0.618
ctg05_AA_00814	SignalP-4.1	SIGNAL	1	20	0.834
ctg05_AA_00830	SignalP-4.1	SIGNAL	1	17	0.705
ctg05_AA_00831	SignalP-4.1	SIGNAL	1	17	0.73
ctg05_AA_00874	SignalP-4.1	SIGNAL	1	27	0.733
ctg05_AA_00909	SignalP-4.1	SIGNAL	1	21	0.867
ctg05_AA_00915	SignalP-4.1	SIGNAL	1	25	0.739
ctg05_AA_00933	SignalP-4.1	SIGNAL	1	24	0.8
ctg05_AA_00944	SignalP-4.1	SIGNAL	1	18	0.787
ctg05_AA_00958	SignalP-4.1	SIGNAL	1	25	0.698
ctg05_AA_00965	SignalP-4.1	SIGNAL	1	19	0.841
ctg05_AA_00976	SignalP-4.1	SIGNAL	1	19	0.8
ctg05_AA_00989	SignalP-4.1	SIGNAL	1	26	0.847
ctg05_AA_01004	SignalP-4.1	SIGNAL	1	19	0.841
ctg05_AA_01010	SignalP-4.1	SIGNAL	1	18	0.751
ctg05_AA_01011	SignalP-4.1	SIGNAL	1	18	0.751
ctg05_AA_01015	SignalP-4.1	SIGNAL	1	20	0.629
ctg05_AA_01028	SignalP-4.1	SIGNAL	1	17	0.921
ctg05_AA_01065	SignalP-4.1	SIGNAL	1	17	0.892
ctg05_AA_01076	SignalP-4.1	SIGNAL	1	19	0.768
ctg05_AA_01078	SignalP-4.1	SIGNAL	1	17	0.513
ctg05_AA_01097	SignalP-4.1	SIGNAL	1	21	0.832
ctg05_AA_01101	SignalP-4.1	SIGNAL	1	19	0.89
ctg05_AA_01113	SignalP-4.1	SIGNAL	1	21	0.67
ctg05_AA_01130	SignalP-4.1	SIGNAL	1	21	0.676
ctg05_AA_01131	SignalP-4.1	SIGNAL	1	24	0.728
ctg05_AA_01139	SignalP-4.1	SIGNAL	1	21	0.667
ctg05_AA_01145	SignalP-4.1	SIGNAL	1	16	0.819
ctg05_AA_01185	SignalP-4.1	SIGNAL	1	18	0.84
ctg05_AA_01196	SignalP-4.1	SIGNAL	1	16	0.863
ctg05_AA_01198	SignalP-4.1	SIGNAL	1	16	0.724
ctg05_AA_01223	SignalP-4.1	SIGNAL	1	29	0.463
ctg05_AA_01228	SignalP-4.1	SIGNAL	1	19	0.933
ctg05_AA_01238	SignalP-4.1	SIGNAL	1	23	0.635
ctg05_AA_01242	SignalP-4.1	SIGNAL	1	21	0.908
ctg05_AA_01245	SignalP-4.1	SIGNAL	1	17	0.806
ctg05_AA_01279	SignalP-4.1	SIGNAL	1	17	0.838
ctg05_AA_01296	SignalP-4.1	SIGNAL	1	17	0.94
ctg05_AA_01298	SignalP-4.1	SIGNAL	1	17	0.787
ctg05_AA_01299	SignalP-4.1	SIGNAL	1	19	0.809
ctg05_AA_01323	SignalP-4.1	SIGNAL	1	23	0.656
ctg05_AA_01366	SignalP-4.1	SIGNAL	1	18	0.766
ctg05_AA_01376	SignalP-4.1	SIGNAL	1	20	0.902
ctg05_AA_01393	SignalP-4.1	SIGNAL	1	21	0.692
ctg05_AA_01394	SignalP-4.1	SIGNAL	1	19	0.808
ctg05_AA_01418	SignalP-4.1	SIGNAL	1	23	0.824
ctg05_AA_01419	SignalP-4.1	SIGNAL	1	20	0.833
ctg05_AA_01420	SignalP-4.1	SIGNAL	1	20	0.853
ctg05_AA_01421	SignalP-4.1	SIGNAL	1	16	0.8
ctg05_AA_01437	SignalP-4.1	SIGNAL	1	17	0.758
ctg05_AA_01452	SignalP-4.1	SIGNAL	1	21	0.779
ctg05_AA_01478	SignalP-4.1	SIGNAL	1	22	0.84
ctg05_AA_01479	SignalP-4.1	SIGNAL	1	22	0.84
ctg05_AA_01492	SignalP-4.1	SIGNAL	1	22	0.81
ctg05_AA_01499	SignalP-4.1	SIGNAL	1	20	0.67
ctg05_AA_01511	SignalP-4.1	SIGNAL	1	22	0.649
ctg05_AA_01524	SignalP-4.1	SIGNAL	1	20	0.934
ctg05_AA_01536	SignalP-4.1	SIGNAL	1	19	0.929
ctg05_AA_01549	SignalP-4.1	SIGNAL	1	17	0.745
ctg05_AA_01557	SignalP-4.1	SIGNAL	1	19	0.897
ctg05_AA_01619	SignalP-4.1	SIGNAL	1	23	0.802
ctg05_AA_01628	SignalP-4.1	SIGNAL	1	18	0.839
ctg05_AA_01635	SignalP-4.1	SIGNAL	1	18	0.837
ctg05_AA_01645	SignalP-4.1	SIGNAL	1	20	0.847
ctg05_AA_01652	SignalP-4.1	SIGNAL	1	19	0.607
ctg05_AA_01686	SignalP-4.1	SIGNAL	1	16	0.743
ctg05_AA_01733	SignalP-4.1	SIGNAL	1	18	0.715
ctg05_AA_01750	SignalP-4.1	SIGNAL	1	19	0.912
ctg05_AA_01756	SignalP-4.1	SIGNAL	1	28	0.656
ctg05_AA_01764	SignalP-4.1	SIGNAL	1	26	0.854
ctg05_AA_01770	SignalP-4.1	SIGNAL	1	23	0.517
ctg05_AA_01793	SignalP-4.1	SIGNAL	1	22	0.836
ctg05_AA_01845	SignalP-4.1	SIGNAL	1	22	0.475
ctg06_AA_00010	SignalP-4.1	SIGNAL	1	26	0.937
ctg06_AA_00011	SignalP-4.1	SIGNAL	1	22	0.554
ctg06_AA_00019	SignalP-4.1	SIGNAL	1	22	0.557
ctg06_AA_00021	SignalP-4.1	SIGNAL	1	21	0.537
ctg06_AA_00036	SignalP-4.1	SIGNAL	1	24	0.796
ctg06_AA_00054	SignalP-4.1	SIGNAL	1	17	0.814
ctg06_AA_00062	SignalP-4.1	SIGNAL	1	22	0.77
ctg06_AA_00067	SignalP-4.1	SIGNAL	1	20	0.886
ctg06_AA_00069	SignalP-4.1	SIGNAL	1	20	0.773
ctg06_AA_00074	SignalP-4.1	SIGNAL	1	17	0.64
ctg06_AA_00091	SignalP-4.1	SIGNAL	1	16	0.759
ctg06_AA_00092	SignalP-4.1	SIGNAL	1	24	0.733
ctg06_AA_00096	SignalP-4.1	SIGNAL	1	17	0.823
ctg06_AA_00102	SignalP-4.1	SIGNAL	1	20	0.596
ctg06_AA_00123	SignalP-4.1	SIGNAL	1	22	0.774
ctg06_AA_00133	SignalP-4.1	SIGNAL	1	19	0.514
ctg06_AA_00139	SignalP-4.1	SIGNAL	1	22	0.774
ctg06_AA_00155	SignalP-4.1	SIGNAL	1	15	0.763
ctg06_AA_00156	SignalP-4.1	SIGNAL	1	19	0.695
ctg06_AA_00161	SignalP-4.1	SIGNAL	1	20	0.774
ctg06_AA_00185	SignalP-4.1	SIGNAL	1	20	0.918
ctg06_AA_00186	SignalP-4.1	SIGNAL	1	25	0.913
ctg06_AA_00228	SignalP-4.1	SIGNAL	1	18	0.811
ctg06_AA_00258	SignalP-4.1	SIGNAL	1	20	0.928
ctg06_AA_00266	SignalP-4.1	SIGNAL	1	19	0.796
ctg06_AA_00277	SignalP-4.1	SIGNAL	1	26	0.472
ctg06_AA_00303	SignalP-4.1	SIGNAL	1	20	0.698
ctg06_AA_00305	SignalP-4.1	SIGNAL	1	20	0.695
ctg06_AA_00307	SignalP-4.1	SIGNAL	1	28	0.834
ctg06_AA_00319	SignalP-4.1	SIGNAL	1	22	0.889
ctg06_AA_00323	SignalP-4.1	SIGNAL	1	28	0.852
ctg06_AA_00324	SignalP-4.1	SIGNAL	1	21	0.684
ctg06_AA_00331	SignalP-4.1	SIGNAL	1	26	0.521
ctg06_AA_00345	SignalP-4.1	SIGNAL	1	18	0.481
ctg06_AA_00366	SignalP-4.1	SIGNAL	1	21	0.669
ctg06_AA_00367	SignalP-4.1	SIGNAL	1	17	0.839
ctg06_AA_00379	SignalP-4.1	SIGNAL	1	19	0.845
ctg06_AA_00380	SignalP-4.1	SIGNAL	1	24	0.785
ctg06_AA_00381	SignalP-4.1	SIGNAL	1	19	0.817
ctg06_AA_00383	SignalP-4.1	SIGNAL	1	22	0.848
ctg06_AA_00386	SignalP-4.1	SIGNAL	1	26	0.768
ctg06_AA_00401	SignalP-4.1	SIGNAL	1	17	0.849
ctg06_AA_00410	SignalP-4.1	SIGNAL	1	27	0.912
ctg06_AA_00439	SignalP-4.1	SIGNAL	1	16	0.924
ctg06_AA_00451	SignalP-4.1	SIGNAL	1	16	0.793
ctg06_AA_00468	SignalP-4.1	SIGNAL	1	17	0.771
ctg06_AA_00471	SignalP-4.1	SIGNAL	1	19	0.929
ctg06_AA_00475	SignalP-4.1	SIGNAL	1	17	0.852
ctg06_AA_00510	SignalP-4.1	SIGNAL	1	19	0.934
ctg06_AA_00526	SignalP-4.1	SIGNAL	1	19	0.892
ctg06_AA_00574	SignalP-4.1	SIGNAL	1	18	0.611
ctg06_AA_00605	SignalP-4.1	SIGNAL	1	20	0.508
ctg06_AA_00606	SignalP-4.1	SIGNAL	1	27	0.574
ctg06_AA_00639	SignalP-4.1	SIGNAL	1	19	0.588
ctg06_AA_00654	SignalP-4.1	SIGNAL	1	18	0.516
ctg06_AA_00680	SignalP-4.1	SIGNAL	1	19	0.862
ctg06_AA_00690	SignalP-4.1	SIGNAL	1	18	0.641
ctg06_AA_00691	SignalP-4.1	SIGNAL	1	19	0.865
ctg06_AA_00720	SignalP-4.1	SIGNAL	1	21	0.61
ctg11-1_AA_00005	SignalP-4.1	SIGNAL	1	17	0.806
ctg11-1_AA_00016	SignalP-4.1	SIGNAL	1	18	0.883
ctg11-1_AA_00036	SignalP-4.1	SIGNAL	1	18	0.92
ctg11-1_AA_00039	SignalP-4.1	SIGNAL	1	21	0.888
ctg11-1_AA_00040	SignalP-4.1	SIGNAL	1	17	0.774
ctg11-1_AA_00055	SignalP-4.1	SIGNAL	1	20	0.766
ctg11-1_AA_00058	SignalP-4.1	SIGNAL	1	25	0.86
ctg11-1_AA_00061	SignalP-4.1	SIGNAL	1	21	0.769
ctg11-1_AA_00063	SignalP-4.1	SIGNAL	1	26	0.804
ctg11-1_AA_00064	SignalP-4.1	SIGNAL	1	22	0.906
ctg11-1_AA_00126	SignalP-4.1	SIGNAL	1	18	0.506
ctg11-1_AA_00146	SignalP-4.1	SIGNAL	1	16	0.82
ctg11-1_AA_00148	SignalP-4.1	SIGNAL	1	20	0.687
ctg11-1_AA_00186	SignalP-4.1	SIGNAL	1	30	0.727
ctg11-1_AA_00235	SignalP-4.1	SIGNAL	1	15	0.569
ctg11-1_AA_00236	SignalP-4.1	SIGNAL	1	23	0.735
ctg11-1_AA_00239	SignalP-4.1	SIGNAL	1	23	0.451
ctg11-1_AA_00265	SignalP-4.1	SIGNAL	1	19	0.794
ctg11-1_AA_00269	SignalP-4.1	SIGNAL	1	19	0.738
ctg11-1_AA_00271	SignalP-4.1	SIGNAL	1	19	0.853
ctg11-1_AA_00280	SignalP-4.1	SIGNAL	1	21	0.922
ctg11-1_AA_00302	SignalP-4.1	SIGNAL	1	32	0.482
ctg11-1_AA_00306	SignalP-4.1	SIGNAL	1	17	0.596
ctg11-1_AA_00307	SignalP-4.1	SIGNAL	1	22	0.912
ctg11-1_AA_00317	SignalP-4.1	SIGNAL	1	28	0.553
ctg11-1_AA_00325	SignalP-4.1	SIGNAL	1	11	0.478
ctg11-1_AA_00332	SignalP-4.1	SIGNAL	1	20	0.86
ctg11-1_AA_00338	SignalP-4.1	SIGNAL	1	17	0.883
ctg11-1_AA_00344	SignalP-4.1	SIGNAL	1	17	0.698
ctg11-1_AA_00345	SignalP-4.1	SIGNAL	1	22	0.685
ctg11-1_AA_00357	SignalP-4.1	SIGNAL	1	19	0.626
ctg11-1_AA_00374	SignalP-4.1	SIGNAL	1	22	0.669
ctg11-1_AA_00387	SignalP-4.1	SIGNAL	1	19	0.773
ctg11-1_AA_00393	SignalP-4.1	SIGNAL	1	18	0.686
ctg11-1_AA_00401	SignalP-4.1	SIGNAL	1	20	0.513
ctg11-1_AA_00412	SignalP-4.1	SIGNAL	1	19	0.808
ctg11-1_AA_00450	SignalP-4.1	SIGNAL	1	24	0.689
ctg11-1_AA_00457	SignalP-4.1	SIGNAL	1	24	0.704
ctg11-1_AA_00458	SignalP-4.1	SIGNAL	1	36	0.482
ctg11-1_AA_00461	SignalP-4.1	SIGNAL	1	17	0.718
ctg11-1_AA_00472	SignalP-4.1	SIGNAL	1	24	0.833
ctg11-1_AA_00537	SignalP-4.1	SIGNAL	1	18	0.536
ctg11-1_AA_00556	SignalP-4.1	SIGNAL	1	16	0.875
ctg11-1_AA_00557	SignalP-4.1	SIGNAL	1	25	0.846
ctg11-1_AA_00563	SignalP-4.1	SIGNAL	1	22	0.837
ctg11-1_AA_00566	SignalP-4.1	SIGNAL	1	22	0.881
ctg11-1_AA_00580	SignalP-4.1	SIGNAL	1	16	0.822
ctg11-1_AA_00598	SignalP-4.1	SIGNAL	1	20	0.734
ctg11-1_AA_00599	SignalP-4.1	SIGNAL	1	20	0.8
ctg11-1_AA_00606	SignalP-4.1	SIGNAL	1	22	0.79
ctg11-1_AA_00613	SignalP-4.1	SIGNAL	1	26	0.721
ctg11-1_AA_00680	SignalP-4.1	SIGNAL	1	23	0.673
ctg11-1_AA_00681	SignalP-4.1	SIGNAL	1	23	0.673
ctg11-1_AA_00683	SignalP-4.1	SIGNAL	1	18	0.855
ctg11-1_AA_00685	SignalP-4.1	SIGNAL	1	22	0.758
ctg11-1_AA_00691	SignalP-4.1	SIGNAL	1	22	0.876
ctg11-1_AA_00694	SignalP-4.1	SIGNAL	1	22	0.606
ctg11-1_AA_00717	SignalP-4.1	SIGNAL	1	19	0.9
ctg11-1_AA_00719	SignalP-4.1	SIGNAL	1	19	0.759
ctg11-1_AA_00720	SignalP-4.1	SIGNAL	1	19	0.903
ctg11-1_AA_00721	SignalP-4.1	SIGNAL	1	19	0.707
ctg11-1_AA_00731	SignalP-4.1	SIGNAL	1	18	0.718
ctg11-1_AA_00739	SignalP-4.1	SIGNAL	1	18	0.753
ctg11-1_AA_00751	SignalP-4.1	SIGNAL	1	24	0.747
ctg11-1_AA_00756	SignalP-4.1	SIGNAL	1	16	0.467
ctg11-1_AA_00771	SignalP-4.1	SIGNAL	1	19	0.856
ctg11-1_AA_00780	SignalP-4.1	SIGNAL	1	19	0.858
ctg11-1_AA_00800	SignalP-4.1	SIGNAL	1	18	0.822
ctg11-1_AA_00811	SignalP-4.1	SIGNAL	1	22	0.911
ctg11-1_AA_00831	SignalP-4.1	SIGNAL	1	21	0.483
ctg11-1_AA_00838	SignalP-4.1	SIGNAL	1	24	0.929
ctg11-1_AA_00846	SignalP-4.1	SIGNAL	1	19	0.771
ctg11-1_AA_00847	SignalP-4.1	SIGNAL	1	16	0.468
ctg11-1_AA_00862	SignalP-4.1	SIGNAL	1	17	0.865
ctg11-1_AA_00884	SignalP-4.1	SIGNAL	1	21	0.897
ctg11-1_AA_00902	SignalP-4.1	SIGNAL	1	22	0.831
ctg11-1_AA_00929	SignalP-4.1	SIGNAL	1	18	0.817
ctg11-1_AA_00936	SignalP-4.1	SIGNAL	1	22	0.868
ctg11-1_AA_00940	SignalP-4.1	SIGNAL	1	15	0.452
ctg11-1_AA_00944	SignalP-4.1	SIGNAL	1	17	0.881
ctg11-1_AA_00955	SignalP-4.1	SIGNAL	1	17	0.647
ctg11-1_AA_00956	SignalP-4.1	SIGNAL	1	17	0.894
ctg11-1_AA_00969	SignalP-4.1	SIGNAL	1	16	0.764
ctg11-1_AA_00973	SignalP-4.1	SIGNAL	1	23	0.928
ctg11-1_AA_01031	SignalP-4.1	SIGNAL	1	10	0.455
ctg11-1_AA_01039	SignalP-4.1	SIGNAL	1	17	0.775
ctg11-1_AA_01044	SignalP-4.1	SIGNAL	1	19	0.54
ctg11-1_AA_01045	SignalP-4.1	SIGNAL	1	18	0.855
ctg11-1_AA_01072	SignalP-4.1	SIGNAL	1	23	0.686
ctg11-1_AA_01073	SignalP-4.1	SIGNAL	1	23	0.686
ctg11-1_AA_01104	SignalP-4.1	SIGNAL	1	25	0.59
ctg11-1_AA_01113	SignalP-4.1	SIGNAL	1	16	0.825
ctg11-1_AA_01124	SignalP-4.1	SIGNAL	1	17	0.891
ctg11-1_AA_01131	SignalP-4.1	SIGNAL	1	19	0.76
ctg11-1_AA_01137	SignalP-4.1	SIGNAL	1	22	0.863
ctg11-1_AA_01152	SignalP-4.1	SIGNAL	1	17	0.737
ctg11-1_AA_01159	SignalP-4.1	SIGNAL	1	25	0.839
ctg11-1_AA_01177	SignalP-4.1	SIGNAL	1	24	0.864
ctg11-1_AA_01205	SignalP-4.1	SIGNAL	1	18	0.825
ctg11-1_AA_01224	SignalP-4.1	SIGNAL	1	16	0.88
ctg11-1_AA_01238	SignalP-4.1	SIGNAL	1	18	0.783
ctg11-1_AA_01273	SignalP-4.1	SIGNAL	1	25	0.91
ctg11-1_AA_01276	SignalP-4.1	SIGNAL	1	18	0.889
ctg11-1_AA_01277	SignalP-4.1	SIGNAL	1	21	0.782
ctg11-1_AA_01279	SignalP-4.1	SIGNAL	1	15	0.544
ctg11-1_AA_01310	SignalP-4.1	SIGNAL	1	20	0.768
ctg11-1_AA_01313	SignalP-4.1	SIGNAL	1	21	0.796
ctg11-1_AA_01315	SignalP-4.1	SIGNAL	1	18	0.764
ctg11-1_AA_01359	SignalP-4.1	SIGNAL	1	23	0.585
ctg11-1_AA_01366	SignalP-4.1	SIGNAL	1	19	0.84
ctg11-1_AA_01378	SignalP-4.1	SIGNAL	1	29	0.831
ctg11-1_AA_01386	SignalP-4.1	SIGNAL	1	29	0.903
ctg11-1_AA_01390	SignalP-4.1	SIGNAL	1	18	0.726
ctg11-1_AA_01411	SignalP-4.1	SIGNAL	1	16	0.765
ctg11-1_AA_01422	SignalP-4.1	SIGNAL	1	23	0.696
ctg11-1_AA_01427	SignalP-4.1	SIGNAL	1	21	0.561
ctg11-1_AA_01441	SignalP-4.1	SIGNAL	1	23	0.469
ctg11-1_AA_01457	SignalP-4.1	SIGNAL	1	18	0.745
ctg11-1_AA_01458	SignalP-4.1	SIGNAL	1	16	0.687
ctg11-2_AA_00012	SignalP-4.1	SIGNAL	1	18	0.838
ctg11-2_AA_00023	SignalP-4.1	SIGNAL	1	22	0.912
ctg11-2_AA_00034	SignalP-4.1	SIGNAL	1	22	0.692
ctg11-2_AA_00062	SignalP-4.1	SIGNAL	1	19	0.822
ctg11-2_AA_00063	SignalP-4.1	SIGNAL	1	18	0.802
ctg11-2_AA_00113	SignalP-4.1	SIGNAL	1	19	0.835
ctg11-2_AA_00117	SignalP-4.1	SIGNAL	1	18	0.462
ctg11-2_AA_00121	SignalP-4.1	SIGNAL	1	17	0.777
ctg11-2_AA_00184	SignalP-4.1	SIGNAL	1	19	0.758
ctg11-2_AA_00207	SignalP-4.1	SIGNAL	1	18	0.786
ctg11-2_AA_00223	SignalP-4.1	SIGNAL	1	19	0.785
ctg11-2_AA_00237	SignalP-4.1	SIGNAL	1	22	0.866
ctg11-2_AA_00252	SignalP-4.1	SIGNAL	1	20	0.675
ctg11-2_AA_00286	SignalP-4.1	SIGNAL	1	22	0.752
ctg11-2_AA_00290	SignalP-4.1	SIGNAL	1	15	0.931
ctg11-2_AA_00299	SignalP-4.1	SIGNAL	1	15	0.842
ctg11-2_AA_00308	SignalP-4.1	SIGNAL	1	16	0.837
ctg11-2_AA_00314	SignalP-4.1	SIGNAL	1	19	0.838
ctg11-2_AA_00332	SignalP-4.1	SIGNAL	1	17	0.689
ctg11-2_AA_00336	SignalP-4.1	SIGNAL	1	24	0.864
ctg11-2_AA_00339	SignalP-4.1	SIGNAL	1	24	0.868
ctg11-2_AA_00340	SignalP-4.1	SIGNAL	1	26	0.776
ctg11-2_AA_00345	SignalP-4.1	SIGNAL	1	11	0.459
ctg11-2_AA_00363	SignalP-4.1	SIGNAL	1	17	0.793
ctg11-2_AA_00399	SignalP-4.1	SIGNAL	1	19	0.812
ctg11-2_AA_00424	SignalP-4.1	SIGNAL	1	19	0.862
ctg11-2_AA_00433	SignalP-4.1	SIGNAL	1	20	0.586
ctg11-2_AA_00438	SignalP-4.1	SIGNAL	1	16	0.762
ctg11-2_AA_00481	SignalP-4.1	SIGNAL	1	17	0.476
ctg11-2_AA_00493	SignalP-4.1	SIGNAL	1	20	0.505
ctg11-2_AA_00496	SignalP-4.1	SIGNAL	1	16	0.82
ctg11-2_AA_00499	SignalP-4.1	SIGNAL	1	18	0.753
ctg11-2_AA_00500	SignalP-4.1	SIGNAL	1	19	0.893
ctg11-2_AA_00503	SignalP-4.1	SIGNAL	1	22	0.767
ctg11-2_AA_00508	SignalP-4.1	SIGNAL	1	15	0.72
ctg11-2_AA_00509	SignalP-4.1	SIGNAL	1	17	0.549
ctg11-2_AA_00511	SignalP-4.1	SIGNAL	1	30	0.537
ctg11-2_AA_00526	SignalP-4.1	SIGNAL	1	19	0.91
ctg11-2_AA_00531	SignalP-4.1	SIGNAL	1	18	0.485
ctg11-2_AA_00536	SignalP-4.1	SIGNAL	1	19	0.817
ctg11-2_AA_00542	SignalP-4.1	SIGNAL	1	26	0.879
ctg11-2_AA_00580	SignalP-4.1	SIGNAL	1	17	0.845
ctg11-2_AA_00588	SignalP-4.1	SIGNAL	1	19	0.459
ctg11-2_AA_00618	SignalP-4.1	SIGNAL	1	20	0.906
ctg11-2_AA_00638	SignalP-4.1	SIGNAL	1	24	0.861
ctg11-2_AA_00694	SignalP-4.1	SIGNAL	1	15	0.696
ctg11-2_AA_00708	SignalP-4.1	SIGNAL	1	20	0.626
ctg11-2_AA_00728	SignalP-4.1	SIGNAL	1	15	0.847
ctg11-2_AA_00732	SignalP-4.1	SIGNAL	1	17	0.582
ctg11-2_AA_00733	SignalP-4.1	SIGNAL	1	26	0.858
ctg11-2_AA_00747	SignalP-4.1	SIGNAL	1	14	0.583
ctg11-2_AA_00753	SignalP-4.1	SIGNAL	1	21	0.726
ctg11-2_AA_00784	SignalP-4.1	SIGNAL	1	21	0.818
ctg11-2_AA_00785	SignalP-4.1	SIGNAL	1	22	0.75
ctg11-2_AA_00787	SignalP-4.1	SIGNAL	1	25	0.75
ctg11-2_AA_00790	SignalP-4.1	SIGNAL	1	20	0.869
ctg11-2_AA_00800	SignalP-4.1	SIGNAL	1	27	0.874
ctg11-2_AA_00809	SignalP-4.1	SIGNAL	1	19	0.845
ctg11-2_AA_00810	SignalP-4.1	SIGNAL	1	19	0.707
ctg11-2_AA_00812	SignalP-4.1	SIGNAL	1	19	0.862
ctg11-2_AA_00825	SignalP-4.1	SIGNAL	1	19	0.743
ctg11-2_AA_00826	SignalP-4.1	SIGNAL	1	19	0.747
ctg11-2_AA_00835	SignalP-4.1	SIGNAL	1	18	0.735
ctg11-2_AA_00844	SignalP-4.1	SIGNAL	1	16	0.904
ctg11-2_AA_00886	SignalP-4.1	SIGNAL	1	18	0.611
ctg11-2_AA_00902	SignalP-4.1	SIGNAL	1	24	0.838
ctg11-2_AA_00908	SignalP-4.1	SIGNAL	1	23	0.465
ctg11-2_AA_00912	SignalP-4.1	SIGNAL	1	19	0.893
ctg11-2_AA_00914	SignalP-4.1	SIGNAL	1	18	0.744
ctg11-2_AA_00916	SignalP-4.1	SIGNAL	1	23	0.835
ctg11-2_AA_00919	SignalP-4.1	SIGNAL	1	23	0.741
ctg11-2_AA_00922	SignalP-4.1	SIGNAL	1	25	0.6
ctg11-2_AA_00923	SignalP-4.1	SIGNAL	1	24	0.839
ctg11-2_AA_00925	SignalP-4.1	SIGNAL	1	24	0.73
ctg11-2_AA_00928	SignalP-4.1	SIGNAL	1	24	0.706
ctg11-2_AA_00929	SignalP-4.1	SIGNAL	1	24	0.809
ctg11-2_AA_00932	SignalP-4.1	SIGNAL	1	24	0.738
ctg11-2_AA_00934	SignalP-4.1	SIGNAL	1	24	0.737
ctg11-2_AA_00935	SignalP-4.1	SIGNAL	1	25	0.707
ctg11-2_AA_00961	SignalP-4.1	SIGNAL	1	18	0.522
ctg11-2_AA_00992	SignalP-4.1	SIGNAL	1	17	0.772
ctg11-2_AA_01018	SignalP-4.1	SIGNAL	1	17	0.497
ctg11-2_AA_01025	SignalP-4.1	SIGNAL	1	17	0.697
ctg11-2_AA_01027	SignalP-4.1	SIGNAL	1	19	0.915
ctg11-2_AA_01070	SignalP-4.1	SIGNAL	1	19	0.915
ctg11-2_AA_01090	SignalP-4.1	SIGNAL	1	21	0.843
ctg11-2_AA_01133	SignalP-4.1	SIGNAL	1	18	0.941
ctg11-2_AA_01149	SignalP-4.1	SIGNAL	1	23	0.509
ctg11-2_AA_01157	SignalP-4.1	SIGNAL	1	18	0.91
ctg11-2_AA_01159	SignalP-4.1	SIGNAL	1	20	0.825
ctg11-2_AA_01160	SignalP-4.1	SIGNAL	1	24	0.543
ctg11-2_AA_01173	SignalP-4.1	SIGNAL	1	22	0.787
ctg11-2_AA_01178	SignalP-4.1	SIGNAL	1	21	0.626
ctg11-2_AA_01183	SignalP-4.1	SIGNAL	1	20	0.847
ctg11-2_AA_01187	SignalP-4.1	SIGNAL	1	20	0.909
ctg11-2_AA_01189	SignalP-4.1	SIGNAL	1	20	0.68
ctg11-2_AA_01190	SignalP-4.1	SIGNAL	1	17	0.75
ctg11-2_AA_01221	SignalP-4.1	SIGNAL	1	15	0.466
ctg11-2_AA_01253	SignalP-4.1	SIGNAL	1	16	0.873
ctg11-2_AA_01260	SignalP-4.1	SIGNAL	1	17	0.801
ctg11-2_AA_01262	SignalP-4.1	SIGNAL	1	18	0.737
ctg11-2_AA_01282	SignalP-4.1	SIGNAL	1	21	0.948
ctg11-2_AA_01319	SignalP-4.1	SIGNAL	1	25	0.853
ctg11-2_AA_01323	SignalP-4.1	SIGNAL	1	18	0.646
ctg11-2_AA_01329	SignalP-4.1	SIGNAL	1	15	0.582
ctg11-2_AA_01330	SignalP-4.1	SIGNAL	1	15	0.574
ctg11-2_AA_01332	SignalP-4.1	SIGNAL	1	17	0.684
ctg11-2_AA_01339	SignalP-4.1	SIGNAL	1	23	0.725
ctg11-2_AA_01341	SignalP-4.1	SIGNAL	1	18	0.794
ctg11-2_AA_01350	SignalP-4.1	SIGNAL	1	16	0.838
ctg11-2_AA_01375	SignalP-4.1	SIGNAL	1	25	0.585
ctg11-2_AA_01387	SignalP-4.1	SIGNAL	1	23	0.613
ctg11-2_AA_01409	SignalP-4.1	SIGNAL	1	28	0.672
ctg11-2_AA_01424	SignalP-4.1	SIGNAL	1	24	0.804
ctg11-2_AA_01428	SignalP-4.1	SIGNAL	1	20	0.917
ctg11-2_AA_01429	SignalP-4.1	SIGNAL	1	20	0.917
ctg11-2_AA_01475	SignalP-4.1	SIGNAL	1	21	0.756
ctg11-2_AA_01491	SignalP-4.1	SIGNAL	1	19	0.794
ctg11-2_AA_01506	SignalP-4.1	SIGNAL	1	23	0.715
ctg11-2_AA_01511	SignalP-4.1	SIGNAL	1	23	0.774
ctg11-2_AA_01528	SignalP-4.1	SIGNAL	1	18	0.914
ctg11-2_AA_01531	SignalP-4.1	SIGNAL	1	17	0.768
ctg11-2_AA_01532	SignalP-4.1	SIGNAL	1	17	0.768
ctg11-2_AA_01533	SignalP-4.1	SIGNAL	1	18	0.917
ctg11-2_AA_01534	SignalP-4.1	SIGNAL	1	17	0.838
ctg11-2_AA_01579	SignalP-4.1	SIGNAL	1	22	0.865
ctg11-2_AA_01582	SignalP-4.1	SIGNAL	1	20	0.893
ctg11-2_AA_01591	SignalP-4.1	SIGNAL	1	26	0.652
ctg11-2_AA_01599	SignalP-4.1	SIGNAL	1	18	0.454
ctg11-2_AA_01601	SignalP-4.1	SIGNAL	1	16	0.897
ctg11-2_AA_01621	SignalP-4.1	SIGNAL	1	22	0.804
ctg11-2_AA_01643	SignalP-4.1	SIGNAL	1	18	0.585
ctg11-2_AA_01656	SignalP-4.1	SIGNAL	1	22	0.863
ctg11-2_AA_01665	SignalP-4.1	SIGNAL	1	20	0.887
ctg13_AA_00003	SignalP-4.1	SIGNAL	1	22	0.736
ctg13_AA_00006	SignalP-4.1	SIGNAL	1	20	0.591
ctg13_AA_00018	SignalP-4.1	SIGNAL	1	16	0.509
ctg13_AA_00028	SignalP-4.1	SIGNAL	1	17	0.904
ctg13_AA_00102	SignalP-4.1	SIGNAL	1	16	0.897
ctg13_AA_00105	SignalP-4.1	SIGNAL	1	20	0.805
ctg13_AA_00106	SignalP-4.1	SIGNAL	1	20	0.93
ctg13_AA_00107	SignalP-4.1	SIGNAL	1	20	0.813
ctg13_AA_00120	SignalP-4.1	SIGNAL	1	18	0.728
ctg13_AA_00126	SignalP-4.1	SIGNAL	1	19	0.887
ctg13_AA_00133	SignalP-4.1	SIGNAL	1	19	0.715
ctg13_AA_00140	SignalP-4.1	SIGNAL	1	22	0.748
ctg13_AA_00153	SignalP-4.1	SIGNAL	1	22	0.85
ctg13_AA_00155	SignalP-4.1	SIGNAL	1	19	0.862
ctg13_AA_00166	SignalP-4.1	SIGNAL	1	17	0.902
ctg13_AA_00167	SignalP-4.1	SIGNAL	1	20	0.74
ctg13_AA_00191	SignalP-4.1	SIGNAL	1	39	0.816
ctg13_AA_00199	SignalP-4.1	SIGNAL	1	25	0.695
ctg13_AA_00204	SignalP-4.1	SIGNAL	1	17	0.862
ctg13_AA_00212	SignalP-4.1	SIGNAL	1	16	0.779
ctg13_AA_00226	SignalP-4.1	SIGNAL	1	17	0.819
ctg13_AA_00228	SignalP-4.1	SIGNAL	1	18	0.699
ctg13_AA_00241	SignalP-4.1	SIGNAL	1	23	0.671
ctg13_AA_00297	SignalP-4.1	SIGNAL	1	21	0.655
ctg13_AA_00299	SignalP-4.1	SIGNAL	1	16	0.732
ctg13_AA_00325	SignalP-4.1	SIGNAL	1	20	0.771
ctg13_AA_00326	SignalP-4.1	SIGNAL	1	20	0.771
ctg13_AA_00344	SignalP-4.1	SIGNAL	1	19	0.517
ctg13_AA_00372	SignalP-4.1	SIGNAL	1	15	0.892
ctg13_AA_00423	SignalP-4.1	SIGNAL	1	25	0.917
ctg13_AA_00534	SignalP-4.1	SIGNAL	1	18	0.631
ctg13_AA_00570	SignalP-4.1	SIGNAL	1	26	0.543
ctg13_AA_00590	SignalP-4.1	SIGNAL	1	20	0.727
ctg13_AA_00591	SignalP-4.1	SIGNAL	1	20	0.727
ctg13_AA_00596	SignalP-4.1	SIGNAL	1	18	0.897
ctg13_AA_00608	SignalP-4.1	SIGNAL	1	17	0.903
ctg13_AA_00620	SignalP-4.1	SIGNAL	1	15	0.501
ctg13_AA_00697	SignalP-4.1	SIGNAL	1	23	0.763
ctg13_AA_00731	SignalP-4.1	SIGNAL	1	29	0.593
ctg13_AA_00735	SignalP-4.1	SIGNAL	1	18	0.831
ctg13_AA_00737	SignalP-4.1	SIGNAL	1	23	0.596
ctg13_AA_00754	SignalP-4.1	SIGNAL	1	19	0.783
ctg13_AA_00756	SignalP-4.1	SIGNAL	1	18	0.532
ctg13_AA_00786	SignalP-4.1	SIGNAL	1	19	0.933
ctg13_AA_00802	SignalP-4.1	SIGNAL	1	20	0.858
ctg13_AA_00805	SignalP-4.1	SIGNAL	1	17	0.806
ctg13_AA_00823	SignalP-4.1	SIGNAL	1	18	0.855
ctg13_AA_00871	SignalP-4.1	SIGNAL	1	15	0.623
ctg13_AA_00881	SignalP-4.1	SIGNAL	1	27	0.505
ctg13_AA_00920	SignalP-4.1	SIGNAL	1	16	0.776
ctg13_AA_00923	SignalP-4.1	SIGNAL	1	19	0.846
ctg13_AA_00925	SignalP-4.1	SIGNAL	1	19	0.862
ctg13_AA_00971	SignalP-4.1	SIGNAL	1	21	0.882
ctg13_AA_00976	SignalP-4.1	SIGNAL	1	33	0.519
ctg13_AA_00980	SignalP-4.1	SIGNAL	1	17	0.703
ctg13_AA_01000	SignalP-4.1	SIGNAL	1	18	0.716
ctg13_AA_01028	SignalP-4.1	SIGNAL	1	16	0.898
ctg13_AA_01033	SignalP-4.1	SIGNAL	1	17	0.887
ctg13_AA_01036	SignalP-4.1	SIGNAL	1	19	0.536
ctg13_AA_01037	SignalP-4.1	SIGNAL	1	21	0.716
ctg26_AA_00012	SignalP-4.1	SIGNAL	1	20	0.731
ctg26_AA_00024	SignalP-4.1	SIGNAL	1	26	0.542
ctg26_AA_00034	SignalP-4.1	SIGNAL	1	24	0.939
ctg26_AA_00036	SignalP-4.1	SIGNAL	1	21	0.869
ctg26_AA_00048	SignalP-4.1	SIGNAL	1	17	0.451
ctg26_AA_00066	SignalP-4.1	SIGNAL	1	21	0.581
ctg26_AA_00067	SignalP-4.1	SIGNAL	1	19	0.878
ctg26_AA_00079	SignalP-4.1	SIGNAL	1	17	0.597
ctg26_AA_00090	SignalP-4.1	SIGNAL	1	18	0.768
ctg26_AA_00094	SignalP-4.1	SIGNAL	1	20	0.839
ctg26_AA_00105	SignalP-4.1	SIGNAL	1	20	0.821
ctg26_AA_00109	SignalP-4.1	SIGNAL	1	20	0.882
ctg26_AA_00110	SignalP-4.1	SIGNAL	1	23	0.706
ctg26_AA_00127	SignalP-4.1	SIGNAL	1	20	0.574
ctg26_AA_00163	SignalP-4.1	SIGNAL	1	15	0.727
ctg26_AA_00164	SignalP-4.1	SIGNAL	1	30	0.594
ctg26_AA_00165	SignalP-4.1	SIGNAL	1	17	0.635
ctg26_AA_00174	SignalP-4.1	SIGNAL	1	17	0.776
ctg26_AA_00194	SignalP-4.1	SIGNAL	1	17	0.624
ctg26_AA_00223	SignalP-4.1	SIGNAL	1	23	0.778
ctg26_AA_00243	SignalP-4.1	SIGNAL	1	19	0.673
ctg26_AA_00246	SignalP-4.1	SIGNAL	1	22	0.765
ctg26_AA_00273	SignalP-4.1	SIGNAL	1	19	0.507
ctg26_AA_00275	SignalP-4.1	SIGNAL	1	21	0.507
ctg26_AA_00279	SignalP-4.1	SIGNAL	1	17	0.788
ctg26_AA_00280	SignalP-4.1	SIGNAL	1	15	0.903
ctg26_AA_00302	SignalP-4.1	SIGNAL	1	19	0.824
ctg26_AA_00305	SignalP-4.1	SIGNAL	1	23	0.592
ctg26_AA_00351	SignalP-4.1	SIGNAL	1	16	0.744
ctg26_AA_00363	SignalP-4.1	SIGNAL	1	21	0.58
ctg26_AA_00376	SignalP-4.1	SIGNAL	1	22	0.797
ctg26_AA_00387	SignalP-4.1	SIGNAL	1	16	0.605
ctg26_AA_00388	SignalP-4.1	SIGNAL	1	16	0.605
ctg26_AA_00393	SignalP-4.1	SIGNAL	1	18	0.786
ctg26_AA_00396	SignalP-4.1	SIGNAL	1	27	0.652
ctg26_AA_00400	SignalP-4.1	SIGNAL	1	18	0.871
ctg26_AA_00414	SignalP-4.1	SIGNAL	1	27	0.655
ctg26_AA_00418	SignalP-4.1	SIGNAL	1	19	0.814
ctg26_AA_00420	SignalP-4.1	SIGNAL	1	27	0.634
ctg26_AA_00440	SignalP-4.1	SIGNAL	1	20	0.718
ctg26_AA_00443	SignalP-4.1	SIGNAL	1	15	0.451
ctg26_AA_00452	SignalP-4.1	SIGNAL	1	19	0.727
ctg26_AA_00453	SignalP-4.1	SIGNAL	1	27	0.822
ctg26_AA_00482	SignalP-4.1	SIGNAL	1	17	0.826
ctg26_AA_00488	SignalP-4.1	SIGNAL	1	20	0.822
ctg26_AA_00491	SignalP-4.1	SIGNAL	1	23	0.878
ctg26_AA_00492	SignalP-4.1	SIGNAL	1	23	0.876
ctg26_AA_00497	SignalP-4.1	SIGNAL	1	11	0.597
ctg29_AA_00062	SignalP-4.1	SIGNAL	1	23	0.774
ctg29_AA_00082	SignalP-4.1	SIGNAL	1	17	0.878
ctg29_AA_00090	SignalP-4.1	SIGNAL	1	19	0.832
ctg29_AA_00111	SignalP-4.1	SIGNAL	1	19	0.908
ctg29_AA_00113	SignalP-4.1	SIGNAL	1	17	0.724
ctg29_AA_00114	SignalP-4.1	SIGNAL	1	20	0.462
ctg29_AA_00118	SignalP-4.1	SIGNAL	1	16	0.731
ctg29_AA_00135	SignalP-4.1	SIGNAL	1	24	0.831
ctg29_AA_00145	SignalP-4.1	SIGNAL	1	24	0.758
ctg29_AA_00150	SignalP-4.1	SIGNAL	1	24	0.847
ctg29_AA_00157	SignalP-4.1	SIGNAL	1	16	0.744
ctg29_AA_00158	SignalP-4.1	SIGNAL	1	17	0.5
ctg29_AA_00159	SignalP-4.1	SIGNAL	1	17	0.52
ctg29_AA_00163	SignalP-4.1	SIGNAL	1	20	0.733
ctg29_AA_00174	SignalP-4.1	SIGNAL	1	23	0.766
ctg29_AA_00177	SignalP-4.1	SIGNAL	1	23	0.875
ctg29_AA_00178	SignalP-4.1	SIGNAL	1	23	0.875
ctg29_AA_00180	SignalP-4.1	SIGNAL	1	20	0.811
ctg29_AA_00211	SignalP-4.1	SIGNAL	1	16	0.782
ctg29_AA_00215	SignalP-4.1	SIGNAL	1	18	0.826
ctg29_AA_00219	SignalP-4.1	SIGNAL	1	20	0.845
ctg29_AA_00220	SignalP-4.1	SIGNAL	1	19	0.67
ctg29_AA_00224	SignalP-4.1	SIGNAL	1	17	0.845
ctg29_AA_00227	SignalP-4.1	SIGNAL	1	19	0.91
ctg29_AA_00229	SignalP-4.1	SIGNAL	1	22	0.89
ctg29_AA_00230	SignalP-4.1	SIGNAL	1	22	0.879
ctg29_AA_00238	SignalP-4.1	SIGNAL	1	18	0.756
ctg29_AA_00248	SignalP-4.1	SIGNAL	1	16	0.911
ctg29_AA_00249	SignalP-4.1	SIGNAL	1	16	0.911
ctg29_AA_00292	SignalP-4.1	SIGNAL	1	18	0.741
ctg29_AA_00293	SignalP-4.1	SIGNAL	1	18	0.741
ctg29_AA_00315	SignalP-4.1	SIGNAL	1	21	0.86
ctg29_AA_00329	SignalP-4.1	SIGNAL	1	19	0.928
ctg29_AA_00384	SignalP-4.1	SIGNAL	1	19	0.67
ctg29_AA_00400	SignalP-4.1	SIGNAL	1	24	0.772
ctg29_AA_00408	SignalP-4.1	SIGNAL	1	19	0.547
ctg29_AA_00414	SignalP-4.1	SIGNAL	1	22	0.47
ctg29_AA_00416	SignalP-4.1	SIGNAL	1	14	0.491
ctg29_AA_00425	SignalP-4.1	SIGNAL	1	20	0.805
ctg29_AA_00452	SignalP-4.1	SIGNAL	1	21	0.797
ctg29_AA_00453	SignalP-4.1	SIGNAL	1	19	0.858
ctg29_AA_00477	SignalP-4.1	SIGNAL	1	20	0.525
ctg29_AA_00478	SignalP-4.1	SIGNAL	1	23	0.48
ctg29_AA_00501	SignalP-4.1	SIGNAL	1	19	0.685
ctg29_AA_00504	SignalP-4.1	SIGNAL	1	24	0.474
ctg29_AA_00506	SignalP-4.1	SIGNAL	1	20	0.891
ctg29_AA_00508	SignalP-4.1	SIGNAL	1	15	0.649
ctg29_AA_00509	SignalP-4.1	SIGNAL	1	18	0.873
ctg29_AA_00511	SignalP-4.1	SIGNAL	1	22	0.791
ctg29_AA_00517	SignalP-4.1	SIGNAL	1	17	0.634
ctg29_AA_00526	SignalP-4.1	SIGNAL	1	20	0.897
ctg29_AA_00527	SignalP-4.1	SIGNAL	1	18	0.882
ctg29_AA_00529	SignalP-4.1	SIGNAL	1	18	0.817
ctg29_AA_00535	SignalP-4.1	SIGNAL	1	16	0.726
ctg29_AA_00563	SignalP-4.1	SIGNAL	1	18	0.885
ctg29_AA_00568	SignalP-4.1	SIGNAL	1	20	0.919
ctg29_AA_00569	SignalP-4.1	SIGNAL	1	24	0.856
ctg29_AA_00590	SignalP-4.1	SIGNAL	1	23	0.774
ctg29_AA_00602	SignalP-4.1	SIGNAL	1	21	0.901
ctg29_AA_00616	SignalP-4.1	SIGNAL	1	17	0.889
ctg29_AA_00619	SignalP-4.1	SIGNAL	1	15	0.862
ctg29_AA_00630	SignalP-4.1	SIGNAL	1	18	0.788
ctg29_AA_00650	SignalP-4.1	SIGNAL	1	23	0.821
ctg29_AA_00658	SignalP-4.1	SIGNAL	1	23	0.774
ctg29_AA_00662	SignalP-4.1	SIGNAL	1	23	0.7
ctg29_AA_00667	SignalP-4.1	SIGNAL	1	29	0.577
ctg29_AA_00675	SignalP-4.1	SIGNAL	1	21	0.849
ctg29_AA_00679	SignalP-4.1	SIGNAL	1	18	0.904
ctg29_AA_00686	SignalP-4.1	SIGNAL	1	20	0.756
ctg29_AA_00699	SignalP-4.1	SIGNAL	1	20	0.851
ctg29_AA_00700	SignalP-4.1	SIGNAL	1	20	0.788
ctg29_AA_00701	SignalP-4.1	SIGNAL	1	30	0.588
ctg29_AA_00705	SignalP-4.1	SIGNAL	1	17	0.692
ctg29_AA_00707	SignalP-4.1	SIGNAL	1	20	0.753
ctg29_AA_00708	SignalP-4.1	SIGNAL	1	20	0.775
ctg29_AA_00714	SignalP-4.1	SIGNAL	1	23	0.799
ctg29_AA_00719	SignalP-4.1	SIGNAL	1	19	0.854
ctg29_AA_00722	SignalP-4.1	SIGNAL	1	16	0.857
ctg29_AA_00725	SignalP-4.1	SIGNAL	1	18	0.62
ctg29_AA_00726	SignalP-4.1	SIGNAL	1	19	0.467
ctg29_AA_00728	SignalP-4.1	SIGNAL	1	17	0.787
ctg29_AA_00733	SignalP-4.1	SIGNAL	1	22	0.899
ctg29_AA_00737	SignalP-4.1	SIGNAL	1	23	0.87
ctg29_AA_00744	SignalP-4.1	SIGNAL	1	19	0.882
ctg29_AA_00756	SignalP-4.1	SIGNAL	1	23	0.836
ctg29_AA_00765	SignalP-4.1	SIGNAL	1	23	0.799
ctg29_AA_00769	SignalP-4.1	SIGNAL	1	15	0.845
ctg29_AA_00770	SignalP-4.1	SIGNAL	1	17	0.732
ctg29_AA_00775	SignalP-4.1	SIGNAL	1	17	0.807
ctg29_AA_00779	SignalP-4.1	SIGNAL	1	18	0.74
ctg29_AA_00788	SignalP-4.1	SIGNAL	1	17	0.732
ctg29_AA_00791	SignalP-4.1	SIGNAL	1	18	0.682
ctg29_AA_00794	SignalP-4.1	SIGNAL	1	23	0.869
ctg29_AA_00811	SignalP-4.1	SIGNAL	1	20	0.878
ctg29_AA_00812	SignalP-4.1	SIGNAL	1	18	0.697
ctg29_AA_00817	SignalP-4.1	SIGNAL	1	16	0.905
ctg29_AA_00820	SignalP-4.1	SIGNAL	1	19	0.702
ctg29_AA_00824	SignalP-4.1	SIGNAL	1	21	0.797
ctg29_AA_00827	SignalP-4.1	SIGNAL	1	17	0.801
ctg29_AA_00829	SignalP-4.1	SIGNAL	1	21	0.787
ctg29_AA_00831	SignalP-4.1	SIGNAL	1	22	0.507
ctg29_AA_00839	SignalP-4.1	SIGNAL	1	22	0.88
ctg29_AA_00907	SignalP-4.1	SIGNAL	1	22	0.636
ctg29_AA_00912	SignalP-4.1	SIGNAL	1	15	0.556
ctg33_AA_00013	SignalP-4.1	SIGNAL	1	17	0.761
ctg33_AA_00021	SignalP-4.1	SIGNAL	1	18	0.689
ctg33_AA_00037	SignalP-4.1	SIGNAL	1	22	0.856
ctg33_AA_00043	SignalP-4.1	SIGNAL	1	25	0.87
ctg33_AA_00044	SignalP-4.1	SIGNAL	1	24	0.71
ctg33_AA_00048	SignalP-4.1	SIGNAL	1	18	0.862
ctg33_AA_00055	SignalP-4.1	SIGNAL	1	22	0.775
ctg33_AA_00064	SignalP-4.1	SIGNAL	1	22	0.856
ctg33_AA_00089	SignalP-4.1	SIGNAL	1	18	0.689
ctg33_AA_00094	SignalP-4.1	SIGNAL	1	17	0.761
ctg33_AA_00114	SignalP-4.1	SIGNAL	1	19	0.82
ctg33_AA_00123	SignalP-4.1	SIGNAL	1	29	0.507
ctg33_AA_00126	SignalP-4.1	SIGNAL	1	23	0.504
ctg33_AA_00128	SignalP-4.1	SIGNAL	1	17	0.71
ctg33_AA_00144	SignalP-4.1	SIGNAL	1	16	0.564
ctg33_AA_00145	SignalP-4.1	SIGNAL	1	19	0.849
ctg33_AA_00152	SignalP-4.1	SIGNAL	1	18	0.898
ctg33_AA_00157	SignalP-4.1	SIGNAL	1	18	0.899
ctg33_AA_00159	SignalP-4.1	SIGNAL	1	19	0.841
ctg33_AA_00171	SignalP-4.1	SIGNAL	1	19	0.914
ctg33_AA_00182	SignalP-4.1	SIGNAL	1	18	0.834
ctg33_AA_00195	SignalP-4.1	SIGNAL	1	19	0.648
ctg33_AA_00206	SignalP-4.1	SIGNAL	1	19	0.521
ctg33_AA_00211	SignalP-4.1	SIGNAL	1	22	0.887
ctg33_AA_00220	SignalP-4.1	SIGNAL	1	21	0.822
ctg33_AA_00224	SignalP-4.1	SIGNAL	1	17	0.639
ctg33_AA_00231	SignalP-4.1	SIGNAL	1	22	0.788
ctg33_AA_00240	SignalP-4.1	SIGNAL	1	26	0.616
ctg33_AA_00259	SignalP-4.1	SIGNAL	1	22	0.904
ctg33_AA_00260	SignalP-4.1	SIGNAL	1	22	0.768
ctg33_AA_00266	SignalP-4.1	SIGNAL	1	21	0.863
ctg33_AA_00267	SignalP-4.1	SIGNAL	1	22	0.791
ctg33_AA_00278	SignalP-4.1	SIGNAL	1	17	0.509
ctg33_AA_00282	SignalP-4.1	SIGNAL	1	18	0.841
ctg33_AA_00314	SignalP-4.1	SIGNAL	1	18	0.603
ctg33_AA_00334	SignalP-4.1	SIGNAL	1	21	0.744
ctg33_AA_00335	SignalP-4.1	SIGNAL	1	25	0.48
ctg33_AA_00362	SignalP-4.1	SIGNAL	1	20	0.839
ctg33_AA_00388	SignalP-4.1	SIGNAL	1	19	0.818
ctg33_AA_00409	SignalP-4.1	SIGNAL	1	23	0.834
ctg33_AA_00411	SignalP-4.1	SIGNAL	1	22	0.682
ctg33_AA_00413	SignalP-4.1	SIGNAL	1	22	0.875
ctg33_AA_00425	SignalP-4.1	SIGNAL	1	16	0.578
ctg33_AA_00446	SignalP-4.1	SIGNAL	1	21	0.897
ctg33_AA_00447	SignalP-4.1	SIGNAL	1	20	0.622
ctg33_AA_00458	SignalP-4.1	SIGNAL	1	22	0.733
ctg33_AA_00468	SignalP-4.1	SIGNAL	1	21	0.907
ctg33_AA_00480	SignalP-4.1	SIGNAL	1	18	0.872
ctg33_AA_00495	SignalP-4.1	SIGNAL	1	22	0.671
ctg33_AA_00499	SignalP-4.1	SIGNAL	1	19	0.886
ctg33_AA_00507	SignalP-4.1	SIGNAL	1	19	0.874
ctg33_AA_00510	SignalP-4.1	SIGNAL	1	18	0.502
ctg33_AA_00558	SignalP-4.1	SIGNAL	1	19	0.735
ctg33_AA_00576	SignalP-4.1	SIGNAL	1	20	0.847
ctg33_AA_00580	SignalP-4.1	SIGNAL	1	24	0.894
ctg33_AA_00586	SignalP-4.1	SIGNAL	1	22	0.618
ctg33_AA_00599	SignalP-4.1	SIGNAL	1	26	0.85
ctg33_AA_00614	SignalP-4.1	SIGNAL	1	19	0.75
ctg33_AA_00616	SignalP-4.1	SIGNAL	1	18	0.873
ctg33_AA_00636	SignalP-4.1	SIGNAL	1	15	0.795
ctg33_AA_00650	SignalP-4.1	SIGNAL	1	25	0.588
ctg33_AA_00666	SignalP-4.1	SIGNAL	1	17	0.885
ctg33_AA_00695	SignalP-4.1	SIGNAL	1	24	0.71
ctg33_AA_00697	SignalP-4.1	SIGNAL	1	18	0.474
ctg33_AA_00758	SignalP-4.1	SIGNAL	1	18	0.639
ctg33_AA_00767	SignalP-4.1	SIGNAL	1	27	0.865
ctg33_AA_00771	SignalP-4.1	SIGNAL	1	20	0.895
ctg33_AA_00794	SignalP-4.1	SIGNAL	1	18	0.631
ctg33_AA_00796	SignalP-4.1	SIGNAL	1	21	0.889
ctg33_AA_00803	SignalP-4.1	SIGNAL	1	26	0.833
ctg33_AA_00804	SignalP-4.1	SIGNAL	1	21	0.774
ctg33_AA_00813	SignalP-4.1	SIGNAL	1	19	0.741
ctg33_AA_00834	SignalP-4.1	SIGNAL	1	15	0.918
ctg33_AA_00837	SignalP-4.1	SIGNAL	1	23	0.758
ctg33_AA_00865	SignalP-4.1	SIGNAL	1	25	0.895
ctg33_AA_00892	SignalP-4.1	SIGNAL	1	18	0.841
ctg33_AA_00927	SignalP-4.1	SIGNAL	1	23	0.774
ctg33_AA_00936	SignalP-4.1	SIGNAL	1	24	0.78
ctg33_AA_00968	SignalP-4.1	SIGNAL	1	19	0.453
ctg33_AA_00984	SignalP-4.1	SIGNAL	1	16	0.864
ctg33_AA_00985	SignalP-4.1	SIGNAL	1	17	0.888
ctg33_AA_01013	SignalP-4.1	SIGNAL	1	20	0.703
ctg33_AA_01018	SignalP-4.1	SIGNAL	1	18	0.748
ctg33_AA_01020	SignalP-4.1	SIGNAL	1	20	0.825
ctg33_AA_01032	SignalP-4.1	SIGNAL	1	17	0.672
ctg33_AA_01034	SignalP-4.1	SIGNAL	1	23	0.753
ctg33_AA_01044	SignalP-4.1	SIGNAL	1	16	0.512
ctg33_AA_01045	SignalP-4.1	SIGNAL	1	16	0.521
ctg33_AA_01070	SignalP-4.1	SIGNAL	1	16	0.854
ctg33_AA_01094	SignalP-4.1	SIGNAL	1	30	0.489
ctg33_AA_01129	SignalP-4.1	SIGNAL	1	19	0.867
ctg33_AA_01166	SignalP-4.1	SIGNAL	1	18	0.871
ctg33_AA_01168	SignalP-4.1	SIGNAL	1	20	0.846
ctg33_AA_01173	SignalP-4.1	SIGNAL	1	17	0.886
ctg33_AA_01174	SignalP-4.1	SIGNAL	1	17	0.587
ctg33_AA_01231	SignalP-4.1	SIGNAL	1	16	0.888
ctg33_AA_01233	SignalP-4.1	SIGNAL	1	16	0.541
