# Supplementary material for: Whole Genome and Global Gene Expression Analyses of the Model Mushroom Flammulina velutipes Reveal a High Capacity for Lignocellulose Degradation
Source: PLoS One. 2014 Apr 8;9(4):e93560. doi: 10.1371/journal.pone.0093560 (PMC3979922; doi:10.1371/journal.pone.0093560)
Supplement: Table S14 — Expression of predicted alcohol dehydrogenase genes at 3 different developmental stages and in different tissues of F. velutipes . (XLS) [file pone.0093560.s016.xls]

## Sheet: Table S14
Table S14. Expression of predicted alcohol dehydrogenase genes at 3 different developmental stages and in different tissues of F. velutipes (red,
ORF ID	homologs to S. ceraviae ADH	Annotation				Reads per kilobase of exon model per million mapped reads (RPKM)					Expression value (log2 based mormalization value)
		NR	GO, Funcat	KOG	KEGG	Fruit bodies		Primordia	Mycelia		Fruit bodies		Primordia	Mycelia
						Stipe	Pileus				Stipe	Pileus
ctg01_AA_00165		alcohol dehydrogenase [Coprinopsis cinerea okayama7#130]			cci:CC1G_14930 alcohol dehydrogenase; K07119	0.17139	0.198822	0.853943	0		0.251291	0.169148	0.882304	0
ctg01_AA_00380				[Q] KOG1208 Dehydrogenases with different specificities (related to short-chain alcohol dehydrogenases)		0.0688114	0.478952	0.594631	0.261739		0.100009	0.429384	0.655449	0.438714
ctg01_AA_00447				[Q] KOG1208 Dehydrogenases with different specificities (related to short-chain alcohol dehydrogenases)		0.115796	0.730418	2.97488	29.4369		0.16665	0.629567	1.91717	4.99559
ctg01_AA_00594				[K] KOG0620 Glucose-repressible alcohol dehydrogenase transcriptional effector CCR4 and related proteins		0	0	0	0		0	0	0	0
ctg01_AA_00668		NADPH-dependent alcohol dehydrogenase [Coprinopsis cinerea okayama7#130]	NADPH-dependent alcohol dehydrogenase OS=Pichia stipitis GN=ADH7 PE=3 SV=2	[Q] KOG0023 alcohol dehydrogenase, class V	cci:CC1G_02196 NADPH-dependent alcohol dehydrogenase	46.4045	24.3607	4.02421	2.2343		5.55775	4.62392	2.21508	1.76745
ctg02_AA_00097				[Q] KOG0022 alcohol dehydrogenase, class III		0.543041	1.12559	0.484934	4.41465		0.715533	0.908337	0.54832	2.57068
ctg02_AA_00284	SFA1			[Q] KOG0022 alcohol dehydrogenase, class III	cci:CC1G_00131 class III ADH enzyme; K00121 S-(hydroxymethyl)glutathione dehydrogenase / alcohol dehydrogenase [EC:1.1.1.284 1.1.1.1]	61.1853	77.9062	25.4477	104.957		5.92377	6.36428	4.62005	6.71566
ctg02_AA_00401				[Q] KOG1208 Dehydrogenases with different specificities (related to short-chain alcohol dehydrogenases)		0.0831582	0.217054	0.362541	0.140582		0.115298	0.191387	0.425925	0.289378
ctg02_AA_00446				[Q] KOG1208 Dehydrogenases with different specificities (related to short-chain alcohol dehydrogenases)		3.48626	3.97144	1.65605	3.07169		2.37362	2.12241	1.36414	2.1108
ctg02_AA_00514				[Q] KOG1208 Dehydrogenases with different specificities (related to short-chain alcohol dehydrogenases)		3.97374	3.57301	1.31104	2.95931		2.51747	2.0057	1.1821	2.06114
ctg02_AA_00546				[Q] KOG1208 Dehydrogenases with different specificities (related to short-chain alcohol dehydrogenases)		0.193421	0.237579	0.329504	0		0.288673	0.210079	0.392121	0
ctg03_AA_00139		alcohol dehydrogenase superfamily protein [Coprinopsis cinerea okayama7#130]			cci:CC1G_01618 alcohol dehydrogenase superfamily protein	1.81546	5.04374	0.905832	34.4751		1.66384	2.40851	0.922255	5.19668
ctg03_AA_00167					cci:CC1G_06844 arylalcohol dehydrogenase	49.9248	2.36434	8.83404	26.307		5.64869	1.57465	3.12865	4.84916
ctg03_AA_00339				[Q] KOG1208 Dehydrogenases with different specificities (related to short-chain alcohol dehydrogenases)		7.86799	7.56451	5.38812	13.0101		3.30057	2.90895	2.53136	3.97358
ctg03_AA_00476				[Q] KOG1208 Dehydrogenases with different specificities (related to short-chain alcohol dehydrogenases)		0.418526	0.840314	0.992517	0		0.583158	0.713133	0.983261	0
ctg03_AA_00494				[Q] KOG1208 Dehydrogenases with different specificities (related to short-chain alcohol dehydrogenases)		0.393388	0.313743	0.949394	1.57946		0.552774	0.281351	0.954262	1.44121
ctg03_AA_01068				[Q] KOG1208 Dehydrogenases with different specificities (related to short-chain alcohol dehydrogenases)		1.55807	1.22269	2.3974	29.516		1.51639	0.971499	1.70346	5.00026
ctg03_AA_01077	ADH1, 2, 3, 5			[Q] KOG0023 alcohol dehydrogenase, class V	lbc:LACBIDRAFT_179500 mannitol-1-phosphate dehydrogenase MPDH1 (EC:1.1.1.17); K13953 alcohol dehydrogenase, propanol-preferring [EC:1.1.1.1]	28.9178	78.1141	20.6831	23.3415		4.93906	6.36834	4.3123	4.70096
ctg03_AA_01259					cci:CC1G_06844 arylalcohol dehydrogenase	2.71094	1.93571	0.960639	59.689		2.10434	1.35606	0.961953	5.92688
ctg03_AA_01260					cci:CC1G_06844 arylalcohol dehydrogenase	14.1325	38.2977	5.95005	147.937		4.01229	5.28509	2.63928	7.14829
ctg05_AA_00038		alcohol dehydrogenase [Aspergillus niger CBS 513.88]				6.43118	4.51889	1.25	3.17408		3.0729	2.27747	1.14087	2.15423
ctg05_AA_00083		4-nitrobenzyl alcohol dehydrogenase-like protein [Pleurotus djamor]	4-nitrobenzyl alcohol dehydrogenase-like protein (Fragment) OS=Pleurotus djamor GN=CHODH PE=3 SV=1			3.05578	0.660082	1.51597	8.17639		2.2209	0.575988	1.2921	3.38424
ctg05_AA_00236				[Q] KOG1208 Dehydrogenases with different specificities (related to short-chain alcohol dehydrogenases)		7.85344	13.5191	4.5658	79.4028		3.29805	3.71809	2.34036	6.31163
ctg05_AA_00653	BDH1, 2, SOR1, 2	xylitol dehydrogenase [Coprinopsis cinerea okayama7#130]		[Q] KOG0024 Sorbitol dehydrogenase	cci:CC1G_00399 xylitol dehydrogenase	13.718	25.4608	20.4731	39.8034		3.97708	4.67925	4.29594	5.38169
ctg05_AA_01002				[Q] KOG1199 Short-chain alcohol dehydrogenase/3-hydroxyacyl-CoA dehydrogenase		0.077895	0	0.509393	117.133		0.109336	0	0.57012	6.838
ctg05_AA_01140		alcohol dehydrogenase [Serpula lacrymans var. lacrymans S7.9]				2.46354	0.538982	4.48181	1.79009		1.98243	0.477082	2.32232	1.55085
ctg05_AA_01365		aryl-alcohol dehydrogenase [Coprinopsis cinerea okayama7#130]			cci:CC1G_01923 aryl-alcohol dehydrogenase	0.458591	1.60974	0.694338	3.5288		0.622407	1.1946	0.743434	2.28792
ctg05_AA_01621		alcohol dehydrogenase superfamily protein [Coprinopsis cinerea okayama7#130]			cci:CC1G_01618 alcohol dehydrogenase superfamily protein	0.558069	3.11052	0.684278	3.09565		0.731178	1.86216	0.734308	2.12078
ctg05_AA_01625		alcohol dehydrogenase superfamily protein [Coprinopsis cinerea okayama7#130]			cci:CC1G_01618 alcohol dehydrogenase superfamily protein	1.61969	4.12694	2.28771	3.91163		1.55859	2.1684	1.65275	2.41613
ctg05_AA_01769				[Q] KOG1208 Dehydrogenases with different specificities (related to short-chain alcohol dehydrogenases)		0	0.201495	0.108178	10.424		0	0.171758	0.11727	3.69679
ctg06_AA_00087			Iron-containing alcohol dehydrogenase OS=Laccaria bicolor (strain S238N-H82) GN=LACBIDRAFT_386226 PE=4 SV=1	[C] KOG3857 alcohol dehydrogenase, class IV	lbc:LACBIDRAFT_386226 iron-containing alcohol dehydrogenase	1.61814	1.03566	1.2858	3.16		1.55589	0.84644	1.16715	2.148
ctg06_AA_00160				[Q] KOG1208 Dehydrogenases with different specificities (related to short-chain alcohol dehydrogenases)		3.24659	4.23703	1.03185	2.58864		2.28929	2.20174	1.00598	1.91717
ctg06_AA_00203				[Q] KOG1208 Dehydrogenases with different specificities (related to short-chain alcohol dehydrogenases)		0.0720334	0.146235	0.291609	0		0.103787	0.11201	0.357603	0
ctg06_AA_00223				[Q] KOG1208 Dehydrogenases with different specificities (related to short-chain alcohol dehydrogenases)		0.149569	0.208211	0.167675	0.834413		0.219795	0.179153	0.207696	0.945804
ctg06_AA_00432				[Q] KOG1208 Dehydrogenases with different specificities (related to short-chain alcohol dehydrogenases)		0.363	0.210551	0.0565197	2.45466		0.519902	0.182179	0.0642027	1.86899
ctg11-1_AA_01493				[Q] KOG1208 Dehydrogenases with different specificities (related to short-chain alcohol dehydrogenases)		3.58966	3.61734	4.20249	1.38269		2.40793	2.02279	2.26109	1.3325
ctg11-2_AA_00395				[Q] KOG1208 Dehydrogenases with different specificities (related to short-chain alcohol dehydrogenases)		1.51523	3.48414	2.93221	9.97179		1.49188	1.97683	1.9001	3.64279
ctg11-2_AA_00711			Putative alcohol dehydrogenase I OS=Bdellovibrio bacteriovorus GN=adh PE=3 SV=1	[Q] KOG0023 alcohol dehydrogenase, class V	scm:SCHCODRAFT_110065 hypothetical protein; K13953 alcohol dehydrogenase, propanol-preferring [EC:1.1.1.1]	0.63091	2.46068	0.812971	0		0.806719	1.61822	0.84864	0
ctg11-2_AA_01156				[Q] KOG1208 Dehydrogenases with different specificities (related to short-chain alcohol dehydrogenases)		3.92619	8.4214	9.20717	7.59912		2.50189	3.05718	3.18316	3.29644
ctg11-2_AA_01681					cci:CC1G_06844 arylalcohol dehydrogenase	1.03501	2.52998	0.874827	12.373		1.16326	1.65161	0.899045	3.91337
ctg11-2_AA_01682		arylalcohol dehydrogenase [Coprinopsis cinerea okayama7#130]			cci:CC1G_06843 arylalcohol dehydrogenase	0.52319	1.138	0.631328	4.36708		0.69603	0.915758	0.686544	2.55435
ctg13_AA_00148	ADH6, 7	NADPH-dependent alcohol dehydrogenase [Coprinopsis cinerea okayama7#130]		[Q] KOG0023 alcohol dehydrogenase, class V	cci:CC1G_02196 NADPH-dependent alcohol dehydrogenase	212.166	241.608	35.207	3.40384		7.6774	8.00056	5.11984	2.23575
ctg13_AA_00395				[Q] KOG1199 Short-chain alcohol dehydrogenase/3-hydroxyacyl-CoA dehydrogenase		16.4572	9.5617	20.3274	8.68256		4.21975	3.2274	4.28741	3.46339
ctg13_AA_00577		aryl-alcohol dehydrogenase [Coprinopsis cinerea okayama7#130]			cci:CC1G_01923 aryl-alcohol dehydrogenase	0.428616	0.372916	0.500523	10.5066		0.592314	0.335111	0.562544	3.70475
ctg13_AA_00733	ADH4			[C] KOG3857 alcohol dehydrogenase, class IV	cci:CC1G_00301 alcohol dehydrogenase; K11173 hydroxyacid-oxoacid transhydrogenase [EC:1.1.99.24]	55.8732	43.8894	69.9601	28.6772		5.79597	5.49502	6.15834	4.95948
ctg13_AA_00883				[Q] KOG1208 Dehydrogenases with different specificities (related to short-chain alcohol dehydrogenases)		0.377859	1.04428	0.934413	9.6945		0.534229	0.855749	0.944581	3.60708
ctg29_AA_00069		aryl-alcohol dehydrogenase [Coprinopsis cinerea okayama7#130]			cci:CC1G_01923 aryl-alcohol dehydrogenase	6.72657	3.05752	10.3526	77.1405		3.12207	1.8442	3.32828	6.28034
ctg29_AA_00771		arylalcohol dehydrogenase [Coprinopsis cinerea okayama7#130]			cci:CC1G_06844 arylalcohol dehydrogenase	3.18762	7.96408	19.8393	43.4744		2.27194	2.98029	4.25359	5.49319
ctg29_AA_00772			Aryl-alcohol dehydrogenase Aad14, putative OS=Aspergillus fumigatus GN=AFUA_2G11250 PE=4 SV=1			1.91449	4.16422	12.475	23.0601		1.70975	2.18259	3.58193	4.68429
ctg29_AA_00891				[Q] KOG1208 Dehydrogenases with different specificities (related to short-chain alcohol dehydrogenases)		0.528834	0.334625	0.5165	0		0.701653	0.301205	0.578255	0
ctg33_AA_00151				[Q] KOG1208 Dehydrogenases with different specificities (related to short-chain alcohol dehydrogenases)		9.14651	10.0613	13.1907	8.29848		3.48137	3.2994	3.664	3.40571
ctg33_AA_00287				[Q] KOG1208 Dehydrogenases with different specificities (related to short-chain alcohol dehydrogenases)		0.860679	1.31502	0.627556	24.4335		1.02567	1.02967	0.682007	4.76098
ctg33_AA_00301				[Q] KOG1208 Dehydrogenases with different specificities (related to short-chain alcohol dehydrogenases)		0.309263	0.691902	0.350828	0.112033		0.448986	0.599499	0.413572	0.247518
ctg33_AA_00616			Short-chain alcohol dehydrogenase family protein OS=Vibrio sp. MED222 GN=MED222_06680 PE=4 SV=1			0.650039	0.226225	0.809699	0		0.830004	0.199468	0.847011	0
ctg33_AA_00785		alcohol dehydrogenase [Coprinopsis cinerea okayama7#130]			cci:CC1G_01888 alcohol dehydrogenase; K00344 NADPH2:quinone reductase [EC:1.6.5.5]	24.9567	11.024	27.1075	14.521		4.74034	3.424	4.71339	4.10622
ctg33_AA_00897				[Q] KOG1208 Dehydrogenases with different specificities (related to short-chain alcohol dehydrogenases)		2.98051	5.12957	7.15414	158.111		2.19633	2.43194	2.86806	7.24642
ctg33_AA_01009				[Q] KOG0023 alcohol dehydrogenase, class V		5.91867	9.70413	0.858337	1.46293		2.98199	3.25016	0.885691	1.38201
ctg33_AA_01228					cci:CC1G_06843 arylalcohol dehydrogenase	0.646786	3.34826	1.35953	0.0820062		0.824799	1.93912	1.21014	0.209189
