# Supplementary material for: Whole Genome and Global Gene Expression Analyses of the Model Mushroom Flammulina velutipes Reveal a High Capacity for Lignocellulose Degradation
Source: PLoS One. 2014 Apr 8;9(4):e93560. doi: 10.1371/journal.pone.0093560 (PMC3979922; doi:10.1371/journal.pone.0093560)
Supplement: Table S15 — Expression of hydrophobin, FVFD16 , FVFD30 , and FDS genes at 3 different developmental stages and in different tissues of F. velutipes . (XLS) [file pone.0093560.s017.xls]

## Sheet: Table S15
Table S15. Expression of hydrophobin, FVFD16, FVFD30, and FDS genes at 3 different developmental stages and in different tissues of F. velutipes.
ORF ID	Descriptions				Reads per kilobase of exon model per million mapped reads (RPKM)					Expression value (log2 based mormalization value)
	NCBI NR	GO	KEGG		Fruit bodies		Primordia	Mycelia		Fruit bodies		Primordia	Mycelia
					Stipe	Pileus				Stipe	Pileus
ctg01_AA_00276	hydrophobin [Flammulina velutipes]	Hydrophobin OS=Flammulina velutipes GN=Fv-hyd1 PE=4 SV=1	scm:SCHCODRAFT_13677 SC1; fungal hydrophobin SC1		6047.99	2954.01	7814.66	0		11.9476	12.2538	12.5853	0
ctg03_AA_00481		Putative uncharacterized protein FVFD30 OS=Flammulina velutipes GN=FVFD30 PE=2 SV=1			11.0524	4.27381	5.25971	151.775		3.70639	2.21499	2.49659	7.19479
ctg03_AA_01292	FVFD16 [Flammulina velutipes]	FVFD16 protein OS=Flammulina velutipes GN=FVFD16 PE=2 SV=1			0.287173	0.299824	0.321936	0.145643		0.417435	0.2711	0.385559	0.295809
ctg05_AA_00057	FVFD16 [Flammulina velutipes]	FVFD16 protein OS=Flammulina velutipes GN=FVFD16 PE=2 SV=1			0.237989	0.517652	0.0741106	35.9078		0.348288	0.459087	0.0850163	5.24485
ctg05_AA_00067	FVFD16 [Flammulina velutipes]	FVFD16 protein OS=Flammulina velutipes GN=FVFD16 PE=2 SV=1			0.48486	0.399647	0.238401	112.533		0.653938	0.356163	0.289423	6.79758
ctg05_AA_00494	FVFD16 [Flammulina velutipes]	FVFD16 protein OS=Flammulina velutipes GN=FVFD16 PE=2 SV=1			4.10548	0.219812	64.464	34.2752		2.56157	0.194106	6.04837	5.19144
ctg05_AA_00965	FVFD16 [Flammulina velutipes]	FVFD16 protein OS=Flammulina velutipes GN=FVFD16 PE=2 SV=1			2.18251	1.14933	22.0526	128.894		1.84147	0.923156	4.41731	6.97109
ctg11-2_AA_00812	FVFD16 [Flammulina velutipes]	FVFD16 protein OS=Flammulina velutipes GN=FVFD16 PE=2 SV=1			0.897416	0.746845	0.546767	3.26509		1.06046	0.64219	0.608179	2.18881
ctg13_AA_00666		Putative uncharacterized protein FVFD30 OS=Flammulina velutipes GN=FVFD30 PE=2 SV=1			0	0.133255	0	10.1465		0	0.0997477	0	3.66365
ctg13_AA_00667		Putative uncharacterized protein FVFD30 OS=Flammulina velutipes GN=FVFD30 PE=2 SV=1			50.4462	13.5725	130.127	35.394		5.67351	3.72451	7.12499	5.23064
ctg26_AA_00094	hydrophobin [Flammulina velutipes]	Hydrophobin OS=Flammulina velutipes GN=fvh1 PE=4 SV=1			0	0.117855	3.92297	1.88924		0	0.0860357	2.18756	1.59175
ctg26_AA_00105	hydrophobin [Flammulina velutipes]	Hydrophobin OS=Flammulina velutipes GN=fvh1 PE=4 SV=1			0.406377	0.648205	11.5791	8.0722		0.567837	0.569346	3.47976	3.36516
ctg26_AA_00109	hydrophobin [Flammulina velutipes]	Hydrophobin OS=Flammulina velutipes GN=fvh1 PE=4 SV=1			0.626104	0.363159	15.5587	3.17536		0.800447	0.325308	3.90171	2.15518
ctg26_AA_00146	hydrophobin 2 [Heterobasidion annosum]	Hydrophobin OS=Flammulina velutipes GN=fvh1 PE=4 SV=1			3.70134	4.96931	11.8341	15.4543		2.43666	2.38902	3.50824	4.1878
ctg26_AA_00173	FDS protein [Flammulina velutipes]	Putative uncharacterized protein (FDS protein) OS=Flammulina velutipes PE=2 SV=1			9482.59	731.492	3811.84	5.3284		12.5853	9.66286	11.7228	2.81399
ctg26_AA_00174	hydrophobin [Flammulina velutipes]	Hydrophobin OS=Flammulina velutipes GN=fvh1 PE=4 SV=1			0.381203	1.2161	4.68897	0.16111		0.540234	0.966904	2.36683	0.315908
ctg26_AA_00175	hydrophobin [Flammulina velutipes]	Hydrophobin OS=Flammulina velutipes GN=fvh1 PE=4 SV=1			0.570794	1.42363	3.19946	0.482475		0.743025	1.08432	1.98744	0.666464
ctg26_AA_00194	hydrophobin [Flammulina velutipes]	Hydrophobin OS=Flammulina velutipes GN=fvh1 PE=4 SV=1			0.701738	0.469649	4.53858	1.64259		0.880001	0.423813	2.33366	1.47558
ctg29_AA_00169		Putative uncharacterized protein FVFD30 OS=Flammulina velutipes GN=FVFD30 PE=2 SV=1			3.86686	1.45909	11.7178	4.46348		2.48619	1.10387	3.49235	2.581
ctg29_AA_00590	hydrophobin 2 [Heterobasidion annosum]	Hydrophobin OS=Flammulina velutipes GN=fvh1 PE=4 SV=1			2.42545	1.01292	3.44414	1.23009		1.96243	0.828946	2.05485	1.23613
ctg29_AA_00681		Putative uncharacterized protein (FDS protein) OS=Flammulina velutipes PE=2 SV=1			8687.59	478.545	6907	0		12.2538	9.00196	12.2538	0
ctg29_AA_00699	hydrophobin [Flammulina velutipes]	Hydrophobin OS=Flammulina velutipes GN=fvh1 PE=4 SV=1			11.3534	0.193685	7.01896	39.0922		3.74406	0.164852	2.84319	5.3535
ctg29_AA_00700	hydrophobin [Flammulina velutipes]	Hydrophobin OS=Flammulina velutipes GN=fvh1 PE=4 SV=1			0	0	0.984945	25.5894		0	0	0.975067	4.8141
ctg29_AA_00737	hydrophobin [Flammulina velutipes]	Hydrophobin OS=Flammulina velutipes GN=fvh1 PE=4 SV=1			29.2612	0.993735	132.057	3206.49		4.95793	0.819276	7.16793	12.2538
ctg29_AA_00744	FVFD16 [Flammulina velutipes]	FVFD16 protein OS=Flammulina velutipes GN=FVFD16 PE=2 SV=1			13.9411	0.82916	14.9827	0.276188		3.99475	0.706174	3.84249	0.457102
