# Supplementary material for: Whole Genome and Global Gene Expression Analyses of the Model Mushroom Flammulina velutipes Reveal a High Capacity for Lignocellulose Degradation
Source: PLoS One. 2014 Apr 8;9(4):e93560. doi: 10.1371/journal.pone.0093560 (PMC3979922; doi:10.1371/journal.pone.0093560)
Supplement: Table S16 — Repeated sequence distribution of the F. velutipes genome. (XLS) [file pone.0093560.s018.xls]

## Sheet: Table S16
Table S16. Repeated sequence distribution of the F. velutipes genome.
		Number of elements*	Length (bp)	% of sequence
SINEs:		10	1005	0.003
	ALUs	0	0	0
	MIRs	4	544	0.002
LINEs:		51	4003	0.011
	LINE1	4	518	0.001
	LINE2	10	732	0.002
	L3/CR1	19	1573	0.004
LTR elements:		5	430	0.001
	ERVL	1	64	0
	ERVL-MaLRs	0	0
	ERV_classI	3	165	0
	ERV_classII	0	0	0
DNA elements:		1	67	0
	hAT-Charlie	1	67	0
	TcMar-Tigger	0	0	0
Unclassified:		3	390	0.001
Total interspersed repeats:			5895	0.017
Small RNA:		167	12134	0.034
Satellites:		0	0	0
Simple repeats:		731	35780	0.101
Low complexity:		438	30177	0.085
Total repetitive DNA		1448	93544	0.263
*most repeats fragmented by insertions or deletions have been counted as one element
