# Supplementary material for: Whole Genome and Global Gene Expression Analyses of the Model Mushroom Flammulina velutipes Reveal a High Capacity for Lignocellulose Degradation
Source: PLoS One. 2014 Apr 8;9(4):e93560. doi: 10.1371/journal.pone.0093560 (PMC3979922; doi:10.1371/journal.pone.0093560)
Supplement: Table S17 — Transposable element distribution in the F. velutipes genome. (XLS) [file pone.0093560.s019.xls]

## Sheet: Table S17
Table S17. Transposable element distribution in the F. velutipes genome.
Repeat class	Fragments	Length (bp)
Transposable Element	15603	1178510
DNA transposon	3953	286256
Academ	27	1593
Chapaev	95	6694
EnSpm	973	76755
Ginger1	7	621
Ginger2/TDD	47	4979
Harbinger	359	25956
Helitron	201	14791
ISL2EU	11	581
Kolobok	50	2903
Mariner/Tc1	229	15729
Merlin	35	2355
MuDR	441	29680
Novosib	9	700
P	79	5109
Polinton	239	14859
Sola	235	22730
Transib	26	1355
Zator	33	1768
hAT	522	33116
piggyBac	96	5689
LTR Retrotransposon	7855	640707
BEL	870	53433
Copia	2279	153361
DIRS	388	27324
Gypsy	4548	423698
Endogenous Retrovirus	888	57160
ERV1	398	25589
ERV2	324	20716
ERV3	481	32570
Non-LTR Retrotransposon	2412	161473
SINE	38	2274
SINE1/7SL	6	436
SINE2/tRNA	14	848
Ambal	58	3501
CR1	389	26945
CRE	11	680
Crack	93	5608
Daphne	6	268
Hero	13	823
I	165	9849
Ingi	4	264
Jockey	86	5476
Kiri	37	2109
L1	771	48305
L2	13	918
L2B	10	572
Loa	25	1376
NeSL	20	1332
Nimb	43	4191
Outcast	25	1688
Penelope	67	8223
Proto1	7	400
Proto2	18	1086
R1	135	12075
R2	24	1338
R4	14	747
RTE	132	7732
RTETP	1	40
RTEX	28	2002
RandI	18	1216
Rex1	18	949
Tad1	73	5095
Tx1	69	4314
Vingi	10	584
Simple Repeat	105	11116
Satellite	104	11042
MSAT	52	6794
SAT	20	1134
Pseudogene	95	6801
rRNA	4	864
tRNA	91	5937
Integrated Virus	27	1769
Caulimoviridae	23	1595
DNA Virus	1	34
Repetitive Element	259	24173
Interspersed Repeat	55	4567
Total	46990	3567850
